# Supplementary material for: Classification of Tandem Mass Spectra for Identification of N- and O-linked Glycopeptides
Source: Sci Rep. 2016 Nov 21;6:37189. doi: 10.1038/srep37189 (PMC5116676; doi:10.1038/srep37189)
Supplement: Table S1 [file srep37189-s1.xls]

## Sheet: Dataset GPSMs
Supplementary Table S1. N- and O-linked glycopeptide training dataset
Glycopeptide information		Total Spectrum Intensity	Oxonium ions										Glycosylation Type
Peptide Sequence	Glycan Composition		204	138	145	163	168	186	274	292	325	366
TEELQQQNTAPTNSPTK	N2H2F0S2G0	666885	55870.5	29632.4	0	0	20541	38183.9	113052	27842.5	0	13643.5	O-linked
TEELQQQNTAPTNSPTK	N2H2F0S2G0	662075	42548.8	25798.7	1662.78	0	11493.2	35070.2	115112	25213.3	0	7293.84	O-linked
TEELQQQNTAPTNSPTK	N2H2F0S2G0	1.07117e+06	72848.8	86294.6	0	0	56735.4	37970.4	169706	39503	0	26156.3	O-linked
TEELQQQNTAPTNSPTK	N2H3F1S1G0	610202	53055.5	62289.6	0	0	35829.2	25795.1	91312.3	26578.6	0	23546.2	O-linked
TEELQQQNTAPTNSPTK	N2H2F0S2G0	4.59737e+06	311198	339863	0	0	221590	160433	589502	148345	0	127566	O-linked
TPIVGQPSIPGGPVR	N1H1F0S0G0	2.53056e+07	1155501	733653	0	0	295203	1.3333e+06	0	0	0	191794	O-linked
TPIVGQPSIPGGPVR	N1H1F0S0G0	2.43609e+07	1.29239e+06	669980	0	0	244777	1.10625e+06	0	0	0	243902	O-linked
HTFSGVASVESSSGEAFHVGKTPIVGQPSIPGGPVR	N1H1F0S1G0	4.49872e+06	178750	147770	0	0	80677.5	124563	109683	29779.7	0	57132.2	O-linked
HTFSGVASVESSSGEAFHVGKTPIVGQPSIPGGPVR	N1H1F0S1G0	9.76202e+06	272851	124157	0	0	59990.1	206670	302708	82598.6	0	47026.3	O-linked
TPIVGQPSIPGGPVR	N1H1F0S1G0	2.75748e+07	768879	440177	6756.7	0	185511	659567	1932606	362845	0	89701.5	O-linked
TPIVGQPSIPGGPVR	N1H1F0S1G0	1.49742e+07	609250	439475	4791.4	0	217039	604720	407789	108261	0	105282	O-linked
TPIVGQPSIPGGPVR	N1H1F0S1G0	7.51303e+07	2336322	1.45448e+06	0	0	670765	2.02089e+06	5.72029e+06	1.05389e+06	0	307544	O-linked
TPIVGQPSIPGGPVR	N1H1F0S1G0	1.63748e+07	755475	600407	0	0	267442	685617	504884	117268	0	138442	O-linked
TPIVGQPSIPGGPVR	N1H1F0S1G0	5.84341e+06	128831	84052.1	0	0	31936.8	115684	339814	67673.9	0	15112.7	O-linked
HTFSGVASVESSSGEAFHVGKTPIVGQPSIPGGPVR	N1H1F0S2G0	5.01e+06	157352	97154.6	0	0	52060.8	97444.2	223655	59727.1	0	43963.1	O-linked
VTCTLFQTQPVIPQPQPDGAEAEAPSAVPDAAGPTPSAAGPPVASVVVGPSVVAVPLPLHR	N4H5F2S0G0	1.74547e+07	232705	294184	9826.55	0	137629	191625	418523	60282	0	50596	O-linked
VTCTLFQTQPVIPQPQPDGAEAEAPSAVPDAAGPTPSAAGPPVASVVVGPSVVAVPLPLHR	N2H2F0S0G0	9.14802e+06	685873	464444	0	0	279471	414123	181304	65188.5	0	460031	O-linked
VTCTLFQTQPVIPQPQPDGAEAEAPSAVPDAAGPTPSAAGPPVASVVVGPSVVAVPLPLHR	N2H2F0S0G0	1.59786e+07	922409	517021	0	0	258478	642546	105960	36703	0	482647	O-linked
VTCTLFQTQPVIPQPQPDGAEAEAPSAVPDAAGPTPSAAGPPVASVVVGPSVVAVPLPLHR	N2H2F0S1G0	7.92621e+06	432844	362273	0	0	189634	285887	170687	51129.3	0	269144	O-linked
VTCTLFQTQPVIPQPQPDGAEAEAPSAVPDAAGPTPSAAGPPVASVVVGPSVVAVPLPLHR	N1H1F0S0G0	1.80263e+07	911436	542511	0	0	364069	442101	332328	108897	0	519008	O-linked
VTCTLFQTQPVIPQPQPDGAEAEAPSAVPDAAGPTPSAAGPPVASVVVGPSVVAVPLPLHR	N1H1F0S0G0	1.83296e+07	481761	254567	0	0	103805	407533	26196.1	0	0	226471	O-linked
VTCTLFQTQPVIPQPQPDGAEAEAPSAVPDAAGPTPSAAGPPVASVVVGPSVVAVPLPLHR	N1H1F0S0G0	2.2567e+07	767515	403401	3972.96	0	178341	557406	78594.7	21736.9	0	421593	O-linked
VTCTLFQTQPVIPQPQPDGAEAEAPSAVPDAAGPTPSAAGPPVASVVVGPSVVAVPLPLHR	N1H1F0S0G0	9.69611e+06	455693	241493	0	0	164307	248084	149394	54957	0	238443	O-linked
VTCTLFQTQPVIPQPQPDGAEAEAPSAVPDAAGPTPSAAGPPVASVVVGPSVVAVPLPLHR	N1H1F0S0G0	1.23656e+07	555749	338011	0	0	188334	314706	170398	54022.8	0	352605	O-linked
VTCTLFQTQPVIPQPQPDGAEAEAPSAVPDAAGPTPSAAGPPVASVVVGPSVVAVPLPLHR	N4H5F2S1G0	1.3926e+06	40353.7	45677.8	0	0	22314.3	27015.6	65305.9	14316.3	0	15921.6	O-linked
VTCTLFQTQPVIPQPQPDGAEAEAPSAVPDAAGPTPSAAGPPVASVVVGPSVVAVPLPLHR	N4H5F4S0G0	8.42983e+06	556682	522846	5384.39	0	372017	186088	411817	127982	0	336307	O-linked
VTCTLFQTQPVIPQPQPDGAEAEAPSAVPDAAGPTPSAAGPPVASVVVGPSVVAVPLPLHR	N4H5F4S0G0	6.1888e+06	330691	299849	3546.27	0	197112	128468	341744	95206.4	0	191254	O-linked
VTCTLFQTQPVIPQPQPDGAEAEAPSAVPDAAGPTPSAAGPPVASVVVGPSVVAVPLPLHR	N5H4F0S0G0	7.95124e+06	526946	334151	0	0	196435	316979	407084	104007	0	229125	O-linked
VTCTLFQTQPVIPQPQPDGAEAEAPSAVPDAAGPTPSAAGPPVASVVVGPSVVAVPLPLHR	N3H3F2S0G0	8.86275e+06	800961	402316	0	0	207903	485978	252364	108289	0	447518	O-linked
VTCTLFQTQPVIPQPQPDGAEAEAPSAVPDAAGPTPSAAGPPVASVVVGPSVVAVPLPLHR	N3H3F0S1G0	8.38915e+06	715078	413213	3025.55	0	236537	353635	344901	105714	0	349938	O-linked
VTCTLFQTQPVIPQPQPDGAEAEAPSAVPDAAGPTPSAAGPPVASVVVGPSVVAVPLPLHR	N2H7F1S0G0	5.30084e+06	533654	337167	0	0	211154	227458	278604	110062	0	332368	O-linked
VTCTLFQTQPVIPQPQPDGAEAEAPSAVPDAAGPTPSAAGPPVASVVVGPSVVAVPLPLHR	N2H7F1S0G0	1.75829e+07	661803	456398	6154.7	0	184367	516091	428372	110995	0	206043	O-linked
VTCTLFQTQPVIPQPQPDGAEAEAPSAVPDAAGPTPSAAGPPVASVVVGPSVVAVPLPLHR	N3H3F2S0G0	1.07576e+07	783963	460879	2824.84	0	236662	470437	362986	101646	0	314073	O-linked
VTCTLFQTQPVIPQPQPDGAEAEAPSAVPDAAGPTPSAAGPPVASVVVGPSVVAVPLPLHR	N3H3F0S1G0	9.71271e+06	770892	448545	4368.31	4465.14	246685	425188	367054	152271	0	400188	O-linked
VTCTLFQTQPVIPQPQPDGAEAEAPSAVPDAAGPTPSAAGPPVASVVVGPSVVAVPLPLHR	N4H3F0S0G0	7.00038e+06	312141	195546	3810	0	109558	178392	260766	92827.1	0	138065	O-linked
VTCTLFQTQPVIPQPQPDGAEAEAPSAVPDAAGPTPSAAGPPVASVVVGPSVVAVPLPLHR	N2H7F1S0G0	2.09681e+07	834284	501749	5355.22	0	220463	602360	508632	140223	0	252113	O-linked
VTCTLFQTQPVIPQPQPDGAEAEAPSAVPDAAGPTPSAAGPPVASVVVGPSVVAVPLPLHR	N5H6F0S0G0	1.84125e+07	458328	319483	7704.63	0	183787	368434	495238	137569	0	83173	O-linked
VTCTLFQTQPVIPQPQPDGAEAEAPSAVPDAAGPTPSAAGPPVASVVVGPSVVAVPLPLHR	N5H6F0S0G0	1.40088e+07	527830	340047	0	0	230876	335403	441696	117561	0	168412	O-linked
VTCTLFQTQPVIPQPQPDGAEAEAPSAVPDAAGPTPSAAGPPVASVVVGPSVVAVPLPLHR	N5H6F0S0G0	1.54702e+07	551892	490377	9171.23	0	290349	319150	497549	160186	0	226585	O-linked
VTCTLFQTQPVIPQPQPDGAEAEAPSAVPDAAGPTPSAAGPPVASVVVGPSVVAVPLPLHR	N2H2F0S2G0	5.2902e+06	304259	208660	0	0	124764	165544	221400	80891.6	0	143350	O-linked
VTCTLFQTQPVIPQPQPDGAEAEAPSAVPDAAGPTPSAAGPPVASVVVGPSVVAVPLPLHR	N2H2F0S1G0	9.10982e+06	620148	308869	0	0	142563	389642	224876	76769.9	0	295884	O-linked
VTCTLFQTQPVIPQPQPDGAEAEAPSAVPDAAGPTPSAAGPPVASVVVGPSVVAVPLPLHR	N2H7F1S0G0	4.75691e+06	295196	188879	0	0	83619.2	179782	161910	55769.4	0	136356	O-linked
VTCTLFQTQPVIPQPQPDGAEAEAPSAVPDAAGPTPSAAGPPVASVVVGPSVVAVPLPLHR	N2H7F1S0G0	4.66839e+06	213100	160339	0	0	63641.5	151860	148466	40653.2	0	71933.9	O-linked
VTCTLFQTQPVIPQPQPDGAEAEAPSAVPDAAGPTPSAAGPPVASVVVGPSVVAVPLPLHR	N2H2F0S1G0	1.84947e+07	809546	416675	0	0	156795	601664	530481	168198	0	254690	O-linked
VTCTLFQTQPVIPQPQPDGAEAEAPSAVPDAAGPTPSAAGPPVASVVVGPSVVAVPLPLHR	N2H2F0S1G0	4.261e+07	3.27008e+06	2.35601e+06	0	0	1.49836e+06	1.42222e+06	1674097	554676	0	1.78108e+06	O-linked
VTCTLFQTQPVIPQPQPDGAEAEAPSAVPDAAGPTPSAAGPPVASVVVGPSVVAVPLPLHR	N5H2F0S0G0	4.57369e+06	296895	208498	0	0	125428	132601	169592	59795.6	0	129654	O-linked
VTCTLFQTQPVIPQPQPDGAEAEAPSAVPDAAGPTPSAAGPPVASVVVGPSVVAVPLPLHR	N2H2F0S1G0	5.42348e+07	2.95945e+06	1.38983e+06	0	0	625101	2.17593e+06	1.33695e+06	601279	0	1.55177e+06	O-linked
VTCTLFQTQPVIPQPQPDGAEAEAPSAVPDAAGPTPSAAGPPVASVVVGPSVVAVPLPLHR	N2H2F0S1G0	2.51418e+07	1.08818e+06	598789	0	0	215717	791806	668210	170555	0	334756	O-linked
VTCTLFQTQPVIPQPQPDGAEAEAPSAVPDAAGPTPSAAGPPVASVVVGPSVVAVPLPLHR	N2H2F0S1G0	2.14504e+07	856767	439216	5503.89	0	158692	549322	413212	123022	0	282276	O-linked
VTCTLFQTQPVIPQPQPDGAEAEAPSAVPDAAGPTPSAAGPPVASVVVGPSVVAVPLPLHR	N2H2F0S1G0	2.63938e+07	2219156	1.71288e+06	6280.92	0	1.13739e+06	828488	1.21035e+06	405067	0	1.18419e+06	O-linked
VTCTLFQTQPVIPQPQPDGAEAEAPSAVPDAAGPTPSAAGPPVASVVVGPSVVAVPLPLHR	N5H2F0S0G0	6.3304e+06	248582	173599	0	0	96228.8	154536	215285	66565.8	0	86005.1	O-linked
VTCTLFQTQPVIPQPQPDGAEAEAPSAVPDAAGPTPSAAGPPVASVVVGPSVVAVPLPLHR	N5H2F0S0G0	6.55316e+06	248591	146828	0	0	91003.7	176957	190605	66289.4	0	78119.5	O-linked
VTCTLFQTQPVIPQPQPDGAEAEAPSAVPDAAGPTPSAAGPPVASVVVGPSVVAVPLPLHR	N2H2F0S1G0	3.39061e+06	235936	141175	0	0	79510.8	148087	112992	43314.5	0	123335	O-linked
VTCTLFQTQPVIPQPQPDGAEAEAPSAVPDAAGPTPSAAGPPVASVVVGPSVVAVPLPLHR	N1H2F1S0G0	3.57642e+06	233216	223315	0	0	126686	111331	187095	60230.3	0	131053	O-linked
VTCTLFQTQPVIPQPQPDGAEAEAPSAVPDAAGPTPSAAGPPVASVVVGPSVVAVPLPLHR	N2H2F0S1G0	4.1065e+06	201498	124358	0	0	39176.4	149367	138647	39950.9	0	61188.5	O-linked
VTCTLFQTQPVIPQPQPDGAEAEAPSAVPDAAGPTPSAAGPPVASVVVGPSVVAVPLPLHR	N2H4F0S0G0	5.21889e+06	218670	122830	0	0	56067.4	161835	145988	37066	0	55937.3	O-linked
VTCTLFQTQPVIPQPQPDGAEAEAPSAVPDAAGPTPSAAGPPVASVVVGPSVVAVPLPLHR	N4H3F0S0G0	7.35791e+06	277848	199221	0	0	119740	161987	302170	97018.1	0	111485	O-linked
VTCTLFQTQPVIPQPQPDGAEAEAPSAVPDAAGPTPSAAGPPVASVVVGPSVVAVPLPLHR	N2H2F0S1G0	3.35066e+06	181909	109988	0	0	36423.2	132207	122632	29529.4	0	55075.9	O-linked
VTCTLFQTQPVIPQPQPDGAEAEAPSAVPDAAGPTPSAAGPPVASVVVGPSVVAVPLPLHR	N2H2F0S1G0	4.00189e+06	298160	179283	0	0	110420	188476	159566	54229.1	0	166521	O-linked
VTCTLFQTQPVIPQPQPDGAEAEAPSAVPDAAGPTPSAAGPPVASVVVGPSVVAVPLPLHR	N1H1F0S1G0	8.8765e+06	274930	197579	0	0	91019.3	176608	251707	77057	0	62849.6	O-linked
VTCTLFQTQPVIPQPQPDGAEAEAPSAVPDAAGPTPSAAGPPVASVVVGPSVVAVPLPLHR	N1H1F0S1G0	1.11249e+07	350707	196456	0	0	113630	200234	361629	113362	0	107096	O-linked
VTCTLFQTQPVIPQPQPDGAEAEAPSAVPDAAGPTPSAAGPPVASVVVGPSVVAVPLPLHR	N1H1F0S1G0	1.13009e+07	231668	122547	0	0	47207.2	177118	337925	91502.7	0	32110.7	O-linked
VTCTLFQTQPVIPQPQPDGAEAEAPSAVPDAAGPTPSAAGPPVASVVVGPSVVAVPLPLHR	N1H1F0S1G0	3.09725e+06	186907	121842	3309.74	0	58094.4	120019	144997	44901.5	0	78371.9	O-linked
VTCTLFQTQPVIPQPQPDGAEAEAPSAVPDAAGPTPSAAGPPVASVVVGPSVVAVPLPLHR	N1H1F0S1G0	6.36904e+07	1.97488e+06	859240	0	0	357921	1.31453e+06	1.99997e+06	785980	0	576867	O-linked
VTCTLFQTQPVIPQPQPDGAEAEAPSAVPDAAGPTPSAAGPPVASVVVGPSVVAVPLPLHR	N1H1F0S1G0	2.15581e+07	539989	330162	0	0	111472	354687	633903	201927	0	100136	O-linked
VTCTLFQTQPVIPQPQPDGAEAEAPSAVPDAAGPTPSAAGPPVASVVVGPSVVAVPLPLHR	N1H1F0S1G0	1.4693e+07	526898	267588	0	0	135804	303629	529580	166313	0	153265	O-linked
VTCTLFQTQPVIPQPQPDGAEAEAPSAVPDAAGPTPSAAGPPVASVVVGPSVVAVPLPLHR	N1H1F0S1G0	1.75818e+07	368311	205158	0	0	76816.3	280828	512760	172426	0	56030.6	O-linked
VTCTLFQTQPVIPQPQPDGAEAEAPSAVPDAAGPTPSAAGPPVASVVVGPSVVAVPLPLHR	N2H6F0S0G0	2.88584e+06	185461	116915	0	0	83628.6	92040.8	101997	34600.9	0	75583.7	O-linked
VTCTLFQTQPVIPQPQPDGAEAEAPSAVPDAAGPTPSAAGPPVASVVVGPSVVAVPLPLHR	N1H1F0S1G0	7.95208e+06	244285	168728	0	0	75403.7	156926	236087	71549.7	0	52399	O-linked
VTCTLFQTQPVIPQPQPDGAEAEAPSAVPDAAGPTPSAAGPPVASVVVGPSVVAVPLPLHR	N1H1F0S1G0	9.34161e+06	363755	193525	0	0	132262	178482	356185	106723	0	129040	O-linked
VTCTLFQTQPVIPQPQPDGAEAEAPSAVPDAAGPTPSAAGPPVASVVVGPSVVAVPLPLHR	N2H6F0S0G0	2.11113e+06	154979	110064	0	0	69480	69757.3	95486.8	34456.4	0	63870.8	O-linked
VTCTLFQTQPVIPQPQPDGAEAEAPSAVPDAAGPTPSAAGPPVASVVVGPSVVAVPLPLHR	N1H1F0S1G0	2.76764e+07	814361	400554	0	0	192210	508586	787426	261378	0	227141	O-linked
VTCTLFQTQPVIPQPQPDGAEAEAPSAVPDAAGPTPSAAGPPVASVVVGPSVVAVPLPLHR	N1H1F0S1G0	1.0249e+07	240473	130504	0	0	37749.6	180579	323938	90566.6	0	27089.7	O-linked
VTCTLFQTQPVIPQPQPDGAEAEAPSAVPDAAGPTPSAAGPPVASVVVGPSVVAVPLPLHR	N2H1F0S0G0	3.14858e+06	213583	158857	0	0	105817	84740.1	171898	55550.4	0	108171	O-linked
VTCTLFQTQPVIPQPQPDGAEAEAPSAVPDAAGPTPSAAGPPVASVVVGPSVVAVPLPLHR	N1H1F0S1G0	8.01481e+06	212093	169625	0	0	70826.8	154097	235475	73732.5	0	45275.6	O-linked
VTCTLFQTQPVIPQPQPDGAEAEAPSAVPDAAGPTPSAAGPPVASVVVGPSVVAVPLPLHR	N3H3F0S2G0	1.34486e+06	172658	105572	0	0	57817.8	100002	94743	43568.4	0	99504.1	O-linked
VTCTLFQTQPVIPQPQPDGAEAEAPSAVPDAAGPTPSAAGPPVASVVVGPSVVAVPLPLHR	N1H1F0S1G0	1.35167e+07	474844	266203	0	0	150767	275444	418334	156750	0	167078	O-linked
VTCTLFQTQPVIPQPQPDGAEAEAPSAVPDAAGPTPSAAGPPVASVVVGPSVVAVPLPLHR	N3H3F0S2G0	1.9934e+06	214604	144710	0	0	76232.4	112821	133719	42746.9	0	104327	O-linked
VTCTLFQTQPVIPQPQPDGAEAEAPSAVPDAAGPTPSAAGPPVASVVVGPSVVAVPLPLHR	N6H3F0S0G0	3.01158e+06	254900	131401	0	0	78974.1	139304	140070	44857.8	0	106464	O-linked
VTCTLFQTQPVIPQPQPDGAEAEAPSAVPDAAGPTPSAAGPPVASVVVGPSVVAVPLPLHR	N6H3F0S0G0	2.90696e+06	262880	179629	0	0	98005.4	139744	134926	44467.3	0	101011	O-linked
VTCTLFQTQPVIPQPQPDGAEAEAPSAVPDAAGPTPSAAGPPVASVVVGPSVVAVPLPLHR	N3H3F0S2G0	1.7872e+06	206778	132224	0	0	86499	113954	101637	43708.8	0	141016	O-linked
VTCTLFQTQPVIPQPQPDGAEAEAPSAVPDAAGPTPSAAGPPVASVVVGPSVVAVPLPLHR	N4H6F3S0G0	3.16031e+06	158238	101284	0	0	63116	103223	207349	56281.6	0	64464.1	O-linked
VTCTLFQTQPVIPQPQPDGAEAEAPSAVPDAAGPTPSAAGPPVASVVVGPSVVAVPLPLHR	N3H3F0S2G0	4.72732e+06	447534	243571	0	0	126758	272222	252978	109881	0	248714	O-linked
VTCTLFQTQPVIPQPQPDGAEAEAPSAVPDAAGPTPSAAGPPVASVVVGPSVVAVPLPLHR	N5H4F0S1G0	2.16871e+06	191340	110645	0	0	67478.1	111333	181193	59624.3	0	95689.7	O-linked
VTCTLFQTQPVIPQPQPDGAEAEAPSAVPDAAGPTPSAAGPPVASVVVGPSVVAVPLPLHR	N5H6F0S1G0	6.02399e+06	287566	191921	0	0	115398	152665	272521	93259.2	0	113170	O-linked
VTCTLFQTQPVIPQPQPDGAEAEAPSAVPDAAGPTPSAAGPPVASVVVGPSVVAVPLPLHR	N2H2F0S2G0	4.31256e+06	376769	183673	0	0	111143	216484	213839	99717.5	0	179402	O-linked
VTCTLFQTQPVIPQPQPDGAEAEAPSAVPDAAGPTPSAAGPPVASVVVGPSVVAVPLPLHR	N2H2F0S2G0	7.15819e+06	519276	273786	0	0	141394	274540	371003	125555	0	214648	O-linked
VTCTLFQTQPVIPQPQPDGAEAEAPSAVPDAAGPTPSAAGPPVASVVVGPSVVAVPLPLHR	N5H4F0S1G0	1.72333e+06	151761	87582.8	0	0	48750.3	89898.1	131325	50592.6	0	69994	O-linked
VTCTLFQTQPVIPQPQPDGAEAEAPSAVPDAAGPTPSAAGPPVASVVVGPSVVAVPLPLHR	N2H2F0S2G0	3.38967e+06	194276	122610	0	0	73690.8	117420	216152	63047.7	0	75349.9	O-linked
VTCTLFQTQPVIPQPQPDGAEAEAPSAVPDAAGPTPSAAGPPVASVVVGPSVVAVPLPLHR	N2H2F0S2G0	3.27814e+06	306766	187721	0	0	112397	147372	225792	80146.3	0	132094	O-linked
VTCTLFQTQPVIPQPQPDGAEAEAPSAVPDAAGPTPSAAGPPVASVVVGPSVVAVPLPLHR	N2H2F0S2G0	4.33269e+06	392481	214111	0	0	138019	231727	313370	120418	0	169164	O-linked
VTCTLFQTQPVIPQPQPDGAEAEAPSAVPDAAGPTPSAAGPPVASVVVGPSVVAVPLPLHR	N3H4F3S0G0	5.72438e+06	458810	212466	0	0	115813	250690	331285	121013	0	171401	O-linked
VTCTLFQTQPVIPQPQPDGAEAEAPSAVPDAAGPTPSAAGPPVASVVVGPSVVAVPLPLHR	N3H4F1S1G0	4.61374e+06	447155	188962	2789.94	0	116695	261611	280342	119496	0	205191	O-linked
VTCTLFQTQPVIPQPQPDGAEAEAPSAVPDAAGPTPSAAGPPVASVVVGPSVVAVPLPLHR	N2H2F0S2G0	5.92028e+06	322519	176833	0	0	84795.7	201700	289208	98702.9	0	101465	O-linked
VTCTLFQTQPVIPQPQPDGAEAEAPSAVPDAAGPTPSAAGPPVASVVVGPSVVAVPLPLHR	N6H3F0S0G0	3.0111e+06	321161	168329	0	0	114091	186090	219902	90378.3	0	173592	O-linked
VTCTLFQTQPVIPQPQPDGAEAEAPSAVPDAAGPTPSAAGPPVASVVVGPSVVAVPLPLHR	N3H3F0S2G0	2.39579e+07	1.33249e+06	687672	0	0	282434	875596	1.14614e+06	327326	0	387303	O-linked
VTCTLFQTQPVIPQPQPDGAEAEAPSAVPDAAGPTPSAAGPPVASVVVGPSVVAVPLPLHR	N2H2F0S2G0	7.75347e+06	625574	240607	0	0	137159	383036	492081	213918	0	233445	O-linked
VTCTLFQTQPVIPQPQPDGAEAEAPSAVPDAAGPTPSAAGPPVASVVVGPSVVAVPLPLHR	N6H3F0S0G0	9.84121e+06	551262	292222	0	0	129730	370594	414381	144296	0	143163	O-linked
VTCTLFQTQPVIPQPQPDGAEAEAPSAVPDAAGPTPSAAGPPVASVVVGPSVVAVPLPLHR	N6H3F0S0G0	9.48271e+06	601633	348757	0	0	175205	374914	438797	154443	0	206822	O-linked
VTCTLFQTQPVIPQPQPDGAEAEAPSAVPDAAGPTPSAAGPPVASVVVGPSVVAVPLPLHR	N5H4F0S1G0	5.05581e+06	356499	219275	0	0	114753	226824	409352	141073	0	143010	O-linked
VTCTLFQTQPVIPQPQPDGAEAEAPSAVPDAAGPTPSAAGPPVASVVVGPSVVAVPLPLHR	N5H2F0S0G0	6.15416e+06	422087	206788	0	0	124733	255882	296102	108171	0	169375	O-linked
VTCTLFQTQPVIPQPQPDGAEAEAPSAVPDAAGPTPSAAGPPVASVVVGPSVVAVPLPLHR	N5H2F0S0G0	4.11881e+06	193035	91197.1	0	0	45992.5	131934	167158	56030.5	0	36894.9	O-linked
VTCTLFQTQPVIPQPQPDGAEAEAPSAVPDAAGPTPSAAGPPVASVVVGPSVVAVPLPLHR	N6H3F0S0G0	2.93268e+07	1.94651e+06	861204	0	0	408975	1.3594e+06	1.26095e+06	409836	0	632542	O-linked
VTCTLFQTQPVIPQPQPDGAEAEAPSAVPDAAGPTPSAAGPPVASVVVGPSVVAVPLPLHR	N5H3F1S1G0	848785	91524	57712.5	0	0	34878.5	45523.6	77143.7	27562.3	0	40507.9	O-linked
VTCTLFQTQPVIPQPQPDGAEAEAPSAVPDAAGPTPSAAGPPVASVVVGPSVVAVPLPLHR	N4H4F0S1G0	2.26519e+06	283486	168419	0	0	103076	132426	140726	62998.8	0	158528	O-linked
VTCTLFQTQPVIPQPQPDGAEAEAPSAVPDAAGPTPSAAGPPVASVVVGPSVVAVPLPLHR	N4H4F0S2G0	3.75577e+06	210997	138318	2716.9	0	87818	139482	174480	53715.6	0	62408	O-linked
VTCTLFQTQPVIPQPQPDGAEAEAPSAVPDAAGPTPSAAGPPVASVVVGPSVVAVPLPLHR	N6H3F0S0G0	1.02668e+07	717033	361334	0	0	204517	442027	474145	163791	0	290173	O-linked
VTCTLFQTQPVIPQPQPDGAEAEAPSAVPDAAGPTPSAAGPPVASVVVGPSVVAVPLPLHR	N3H3F0S2G0	4.51334e+06	375307	188841	0	0	100391	237267	264586	90288.4	0	177420	O-linked
VTCTLFQTQPVIPQPQPDGAEAEAPSAVPDAAGPTPSAAGPPVASVVVGPSVVAVPLPLHR	N2H8F0S0G0	7.61069e+06	374950	251432	2449.65	0	113071	264532	314059	108870	0	114171	O-linked
VTCTLFQTQPVIPQPQPDGAEAEAPSAVPDAAGPTPSAAGPPVASVVVGPSVVAVPLPLHR	N5H4F0S0G0	2.13648e+06	212157	140127	0	0	90943.2	86543	157198	65346.9	0	135093	O-linked
VTCTLFQTQPVIPQPQPDGAEAEAPSAVPDAAGPTPSAAGPPVASVVVGPSVVAVPLPLHR	N2H2F0S2G0	1.57299e+06	171563	84156.9	0	0	55121.3	85489.1	124052	49285.8	0	67822.8	O-linked
VTCTLFQTQPVIPQPQPDGAEAEAPSAVPDAAGPTPSAAGPPVASVVVGPSVVAVPLPLHR	N4H4F2S0G0	2.88773e+06	264150	160053	0	0	91549.7	155261	136929	49060.9	0	99147.5	O-linked
VTCTLFQTQPVIPQPQPDGAEAEAPSAVPDAAGPTPSAAGPPVASVVVGPSVVAVPLPLHR	N3H3F0S2G0	3.52897e+06	254088	169930	0	0	86756	131562	205204	61413.6	0	102223	O-linked
VTCTLFQTQPVIPQPQPDGAEAEAPSAVPDAAGPTPSAAGPPVASVVVGPSVVAVPLPLHR	N6H6F1S0G0	1.62208e+06	145067	98620.6	0	0	53304.1	80974.8	117033	36159.1	0	74123	O-linked
VTCTLFQTQPVIPQPQPDGAEAEAPSAVPDAAGPTPSAAGPPVASVVVGPSVVAVPLPLHR	N2H2F0S2G0	2.56232e+06	227069	108164	0	0	71460.6	119154	177079	66066.5	0	99723.2	O-linked
VTCTLFQTQPVIPQPQPDGAEAEAPSAVPDAAGPTPSAAGPPVASVVVGPSVVAVPLPLHR	N1H1F0S2G0	7.91155e+06	325381	127412	0	0	73275.2	163264	428129	175379	0	85150.5	O-linked
VTCTLFQTQPVIPQPQPDGAEAEAPSAVPDAAGPTPSAAGPPVASVVVGPSVVAVPLPLHR	N1H1F0S2G0	4.45417e+06	223417	139017	0	0	94485.2	93112.5	279229	93177	0	82611	O-linked
VTCTLFQTQPVIPQPQPDGAEAEAPSAVPDAAGPTPSAAGPPVASVVVGPSVVAVPLPLHR	N5H2F0S0G0	2.5556e+06	219580	109417	0	0	61403.3	124666	169285	58927	0	78944.9	O-linked
VTCTLFQTQPVIPQPQPDGAEAEAPSAVPDAAGPTPSAAGPPVASVVVGPSVVAVPLPLHR	N1H1F0S2G0	1.08972e+07	249812	119617	0	0	59880.6	135374	508085	136646	0	34319.1	O-linked
VTCTLFQTQPVIPQPQPDGAEAEAPSAVPDAAGPTPSAAGPPVASVVVGPSVVAVPLPLHR	N6H3F0S0G0	4.72215e+06	264018	143724	0	0	72432.6	186910	197427	47536	0	80304.1	O-linked
VTCTLFQTQPVIPQPQPDGAEAEAPSAVPDAAGPTPSAAGPPVASVVVGPSVVAVPLPLHR	N1H1F0S2G0	3.97198e+06	255904	154857	0	0	99611.5	90840.4	246390	85022.7	0	96381	O-linked
VTCTLFQTQPVIPQPQPDGAEAEAPSAVPDAAGPTPSAAGPPVASVVVGPSVVAVPLPLHR	N2H2F0S2G0	4.90997e+06	321517	177159	0	0	116599	194041	292813	118878	0	138243	O-linked
VTCTLFQTQPVIPQPQPDGAEAEAPSAVPDAAGPTPSAAGPPVASVVVGPSVVAVPLPLHR	N2H2F0S2G0	7.57391e+06	320613	161470	0	0	62492.8	197531	373735	118861	0	60651.6	O-linked
VTCTLFQTQPVIPQPQPDGAEAEAPSAVPDAAGPTPSAAGPPVASVVVGPSVVAVPLPLHR	N6H3F0S0G0	7.32486e+06	663648	361277	0	0	227428	372305	413106	186576	0	373353	O-linked
VTCTLFQTQPVIPQPQPDGAEAEAPSAVPDAAGPTPSAAGPPVASVVVGPSVVAVPLPLHR	N2H2F0S2G0	1.38786e+07	647558	353879	0	0	183914	388160	700243	215618	0	179997	O-linked
VTCTLFQTQPVIPQPQPDGAEAEAPSAVPDAAGPTPSAAGPPVASVVVGPSVVAVPLPLHR	N2H2F0S2G0	1.30252e+08	7415650	2.86821e+06	0	0	1.43185e+06	4796669	6.69988e+06	2.54619e+06	0	2274620	O-linked
VTCTLFQTQPVIPQPQPDGAEAEAPSAVPDAAGPTPSAAGPPVASVVVGPSVVAVPLPLHR	N2H2F0S2G0	8.736e+07	4186252	1.51071e+06	0	0	783788	2.63024e+06	4706342	1.62632e+06	0	977238	O-linked
VTCTLFQTQPVIPQPQPDGAEAEAPSAVPDAAGPTPSAAGPPVASVVVGPSVVAVPLPLHR	N2H2F0S2G0	1.20036e+08	4.58277e+06	2.36654e+06	0	0	987414	3.22481e+06	6245637	2.0524e+06	0	798824	O-linked
VTCTLFQTQPVIPQPQPDGAEAEAPSAVPDAAGPTPSAAGPPVASVVVGPSVVAVPLPLHR	N2H2F0S2G0	4.10168e+07	1.83892e+06	878450	0	0	348683	1.35292e+06	2144232	708602	0	336742	O-linked
VTCTLFQTQPVIPQPQPDGAEAEAPSAVPDAAGPTPSAAGPPVASVVVGPSVVAVPLPLHR	N5H2F0S0G0	8.15638e+06	316760	183361	0	0	77017	215306	383789	121745	0	42360.6	O-linked
VTCTLFQTQPVIPQPQPDGAEAEAPSAVPDAAGPTPSAAGPPVASVVVGPSVVAVPLPLHR	N5H9F3S0G0	3.0383e+06	198421	109785	0	0	60828.7	115287	197423	74021.5	0	68346.7	O-linked
VTCTLFQTQPVIPQPQPDGAEAEAPSAVPDAAGPTPSAAGPPVASVVVGPSVVAVPLPLHR	N5H2F0S0G0	4.05047e+07	2.3118e+06	996540	0	0	534595	1.59062e+06	2107790	747557	0	538513	O-linked
VTCTLFQTQPVIPQPQPDGAEAEAPSAVPDAAGPTPSAAGPPVASVVVGPSVVAVPLPLHR	N2H2F0S2G0	4.39379e+06	346391	113248	0	0	86269.7	199970	314086	109129	0	102151	O-linked
VTCTLFQTQPVIPQPQPDGAEAEAPSAVPDAAGPTPSAAGPPVASVVVGPSVVAVPLPLHR	N6H7F0S2G0	2.50995e+06	172851	88080.9	0	0	59230.8	101003	177907	57801.2	0	55635.9	O-linked
VTCTLFQTQPVIPQPQPDGAEAEAPSAVPDAAGPTPSAAGPPVASVVVGPSVVAVPLPLHR	N2H2F0S2G0	2.95121e+06	228376	111038	0	0	60975.3	128829	165873	72221.5	0	84798.3	O-linked
VTCTLFQTQPVIPQPQPDGAEAEAPSAVPDAAGPTPSAAGPPVASVVVGPSVVAVPLPLHR	N2H2F0S2G0	4.38446e+06	203392	108061	2522.88	0	38796.9	131555	268233	73565.9	0	28690.7	O-linked
VTCTLFQTQPVIPQPQPDGAEAEAPSAVPDAAGPTPSAAGPPVASVVVGPSVVAVPLPLHR	N2H9F1S0G0	3.38758e+06	158370	118118	0	0	58433.5	96636.2	149284	46892.1	0	39199.5	O-linked
VTCTLFQTQPVIPQPQPDGAEAEAPSAVPDAAGPTPSAAGPPVASVVVGPSVVAVPLPLHR	N3H3F0S1G0	3.56276e+06	255222	140184	0	0	97069.9	129513	180762	65161.9	0	91381.4	O-linked
VTCTLFQTQPVIPQPQPDGAEAEAPSAVPDAAGPTPSAAGPPVASVVVGPSVVAVPLPLHR	N5H4F1S2G0	928149	117749	73758.7	0	0	51238.4	53743.6	80059.6	25164.2	0	59530.4	O-linked
VTCTLFQTQPVIPQPQPDGAEAEAPSAVPDAAGPTPSAAGPPVASVVVGPSVVAVPLPLHR	N2H2F0S2G0	2.36047e+07	1.43651e+06	540140	0	0	293452	872832	1236217	548957	0	405565	O-linked
VTCTLFQTQPVIPQPQPDGAEAEAPSAVPDAAGPTPSAAGPPVASVVVGPSVVAVPLPLHR	N5H2F0S0G0	9.48186e+06	555932	256690	0	0	133719	360549	442971	170814	0	193396	O-linked
VTCTLFQTQPVIPQPQPDGAEAEAPSAVPDAAGPTPSAAGPPVASVVVGPSVVAVPLPLHR	N2H2F0S2G0	9.35555e+06	414673	225139	0	0	72302.6	262692	555979	185509	0	54673.3	O-linked
VTCTLFQTQPVIPQPQPDGAEAEAPSAVPDAAGPTPSAAGPPVASVVVGPSVVAVPLPLHR	N2H2F0S2G0	1.22547e+07	555240	284755	3140.01	0	115387	349743	568550	205743	0	123940	O-linked
VTCTLFQTQPVIPQPQPDGAEAEAPSAVPDAAGPTPSAAGPPVASVVVGPSVVAVPLPLHR	N5H2F0S0G0	1.25554e+07	449940	252328	0	0	124300	316908	572912	182082	0	66580.3	O-linked
VTCTLFQTQPVIPQPQPDGAEAEAPSAVPDAAGPTPSAAGPPVASVVVGPSVVAVPLPLHR	N2H9F1S0G0	1.19116e+06	115563	66835.8	0	0	32567.7	60396.8	91592.7	32187.6	0	54274.2	O-linked
VTCTLFQTQPVIPQPQPDGAEAEAPSAVPDAAGPTPSAAGPPVASVVVGPSVVAVPLPLHR	N2H11F1S0G0	2.95255e+06	271676	122686	0	0	76147.8	166799	209642	89019.5	0	126046	O-linked
VTCTLFQTQPVIPQPQPDGAEAEAPSAVPDAAGPTPSAAGPPVASVVVGPSVVAVPLPLHR	N3H2F0S1G0	2.71605e+06	212365	116196	0	0	61938.9	138573	175140	62789.8	0	80788.7	O-linked
VTCTLFQTQPVIPQPQPDGAEAEAPSAVPDAAGPTPSAAGPPVASVVVGPSVVAVPLPLHR	N2H2F0S2G0	5.49719e+06	376090	156333	0	0	89569	223113	299408	122156	0	122147	O-linked
VTCTLFQTQPVIPQPQPDGAEAEAPSAVPDAAGPTPSAAGPPVASVVVGPSVVAVPLPLHR	N5H2F0S0G0	1.48634e+07	617638	292571	0	0	145480	426401	553540	159308	0	126574	O-linked
VTCTLFQTQPVIPQPQPDGAEAEAPSAVPDAAGPTPSAAGPPVASVVVGPSVVAVPLPLHR	N2H2F0S2G0	3.42575e+06	176197	90155.1	0	0	32787.4	103857	210413	65911.4	0	30252.7	O-linked
VTCTLFQTQPVIPQPQPDGAEAEAPSAVPDAAGPTPSAAGPPVASVVVGPSVVAVPLPLHR	N5H2F0S0G0	7.83071e+06	300184	154257	0	0	66226.9	186573	295322	83028.1	0	35272.2	O-linked
VTCTLFQTQPVIPQPQPDGAEAEAPSAVPDAAGPTPSAAGPPVASVVVGPSVVAVPLPLHR	N2H9F1S0G0	2.72514e+06	150434	110910	0	0	56450.7	102671	159705	49193.4	0	43921.7	O-linked
VTCTLFQTQPVIPQPQPDGAEAEAPSAVPDAAGPTPSAAGPPVASVVVGPSVVAVPLPLHR	N2H11F1S0G0	1.5748e+06	150154	86446	0	0	44357.7	77714	107206	48503.2	0	62358.4	O-linked
VTCTLFQTQPVIPQPQPDGAEAEAPSAVPDAAGPTPSAAGPPVASVVVGPSVVAVPLPLHR	N4H9F0S0G0	1.70664e+06	139419	90276.7	0	0	57432.7	75778.5	132935	50790.2	0	54003.6	O-linked
VTCTLFQTQPVIPQPQPDGAEAEAPSAVPDAAGPTPSAAGPPVASVVVGPSVVAVPLPLHR	N6H7F4S0G0	3.27918e+06	203634	136726	0	0	77378.5	129623	194520	73435.9	0	80962.4	O-linked
VTCTLFQTQPVIPQPQPDGAEAEAPSAVPDAAGPTPSAAGPPVASVVVGPSVVAVPLPLHR	N5H2F0S0G0	8.49963e+06	466763	194504	0	0	112144	307357	352135	137365	0	141351	O-linked
VTCTLFQTQPVIPQPQPDGAEAEAPSAVPDAAGPTPSAAGPPVASVVVGPSVVAVPLPLHR	N5H2F0S0G0	7.85261e+06	284581	162373	0	0	70277.9	195760	331240	97878.7	0	45404.1	O-linked
VTCTLFQTQPVIPQPQPDGAEAEAPSAVPDAAGPTPSAAGPPVASVVVGPSVVAVPLPLHR	N5H2F0S0G0	6.07458e+06	286208	161637	0	0	81413	189197	265918	82293	0	69872.3	O-linked
VTCTLFQTQPVIPQPQPDGAEAEAPSAVPDAAGPTPSAAGPPVASVVVGPSVVAVPLPLHR	N2H11F1S0G0	4.3708e+06	402084	162939	0	0	87927.3	250767	301008	128290	0	162971	O-linked
VTCTLFQTQPVIPQPQPDGAEAEAPSAVPDAAGPTPSAAGPPVASVVVGPSVVAVPLPLHR	N2H11F1S0G0	3.88397e+06	283234	160210	0	0	67958.3	190573	264062	80343	0	84428.2	O-linked
VTCTLFQTQPVIPQPQPDGAEAEAPSAVPDAAGPTPSAAGPPVASVVVGPSVVAVPLPLHR	N4H9F0S0G0	3.18674e+06	231139	103869	2766.94	0	68423.6	114228	224228	75467.8	0	66553.6	O-linked
VTCTLFQTQPVIPQPQPDGAEAEAPSAVPDAAGPTPSAAGPPVASVVVGPSVVAVPLPLHR	N5H2F0S0G0	5.27141e+06	344147	174364	0	0	97374.6	176925	307713	108873	0	96469.7	O-linked
VTCTLFQTQPVIPQPQPDGAEAEAPSAVPDAAGPTPSAAGPPVASVVVGPSVVAVPLPLHR	N5H2F0S0G0	4.22812e+06	165545	90175	0	0	41508.7	125549	224159	68376.7	0	29426.9	O-linked
VTCTLFQTQPVIPQPQPDGAEAEAPSAVPDAAGPTPSAAGPPVASVVVGPSVVAVPLPLHR	N4H9F0S0G0	871703	94890	47865.2	0	0	29203.4	45827.5	73341.7	31933.8	0	41344.3	O-linked
VTCTLFQTQPVIPQPQPDGAEAEAPSAVPDAAGPTPSAAGPPVASVVVGPSVVAVPLPLHR	N5H2F0S0G0	2.19426e+06	177324	103117	0	0	53838.8	95208.6	153654	46864.4	0	69995.7	O-linked
VTCTLFQTQPVIPQPQPDGAEAEAPSAVPDAAGPTPSAAGPPVASVVVGPSVVAVPLPLHR	N2H11F1S0G0	3.13226e+06	224946	124232	0	0	60831.8	151492	223187	67133.6	0	63875.2	O-linked
VTCTLFQTQPVIPQPQPDGAEAEAPSAVPDAAGPTPSAAGPPVASVVVGPSVVAVPLPLHR	N6H3F2S0G0	1.69445e+06	178648	94107.5	0	0	72398.1	85345.2	126767	42425.7	0	67737.1	O-linked
VTCTLFQTQPVIPQPQPDGAEAEAPSAVPDAAGPTPSAAGPPVASVVVGPSVVAVPLPLHR	N2H11F1S0G0	1.99305e+06	184966	89362.6	0	0	49202.4	105737	158897	63844.1	0	76870.7	O-linked
VTCTLFQTQPVIPQPQPDGAEAEAPSAVPDAAGPTPSAAGPPVASVVVGPSVVAVPLPLHR	N3H2F1S1G0	1.44923e+06	177030	108927	0	0	75185.9	66473.2	146142	41153.4	0	85885.8	O-linked
VTCTLFQTQPVIPQPQPDGAEAEAPSAVPDAAGPTPSAAGPPVASVVVGPSVVAVPLPLHR	N2H2F0S2G0	1.24919e+06	140249	76852.6	0	0	42177.9	68477.9	90034.8	31109.1	0	56327.9	O-linked
VTCTLFQTQPVIPQPQPDGAEAEAPSAVPDAAGPTPSAAGPPVASVVVGPSVVAVPLPLHR	N4H9F0S0G0	1.03696e+06	112932	68926.4	0	0	43957.5	56214.6	100237	30553.7	0	45620.9	O-linked
VTCTLFQTQPVIPQPQPDGAEAEAPSAVPDAAGPTPSAAGPPVASVVVGPSVVAVPLPLHR	N6H3F2S0G0	2.15406e+06	164298	114099	0	0	55775.8	89583.4	153723	47060.1	0	51032.8	O-linked
VTCTLFQTQPVIPQPQPDGAEAEAPSAVPDAAGPTPSAAGPPVASVVVGPSVVAVPLPLHR	N6H3F2S0G0	3.75623e+06	313138	125039	0	0	70300.8	176773	233346	90542	0	122448	O-linked
VTCTLFQTQPVIPQPQPDGAEAEAPSAVPDAAGPTPSAAGPPVASVVVGPSVVAVPLPLHR	N3H6F1S1G0	2.8774e+06	254330	138175	0	0	69561.7	121872	185865	75130.9	0	79655.6	O-linked
VTCTLFQTQPVIPQPQPDGAEAEAPSAVPDAAGPTPSAAGPPVASVVVGPSVVAVPLPLHR	N4H9F0S0G0	2.44864e+06	183981	92730.9	0	0	59614.8	90429.8	183475	69029.5	0	58434.6	O-linked
VTCTLFQTQPVIPQPQPDGAEAEAPSAVPDAAGPTPSAAGPPVASVVVGPSVVAVPLPLHR	N6H3F2S0G0	2.31493e+06	232444	89252.6	0	0	45517.9	134012	176193	79896.4	0	88142	O-linked
VTCTLFQTQPVIPQPQPDGAEAEAPSAVPDAAGPTPSAAGPPVASVVVGPSVVAVPLPLHR	N4H9F0S0G0	1.0827e+06	107756	51106.8	0	0	38413	51474.2	92564.7	37255.3	0	44515.6	O-linked
VTCTLFQTQPVIPQPQPDGAEAEAPSAVPDAAGPTPSAAGPPVASVVVGPSVVAVPLPLHR	N6H3F2S0G0	2.37306e+06	215935	119322	0	0	81765.4	120005	177414	69006.6	0	79873.9	O-linked
VTCTLFQTQPVIPQPQPDGAEAEAPSAVPDAAGPTPSAAGPPVASVVVGPSVVAVPLPLHR	N5H6F4S0G0	1.46054e+06	104412	72656.6	0	0	40567.3	56156.5	109439	29169	0	41140.9	O-linked
VTCTLFQTQPVIPQPQPDGAEAEAPSAVPDAAGPTPSAAGPPVASVVVGPSVVAVPLPLHR	N5H5F1S1G0	1.33679e+06	128026	65270.6	0	0	33849.5	71475.5	141110	54152.6	0	56695.9	O-linked
VTCTLFQTQPVIPQPQPDGAEAEAPSAVPDAAGPTPSAAGPPVASVVVGPSVVAVPLPLHR	N4H4F1S0G0	2.74026e+06	210426	126872	0	0	69307.7	95927.9	214564	78036.6	0	80004.8	O-linked
VTCTLFQTQPVIPQPQPDGAEAEAPSAVPDAAGPTPSAAGPPVASVVVGPSVVAVPLPLHR	N6H3F2S1G0	2.03464e+06	174894	80498.5	0	0	56274.8	85556.7	166278	71076.7	0	82844.5	O-linked
VTCTLFQTQPVIPQPQPDGAEAEAPSAVPDAAGPTPSAAGPPVASVVVGPSVVAVPLPLHR	N2H10F0S0G0	3.58386e+06	284959	148898	0	0	86687.2	155798	233746	85128.2	0	96071.8	O-linked
VTCTLFQTQPVIPQPQPDGAEAEAPSAVPDAAGPTPSAAGPPVASVVVGPSVVAVPLPLHR	N5H5F1S0G0	5.38845e+06	399910	201614	0	0	114414	239263	382509	123397	0	151417	O-linked
VTCTLFQTQPVIPQPQPDGAEAEAPSAVPDAAGPTPSAAGPPVASVVVGPSVVAVPLPLHR	N5H5F1S0G0	6.063e+06	410419	210428	0	0	104781	232024	415166	140907	0	155574	O-linked
VTCTLFQTQPVIPQPQPDGAEAEAPSAVPDAAGPTPSAAGPPVASVVVGPSVVAVPLPLHR	N4H4F0S2G0	2.56003e+06	235708	133772	0	0	73310.9	119141	166489	60587.4	0	82668.2	O-linked
VTCTLFQTQPVIPQPQPDGAEAEAPSAVPDAAGPTPSAAGPPVASVVVGPSVVAVPLPLHR	N7H3F1S0G0	3.56635e+06	265639	144201	0	0	83135.9	146607	193927	67886.7	0	99005.9	O-linked
VTCTLFQTQPVIPQPQPDGAEAEAPSAVPDAAGPTPSAAGPPVASVVVGPSVVAVPLPLHR	N6H3F2S0G0	4.96915e+06	336833	155570	0	0	86546.1	194900	288627	122005	0	96759.1	O-linked
VTCTLFQTQPVIPQPQPDGAEAEAPSAVPDAAGPTPSAAGPPVASVVVGPSVVAVPLPLHR	N5H4F0S2G0	3.75315e+06	212802	141764	0	0	75819.6	117418	289066	88845.1	0	55514.6	O-linked
VTCTLFQTQPVIPQPQPDGAEAEAPSAVPDAAGPTPSAAGPPVASVVVGPSVVAVPLPLHR	N6H5F0S0G0	3.22491e+06	279531	128315	0	0	71501.9	179965	184554	88669.5	0	113160	O-linked
VTCTLFQTQPVIPQPQPDGAEAEAPSAVPDAAGPTPSAAGPPVASVVVGPSVVAVPLPLHR	N2H10F0S0G0	5.06123e+06	337476	181982	0	0	115457	180910	304563	103995	0	109632	O-linked
VTCTLFQTQPVIPQPQPDGAEAEAPSAVPDAAGPTPSAAGPPVASVVVGPSVVAVPLPLHR	N6H3F2S0G0	1.09578e+07	652352	378050	0	0	201594	360889	560840	183348	0	186143	O-linked
VTCTLFQTQPVIPQPQPDGAEAEAPSAVPDAAGPTPSAAGPPVASVVVGPSVVAVPLPLHR	N6H3F2S0G0	9.04776e+06	660863	273634	0	0	172230	348822	524518	210755	0	232099	O-linked
VTCTLFQTQPVIPQPQPDGAEAEAPSAVPDAAGPTPSAAGPPVASVVVGPSVVAVPLPLHR	N6H3F2S0G0	5.78878e+06	533408	243044	0	0	132922	323357	412407	185209	0	236170	O-linked
VTCTLFQTQPVIPQPQPDGAEAEAPSAVPDAAGPTPSAAGPPVASVVVGPSVVAVPLPLHR	N5H3F1S0G0	3.26805e+06	267420	117469	0	0	69440.5	127847	248671	97700.2	0	82734	O-linked
VTCTLFQTQPVIPQPQPDGAEAEAPSAVPDAAGPTPSAAGPPVASVVVGPSVVAVPLPLHR	N4H9F0S0G0	4.50539e+06	257387	172171	0	0	92866	139969	314435	99264.2	0	69137.2	O-linked
VTCTLFQTQPVIPQPQPDGAEAEAPSAVPDAAGPTPSAAGPPVASVVVGPSVVAVPLPLHR	N7H3F1S0G0	1.67885e+06	172827	102841	0	0	59267	113664	122088	55131.3	0	76628	O-linked
VTCTLFQTQPVIPQPQPDGAEAEAPSAVPDAAGPTPSAAGPPVASVVVGPSVVAVPLPLHR	N4H9F0S0G0	1.72582e+06	174504	98492.9	0	0	61644.8	91782.3	144369	61271.6	0	74623.1	O-linked
VTCTLFQTQPVIPQPQPDGAEAEAPSAVPDAAGPTPSAAGPPVASVVVGPSVVAVPLPLHR	N5H3F1S0G0	4.53805e+06	350364	145816	0	0	86812.2	201818	311555	126772	0	106581	O-linked
VTCTLFQTQPVIPQPQPDGAEAEAPSAVPDAAGPTPSAAGPPVASVVVGPSVVAVPLPLHR	N4H9F0S0G0	5.30059e+06	314249	177177	0	0	99835.1	157224	345631	140720	0	126443	O-linked
VTCTLFQTQPVIPQPQPDGAEAEAPSAVPDAAGPTPSAAGPPVASVVVGPSVVAVPLPLHR	N2H7F1S0G0	3.02555e+06	263405	112439	0	0	76701.4	137626	194068	93562.9	0	79052.8	O-linked
VTCTLFQTQPVIPQPQPDGAEAEAPSAVPDAAGPTPSAAGPPVASVVVGPSVVAVPLPLHR	N4H9F0S0G0	4.42947e+06	290593	162954	0	0	89217.4	145866	300754	109624	0	94179.5	O-linked
VTCTLFQTQPVIPQPQPDGAEAEAPSAVPDAAGPTPSAAGPPVASVVVGPSVVAVPLPLHR	N3H3F0S2G0	6.15433e+06	384635	196158	0	0	112665	190687	329467	119240	0	119587	O-linked
VTCTLFQTQPVIPQPQPDGAEAEAPSAVPDAAGPTPSAAGPPVASVVVGPSVVAVPLPLHR	N6H3F2S0G0	6.41951e+06	562787	255291	0	0	124979	294615	558321	226578	0	201487	O-linked
VTCTLFQTQPVIPQPQPDGAEAEAPSAVPDAAGPTPSAAGPPVASVVVGPSVVAVPLPLHR	N2H10F0S0G0	8.44937e+06	636697	293081	0	0	152345	349904	521185	199489	0	183744	O-linked
VTCTLFQTQPVIPQPQPDGAEAEAPSAVPDAAGPTPSAAGPPVASVVVGPSVVAVPLPLHR	N5H4F0S0G0	8.56972e+06	340207	175500	2573.2	0	94356.6	208838	366653	117410	0	62085.5	O-linked
VTCTLFQTQPVIPQPQPDGAEAEAPSAVPDAAGPTPSAAGPPVASVVVGPSVVAVPLPLHR	N3H3F0S2G0	3.46182e+06	243622	142526	0	0	85714	138558	202436	85607	0	115711	O-linked
VTCTLFQTQPVIPQPQPDGAEAEAPSAVPDAAGPTPSAAGPPVASVVVGPSVVAVPLPLHR	N6H3F2S0G0	3.75119e+07	2.2521e+06	926609	0	0	471201	1.45438e+06	2698604	1.11892e+06	0	570578	O-linked
VTCTLFQTQPVIPQPQPDGAEAEAPSAVPDAAGPTPSAAGPPVASVVVGPSVVAVPLPLHR	N2H9F1S0G0	1.2102e+07	745438	343323	3820.77	0	185756	459759	750651	275364	0	165728	O-linked
VTCTLFQTQPVIPQPQPDGAEAEAPSAVPDAAGPTPSAAGPPVASVVVGPSVVAVPLPLHR	N6H4F1S0G0	1.26454e+07	927743	387428	0	0	206703	470165	883012	349164	0	280055	O-linked
VTCTLFQTQPVIPQPQPDGAEAEAPSAVPDAAGPTPSAAGPPVASVVVGPSVVAVPLPLHR	N2H10F0S0G0	3.53833e+06	344860	147972	0	0	71836.4	193118	272699	128446	0	116878	O-linked
VTCTLFQTQPVIPQPQPDGAEAEAPSAVPDAAGPTPSAAGPPVASVVVGPSVVAVPLPLHR	N6H4F1S0G0	1.05855e+07	836179	363582	0	0	164729	549280	907094	341096	0	269437	O-linked
VTCTLFQTQPVIPQPQPDGAEAEAPSAVPDAAGPTPSAAGPPVASVVVGPSVVAVPLPLHR	N6H3F2S0G0	4.89124e+07	2627168	1.18898e+06	0	0	553344	1.67828e+06	2.81776e+06	926469	0	449244	O-linked
VTCTLFQTQPVIPQPQPDGAEAEAPSAVPDAAGPTPSAAGPPVASVVVGPSVVAVPLPLHR	N6H3F2S0G0	5.01078e+07	2646291	1195001	0	0	578528	1.61257e+06	2.98547e+06	998798	0	662069	O-linked
VTCTLFQTQPVIPQPQPDGAEAEAPSAVPDAAGPTPSAAGPPVASVVVGPSVVAVPLPLHR	N6H3F2S0G0	4.77999e+07	3318858	1.33707e+06	0	0	654214	2.05316e+06	3.02654e+06	1.20761e+06	0	863750	O-linked
VTCTLFQTQPVIPQPQPDGAEAEAPSAVPDAAGPTPSAAGPPVASVVVGPSVVAVPLPLHR	N5H4F0S0G0	4.92695e+06	358718	166459	0	0	99027.2	157613	311528	111407	0	107032	O-linked
VTCTLFQTQPVIPQPQPDGAEAEAPSAVPDAAGPTPSAAGPPVASVVVGPSVVAVPLPLHR	N2H7F1S0G0	4.66584e+06	278390	133734	0	0	83445.5	158200	211614	73826.3	0	79233.8	O-linked
VTCTLFQTQPVIPQPQPDGAEAEAPSAVPDAAGPTPSAAGPPVASVVVGPSVVAVPLPLHR	N4H4F0S2G0	1.68173e+07	757339	409363	3794.98	0	202123	482112	709446	219700	0	148137	O-linked
VTCTLFQTQPVIPQPQPDGAEAEAPSAVPDAAGPTPSAAGPPVASVVVGPSVVAVPLPLHR	N4H5F3S0G0	1.90954e+06	189471	83811	0	0	67895.9	104184	148173	67277.3	0	74816.3	O-linked
VTCTLFQTQPVIPQPQPDGAEAEAPSAVPDAAGPTPSAAGPPVASVVVGPSVVAVPLPLHR	N4H5F3S0G0	7.44198e+06	512211	226916	0	0	131332	289146	409175	150779	0	140768	O-linked
VTCTLFQTQPVIPQPQPDGAEAEAPSAVPDAAGPTPSAAGPPVASVVVGPSVVAVPLPLHR	N6H3F2S0G0	1.79346e+07	1.27683e+06	538608	0	0	334131	752771	1.19811e+06	436106	0	369343	O-linked
VTCTLFQTQPVIPQPQPDGAEAEAPSAVPDAAGPTPSAAGPPVASVVVGPSVVAVPLPLHR	N6H3F2S0G0	4.49796e+06	435914	210606	0	0	120556	247295	431288	166982	0	175581	O-linked
VTCTLFQTQPVIPQPQPDGAEAEAPSAVPDAAGPTPSAAGPPVASVVVGPSVVAVPLPLHR	N6H3F2S0G0	4.81308e+06	349228	179141	0	0	89542.4	196173	336333	130406	0	102346	O-linked
VTCTLFQTQPVIPQPQPDGAEAEAPSAVPDAAGPTPSAAGPPVASVVVGPSVVAVPLPLHR	N7H4F0S0G0	5.32147e+06	348651	177948	0	0	95879.3	200352	247661	88830.8	0	95354.7	O-linked
VTCTLFQTQPVIPQPQPDGAEAEAPSAVPDAAGPTPSAAGPPVASVVVGPSVVAVPLPLHR	N2H7F1S0G0	1.85082e+06	163273	92121.9	0	0	51930.7	81943	133585	46041.8	0	51910.7	O-linked
VTCTLFQTQPVIPQPQPDGAEAEAPSAVPDAAGPTPSAAGPPVASVVVGPSVVAVPLPLHR	N6H3F2S0G0	7.45972e+06	547221	262588	0	0	139420	283018	524829	191127	0	178189	O-linked
VTCTLFQTQPVIPQPQPDGAEAEAPSAVPDAAGPTPSAAGPPVASVVVGPSVVAVPLPLHR	N6H3F2S0G0	6.3176e+06	475736	203029	0	0	122068	261647	477307	186290	0	170783	O-linked
VTCTLFQTQPVIPQPQPDGAEAEAPSAVPDAAGPTPSAAGPPVASVVVGPSVVAVPLPLHR	N7H3F1S0G0	2.44342e+06	234351	126104	0	0	64042.3	137118	172490	63041	0	67004	O-linked
VTCTLFQTQPVIPQPQPDGAEAEAPSAVPDAAGPTPSAAGPPVASVVVGPSVVAVPLPLHR	N6H3F2S0G0	2.70283e+06	261449	128861	0	0	74015.2	161150	269494	113423	0	106073	O-linked
VTCTLFQTQPVIPQPQPDGAEAEAPSAVPDAAGPTPSAAGPPVASVVVGPSVVAVPLPLHR	N6H5F2S0G0	2.04559e+06	191940	99117.4	0	0	62292.8	95703.9	158076	58751.5	0	68265	O-linked
VTCTLFQTQPVIPQPQPDGAEAEAPSAVPDAAGPTPSAAGPPVASVVVGPSVVAVPLPLHR	N6H3F2S0G0	3.88369e+06	280818	172147	0	0	83558.1	147699	293215	97410.1	0	61808	O-linked
VTCTLFQTQPVIPQPQPDGAEAEAPSAVPDAAGPTPSAAGPPVASVVVGPSVVAVPLPLHR	N6H3F2S0G0	2.48093e+06	202560	115546	0	0	67137.7	111873	215264	71344.8	0	62467.3	O-linked
VTCTLFQTQPVIPQPQPDGAEAEAPSAVPDAAGPTPSAAGPPVASVVVGPSVVAVPLPLHR	N6H5F0S0G0	1.42172e+06	168326	77078.7	0	0	42190.3	92707.7	168313	63622.9	0	52449.1	O-linked
VTCTLFQTQPVIPQPQPDGAEAEAPSAVPDAAGPTPSAAGPPVASVVVGPSVVAVPLPLHR	N6H3F2S1G0	2.27148e+06	199668	155004	0	0	86673.2	98729	201390	64865.7	0	68745.8	O-linked
VTCTLFQTQPVIPQPQPDGAEAEAPSAVPDAAGPTPSAAGPPVASVVVGPSVVAVPLPLHR	N6H7F0S1G0	1.81242e+06	198461	78838.9	0	0	49487.8	117444	201256	75511.5	0	81967.1	O-linked
VTCTLFQTQPVIPQPQPDGAEAEAPSAVPDAAGPTPSAAGPPVASVVVGPSVVAVPLPLHR	N9H4F1S0G0	3.75229e+06	380008	139217	0	0	76987.6	217002	384764	161445	0	141468	O-linked
VTCTLFQTQPVIPQPQPDGAEAEAPSAVPDAAGPTPSAAGPPVASVVVGPSVVAVPLPLHR	N6H3F2S1G0	1.21939e+06	131083	63707.1	0	0	35917.7	61718.2	114923	42752.3	0	44894.1	O-linked
VTCTLFQTQPVIPQPQPDGAEAEAPSAVPDAAGPTPSAAGPPVASVVVGPSVVAVPLPLHR	N6H3F2S1G0	1.28679e+06	142785	67528.7	0	0	32152	68528.9	131376	49460.7	0	53886.4	O-linked
VTCTLFQTQPVIPQPQPDGAEAEAPSAVPDAAGPTPSAAGPPVASVVVGPSVVAVPLPLHR	N6H3F2S1G0	2.08443e+06	186027	71527.3	0	0	45811.9	105973	176329	86804	0	60881	O-linked
VTCTLFQTQPVIPQPQPDGAEAEAPSAVPDAAGPTPSAAGPPVASVVVGPSVVAVPLPLHR	N6H3F2S1G0	1.23975e+06	128571	64263.8	0	0	36712.3	65191.6	126764	55911.5	0	41339.9	O-linked
VTCTLFQTQPVIPQPQPDGAEAEAPSAVPDAAGPTPSAAGPPVASVVVGPSVVAVPLPLHR	N5H4F0S1G0	1.07329e+06	112791	62099.2	0	0	44272.7	47065.3	110614	52190.9	0	39397.6	O-linked
VTCTLFQTQPVIPQPQPDGAEAEAPSAVPDAAGPTPSAAGPPVASVVVGPSVVAVPLPLHR	N6H3F2S1G0	1.06368e+06	126038	65652.4	0	0	34915.1	72942.3	145949	66179	0	42914.2	O-linked
VTCTLFQTQPVIPQPQPDGAEAEAPSAVPDAAGPTPSAAGPPVASVVVGPSVVAVPLPLHR	N4H4F1S1G0	1.89067e+06	179240	155116	0	0	79114.4	63786.2	213675	74881.3	0	68423.2	O-linked
VTCTLFQTQPVIPQPQPDGAEAEAPSAVPDAAGPTPSAAGPPVASVVVGPSVVAVPLPLHR	N6H6F1S1G0	1.27707e+06	135255	79548.4	0	0	52680.4	63585.5	112045	45954.2	0	48201.3	O-linked
VTCTLFQTQPVIPQPQPDGAEAEAPSAVPDAAGPTPSAAGPPVASVVVGPSVVAVPLPLHR	N5H4F0S1G0	1.83198e+06	153164	93259.6	0	0	48554.5	67380.4	148356	65685.5	0	51969.7	O-linked
VTCTLFQTQPVIPQPQPDGAEAEAPSAVPDAAGPTPSAAGPPVASVVVGPSVVAVPLPLHR	N6H3F2S1G0	7.92809e+06	545144	218233	0	0	118738	289924	644034	280692	0	148167	O-linked
VTCTLFQTQPVIPQPQPDGAEAEAPSAVPDAAGPTPSAAGPPVASVVVGPSVVAVPLPLHR	N2H11F1S0G0	738696	98536.3	49184.7	0	0	27617.4	53705.8	92473.5	36223.2	0	39652.5	O-linked
VTCTLFQTQPVIPQPQPDGAEAEAPSAVPDAAGPTPSAAGPPVASVVVGPSVVAVPLPLHR	N6H3F2S1G0	2.28591e+07	1.69963e+06	1.02613e+06	7956.09	0	572303	692909	1.91042e+06	580900	0	525483	O-linked
VTCTLFQTQPVIPQPQPDGAEAEAPSAVPDAAGPTPSAAGPPVASVVVGPSVVAVPLPLHR	N6H3F2S1G0	2.0283e+07	1.40687e+06	750259	0	0	445844	645110	1.56981e+06	572723	0	452798	O-linked
VTCTLFQTQPVIPQPQPDGAEAEAPSAVPDAAGPTPSAAGPPVASVVVGPSVVAVPLPLHR	N6H6F1S0G0	4.76173e+06	346065	146430	0	0	79806.2	191586	336351	141486	0	101952	O-linked
VTCTLFQTQPVIPQPQPDGAEAEAPSAVPDAAGPTPSAAGPPVASVVVGPSVVAVPLPLHR	N6H6F1S0G0	1.4373e+06	155121	72047.4	0	0	36464.4	86401.7	137577	62032.4	0	48328.3	O-linked
VTCTLFQTQPVIPQPQPDGAEAEAPSAVPDAAGPTPSAAGPPVASVVVGPSVVAVPLPLHR	N6H6F1S0G0	6.48309e+06	450879	287344	2510.51	0	146573	208009	440401	155827	0	120124	O-linked
VTCTLFQTQPVIPQPQPDGAEAEAPSAVPDAAGPTPSAAGPPVASVVVGPSVVAVPLPLHR	N2H11F1S0G0	5.26864e+06	477761	327476	0	0	198020	192360	387209	140500	0	205527	O-linked
VTCTLFQTQPVIPQPQPDGAEAEAPSAVPDAAGPTPSAAGPPVASVVVGPSVVAVPLPLHR	N6H3F2S1G0	4.81965e+06	360977	147994	0	0	80193.2	192428	464852	162652	0	98920.5	O-linked
VTCTLFQTQPVIPQPQPDGAEAEAPSAVPDAAGPTPSAAGPPVASVVVGPSVVAVPLPLHR	N6H3F2S1G0	1.53735e+06	168963	67114.8	0	0	40330.5	89343.6	189904	74094.9	0	49391.9	O-linked
VTCTLFQTQPVIPQPQPDGAEAEAPSAVPDAAGPTPSAAGPPVASVVVGPSVVAVPLPLHR	N6H3F2S1G0	1.33699e+06	160812	63195.8	0	0	33272.6	78818.6	158005	69951.6	0	62494.1	O-linked
VTCTLFQTQPVIPQPQPDGAEAEAPSAVPDAAGPTPSAAGPPVASVVVGPSVVAVPLPLHR	N6H6F1S1G0	981022	123400	90271.6	0	0	48934.1	59354.3	126495	51300.8	0	53040.1	O-linked
VTCTLFQTQPVIPQPQPDGAEAEAPSAVPDAAGPTPSAAGPPVASVVVGPSVVAVPLPLHR	N6H3F2S1G0	1.66531e+06	169133	77920.7	0	0	43209.2	84686.3	189110	80710.4	0	53323.3	O-linked
VTCTLFQTQPVIPQPQPDGAEAEAPSAVPDAAGPTPSAAGPPVASVVVGPSVVAVPLPLHR	N6H6F1S2G0	1.77697e+06	239592	122176	0	0	76960.1	98778.5	235073	102728	0	117488	O-linked
VTCTLFQTQPVIPQPQPDGAEAEAPSAVPDAAGPTPSAAGPPVASVVVGPSVVAVPLPLHR	N8H5F2S1G0	1.54422e+06	195485	99349.5	0	0	54291.5	81966.8	139207	47759.8	0	60020.9	O-linked
VTCTLFQTQPVIPQPQPDGAEAEAPSAVPDAAGPTPSAAGPPVASVVVGPSVVAVPLPLHR	N5H6F4S0G0	2.42282e+06	175097	73848.3	0	0	36302.1	84260.1	268680	92681.4	0	44345.8	O-linked
VTCTLFQTQPVIPQPQPDGAEAEAPSAVPDAAGPTPSAAGPPVASVVVGPSVVAVPLPLHR	N5H7F1S1G0	935677	119275	42552.5	0	0	22589.9	65415	132207	58429.9	0	31995.3	O-linked
VTCTLFQTQPVIPQPQPDGAEAEAPSAVPDAAGPTPSAAGPPVASVVVGPSVVAVPLPLHR	N8H5F1S0G0	3.6247e+06	239781	101295	0	0	46828.3	123669	376338	124160	0	51615.6	O-linked
VTCTLFQTQPVIPQPQPDGAEAEAPSAVPDAAGPTPSAAGPPVASVVVGPSVVAVPLPLHR	N6H6F1S2G0	1.7851e+06	219534	155020	0	0	106006	83184.5	212279	98324.6	0	122564	O-linked
VTCTLFQTQPVIPQPQPDGAEAEAPSAVPDAAGPTPSAAGPPVASVVVGPSVVAVPLPLHR	N4H7F1S3G0	1.19768e+06	141768	102540	0	0	61083.7	60048.2	127569	47490	0	65386.5	O-linked
DTYAATPR	N1H1F0S0G0	2.08305e+06	97870.4	87959.1	1660.01	0	37609.7	141460	0	0	0	3459.71	O-linked
TPIVGQPSIPGGPVR	N1H1F0S0G0	2.11385e+07	951133	693320	7826.5	0	301777	1146625	70372.5	10997.9	0	167956	O-linked
TPIVGQPSIPGGPVR	N1H1F0S0G0	1.85525e+07	997076	510246	0	0	202182	757247	0	0	0	175588	O-linked
TPIVGQPSIPGGPVR	N2H3F1S1G0	5.20235e+06	136935	102591	0	0	51429.2	131171	105028	29850.4	0	46737	O-linked
TPIVGQPSIPGGPVR	N1H1F0S1G0	2.55748e+07	699895	414064	0	0	181476	577703	1782600	329706	0	83077	O-linked
TPIVGQPSIPGGPVR	N1H1F0S1G0	1.46257e+07	519264	343712	3083.18	0	168474	576215	394866	95060.5	0	74344	O-linked
TPIVGQPSIPGGPVR	N1H1F0S1G0	8.92433e+06	190258	118995	0	0	47638.6	146456	448520	94052.2	0	24776.9	O-linked
TPIVGQPSIPGGPVR	N1H1F0S2G0	6.02895e+06	173837	115474	3261.04	0	49344	107888	524868	110693	0	15814	O-linked
VTCTLFQTQPVIPQPQPDGAEAEAPSAVPDAAGPTPSAAGPPVASVVVGPSVVAVPLPLHR	N4H7F0S0G0	7.67938e+06	378698	383729	6234.5	0	239523	140118	275054	76245.7	0	197576	O-linked
VTCTLFQTQPVIPQPQPDGAEAEAPSAVPDAAGPTPSAAGPPVASVVVGPSVVAVPLPLHR	N2H2F0S0G0	4.62895e+06	491025	337460	0	0	215149	221683	82685	31567.8	0	262151	O-linked
VTCTLFQTQPVIPQPQPDGAEAEAPSAVPDAAGPTPSAAGPPVASVVVGPSVVAVPLPLHR	N2H2F0S1G0	4.46656e+06	296029	258519	3166.89	0	152111	162938	92801.8	17020	0	187841	O-linked
VTCTLFQTQPVIPQPQPDGAEAEAPSAVPDAAGPTPSAAGPPVASVVVGPSVVAVPLPLHR	N1H1F0S0G0	5.34972e+06	330509	200416	0	0	133442	162004	86535.3	27895.2	0	187636	O-linked
VTCTLFQTQPVIPQPQPDGAEAEAPSAVPDAAGPTPSAAGPPVASVVVGPSVVAVPLPLHR	N1H1F0S0G0	1.93745e+07	739539	363091	0	0	214892	508952	103397	25006.6	0	426069	O-linked
VTCTLFQTQPVIPQPQPDGAEAEAPSAVPDAAGPTPSAAGPPVASVVVGPSVVAVPLPLHR	N1H1F0S0G0	1.13403e+07	306144	169523	0	0	71196.3	269544	0	0	0	150570	O-linked
VTCTLFQTQPVIPQPQPDGAEAEAPSAVPDAAGPTPSAAGPPVASVVVGPSVVAVPLPLHR	N1H1F0S0G0	2.17355e+06	54328.4	33757.2	0	0	7866.6	41740.7	0	0	0	26112.6	O-linked
VTCTLFQTQPVIPQPQPDGAEAEAPSAVPDAAGPTPSAAGPPVASVVVGPSVVAVPLPLHR	N5H4F0S0G0	2.88919e+07	3.19191e+06	2.06046e+06	11232.8	0	1.56124e+06	1.02464e+06	1.7856e+06	711595	0	2461567	O-linked
VTCTLFQTQPVIPQPQPDGAEAEAPSAVPDAAGPTPSAAGPPVASVVVGPSVVAVPLPLHR	N3H3F2S0G0	3.74847e+06	407686	257433	0	3163.16	155896	218867	145148	54930.1	0	240346	O-linked
VTCTLFQTQPVIPQPQPDGAEAEAPSAVPDAAGPTPSAAGPPVASVVVGPSVVAVPLPLHR	N2H7F1S0G0	1.18811e+07	1.08983e+06	727117	9000.32	0	452228	527001	504714	194269	0	692021	O-linked
VTCTLFQTQPVIPQPQPDGAEAEAPSAVPDAAGPTPSAAGPPVASVVVGPSVVAVPLPLHR	N3H3F2S0G0	8.80678e+06	615437	329360	2975.26	0	152444	392626	216394	78634.8	0	260801	O-linked
VTCTLFQTQPVIPQPQPDGAEAEAPSAVPDAAGPTPSAAGPPVASVVVGPSVVAVPLPLHR	N3H3F2S0G0	1.27669e+07	1.10678e+06	588066	0	0	312397	569652	403385	156939	0	549086	O-linked
VTCTLFQTQPVIPQPQPDGAEAEAPSAVPDAAGPTPSAAGPPVASVVVGPSVVAVPLPLHR	N3H3F0S1G0	4.7416e+06	501716	294139	0	0	165870	282645	173354	73619.6	0	266413	O-linked
VTCTLFQTQPVIPQPQPDGAEAEAPSAVPDAAGPTPSAAGPPVASVVVGPSVVAVPLPLHR	N5H6F0S0G0	8.45696e+06	502966	374518	8127.88	0	225672	220806	320230	83365.7	0	188475	O-linked
VTCTLFQTQPVIPQPQPDGAEAEAPSAVPDAAGPTPSAAGPPVASVVVGPSVVAVPLPLHR	N2H7F1S0G0	1.60983e+07	752542	494017	5336.07	0	266857	492271	431932	139000	0	293730	O-linked
VTCTLFQTQPVIPQPQPDGAEAEAPSAVPDAAGPTPSAAGPPVASVVVGPSVVAVPLPLHR	N5H6F0S0G0	1.14897e+07	500771	360680	5864.57	0	207270	275033	349218	105656	0	179433	O-linked
VTCTLFQTQPVIPQPQPDGAEAEAPSAVPDAAGPTPSAAGPPVASVVVGPSVVAVPLPLHR	N3H6F1S1G0	3.11601e+06	209451	184674	2934.32	0	110239	96815.6	131514	44536.3	0	116166	O-linked
VTCTLFQTQPVIPQPQPDGAEAEAPSAVPDAAGPTPSAAGPPVASVVVGPSVVAVPLPLHR	N2H2F0S1G0	7.83936e+06	591129	311026	0	0	162809	344156	187753	71632.8	0	291060	O-linked
VTCTLFQTQPVIPQPQPDGAEAEAPSAVPDAAGPTPSAAGPPVASVVVGPSVVAVPLPLHR	N2H2F0S2G0	8.77349e+06	429462	271649	3793.26	0	139823	219647	311330	103110	0	163147	O-linked
VTCTLFQTQPVIPQPQPDGAEAEAPSAVPDAAGPTPSAAGPPVASVVVGPSVVAVPLPLHR	N2H2F0S1G0	2.97169e+07	1.84049e+06	804892	0	0	381768	1.1853e+06	805593	301359	0	855005	O-linked
VTCTLFQTQPVIPQPQPDGAEAEAPSAVPDAAGPTPSAAGPPVASVVVGPSVVAVPLPLHR	N2H2F0S1G0	3.59683e+07	2.42359e+06	1.67836e+06	11103.1	0	1.02583e+06	1.17673e+06	1.37529e+06	504391	0	1.36131e+06	O-linked
VTCTLFQTQPVIPQPQPDGAEAEAPSAVPDAAGPTPSAAGPPVASVVVGPSVVAVPLPLHR	N2H3F1S0G0	5.71215e+06	449117	268039	0	0	138168	241021	199285	83924.9	0	214285	O-linked
VTCTLFQTQPVIPQPQPDGAEAEAPSAVPDAAGPTPSAAGPPVASVVVGPSVVAVPLPLHR	N2H2F0S1G0	1.68732e+07	1.61437e+06	1.27305e+06	8746.2	0	854618	613560	819099	281664	0	898387	O-linked
VTCTLFQTQPVIPQPQPDGAEAEAPSAVPDAAGPTPSAAGPPVASVVVGPSVVAVPLPLHR	N2H2F0S1G0	1.03735e+07	679534	386451	0	0	185191	452159	275138	84939.5	0	345922	O-linked
VTCTLFQTQPVIPQPQPDGAEAEAPSAVPDAAGPTPSAAGPPVASVVVGPSVVAVPLPLHR	N2H2F0S1G0	1.07633e+07	770710	395014	0	0	207720	469144	280786	106510	0	382324	O-linked
VTCTLFQTQPVIPQPQPDGAEAEAPSAVPDAAGPTPSAAGPPVASVVVGPSVVAVPLPLHR	N2H2F0S1G0	4.99956e+06	247335	136500	0	0	48890.4	170575	147223	50863.1	0	70746.9	O-linked
VTCTLFQTQPVIPQPQPDGAEAEAPSAVPDAAGPTPSAAGPPVASVVVGPSVVAVPLPLHR	N2H2F0S1G0	8.94723e+06	601713	351421	4481.25	0	178431	357081	261598	106458	0	305811	O-linked
VTCTLFQTQPVIPQPQPDGAEAEAPSAVPDAAGPTPSAAGPPVASVVVGPSVVAVPLPLHR	N1H1F0S1G0	1.24003e+07	407367	226839	0	0	127105	227248	354593	129761	0	124267	O-linked
VTCTLFQTQPVIPQPQPDGAEAEAPSAVPDAAGPTPSAAGPPVASVVVGPSVVAVPLPLHR	N1H1F0S1G0	1.75218e+07	421298	236978	3587.59	0	101584	291715	417554	126541	0	73069.2	O-linked
VTCTLFQTQPVIPQPQPDGAEAEAPSAVPDAAGPTPSAAGPPVASVVVGPSVVAVPLPLHR	N1H1F0S1G0	2.1392e+07	368837	202565	0	0	87552.9	280793	529158	148355	0	46397	O-linked
VTCTLFQTQPVIPQPQPDGAEAEAPSAVPDAAGPTPSAAGPPVASVVVGPSVVAVPLPLHR	N1H1F0S1G0	4.31774e+06	277409	194511	3684.6	0	93092.6	155496	178736	60391.3	0	101101	O-linked
VTCTLFQTQPVIPQPQPDGAEAEAPSAVPDAAGPTPSAAGPPVASVVVGPSVVAVPLPLHR	N2H6F0S0G0	6.19201e+06	406094	300432	2767.85	3287.88	168221	173593	190376	65128.2	0	118631	O-linked
VTCTLFQTQPVIPQPQPDGAEAEAPSAVPDAAGPTPSAAGPPVASVVVGPSVVAVPLPLHR	N1H1F0S1G0	1.34419e+08	3566890	1.86737e+06	0	0	829165	2614720	3.4165e+06	1.2674e+06	0	970119	O-linked
VTCTLFQTQPVIPQPQPDGAEAEAPSAVPDAAGPTPSAAGPPVASVVVGPSVVAVPLPLHR	N1H1F0S1G0	5.49352e+07	1496667	743111	0	0	338067	984300	1.69185e+06	573173	0	262802	O-linked
VTCTLFQTQPVIPQPQPDGAEAEAPSAVPDAAGPTPSAAGPPVASVVVGPSVVAVPLPLHR	N1H1F0S1G0	4.90898e+07	1.17628e+06	614176	0	0	218702	854922	1.22157e+06	349651	0	176838	O-linked
VTCTLFQTQPVIPQPQPDGAEAEAPSAVPDAAGPTPSAAGPPVASVVVGPSVVAVPLPLHR	N1H1F0S1G0	2.84313e+07	548191	324416	0	0	116593	393098	749989	218774	0	80968	O-linked
VTCTLFQTQPVIPQPQPDGAEAEAPSAVPDAAGPTPSAAGPPVASVVVGPSVVAVPLPLHR	N6H7F2S0G0	3.78694e+06	294884	207984	0	0	125427	127126	211560	71445.4	0	132937	O-linked
VTCTLFQTQPVIPQPQPDGAEAEAPSAVPDAAGPTPSAAGPPVASVVVGPSVVAVPLPLHR	N1H1F0S1G0	4.96179e+06	243683	167382	0	0	85110.4	110951	202505	54757.1	0	85509.9	O-linked
VTCTLFQTQPVIPQPQPDGAEAEAPSAVPDAAGPTPSAAGPPVASVVVGPSVVAVPLPLHR	N6H7F2S0G0	6.04656e+06	450411	334525	0	0	185076	213843	335298	119233	0	207707	O-linked
VTCTLFQTQPVIPQPQPDGAEAEAPSAVPDAAGPTPSAAGPPVASVVVGPSVVAVPLPLHR	N1H1F0S1G0	1.7623e+07	431037	237320	0	0	95010.8	287083	407765	129907	0	54388.5	O-linked
VTCTLFQTQPVIPQPQPDGAEAEAPSAVPDAAGPTPSAAGPPVASVVVGPSVVAVPLPLHR	N1H1F0S1G0	1.57426e+07	290250	167843	0	0	56663.1	234743	414022	125675	0	45320.8	O-linked
VTCTLFQTQPVIPQPQPDGAEAEAPSAVPDAAGPTPSAAGPPVASVVVGPSVVAVPLPLHR	N1H1F0S1G0	1.10465e+07	492723	296192	2897.18	0	176452	236181	377078	132063	0	186563	O-linked
VTCTLFQTQPVIPQPQPDGAEAEAPSAVPDAAGPTPSAAGPPVASVVVGPSVVAVPLPLHR	N1H1F0S1G0	5.72945e+06	177789	111306	0	0	49227	108488	164232	48021.6	0	32329.7	O-linked
VTCTLFQTQPVIPQPQPDGAEAEAPSAVPDAAGPTPSAAGPPVASVVVGPSVVAVPLPLHR	N5H4F2S0G0	3.32758e+06	359203	299004	5450.66	0	190048	133330	197739	62353.8	0	142657	O-linked
VTCTLFQTQPVIPQPQPDGAEAEAPSAVPDAAGPTPSAAGPPVASVVVGPSVVAVPLPLHR	N5H4F2S0G0	2.93513e+06	287714	191513	4408	0	119606	113964	168136	63713.9	0	134030	O-linked
VTCTLFQTQPVIPQPQPDGAEAEAPSAVPDAAGPTPSAAGPPVASVVVGPSVVAVPLPLHR	N4H3F0S1G0	9.34387e+06	411017	238130	4759.13	5293.17	125804	181261	440645	135537	0	115958	O-linked
VTCTLFQTQPVIPQPQPDGAEAEAPSAVPDAAGPTPSAAGPPVASVVVGPSVVAVPLPLHR	N5H6F2S0G0	7.73899e+06	478534	330999	0	0	202965	190271	315300	104395	0	164608	O-linked
VTCTLFQTQPVIPQPQPDGAEAEAPSAVPDAAGPTPSAAGPPVASVVVGPSVVAVPLPLHR	N5H6F2S0G0	6.06299e+06	188314	148190	3214.62	0	73242.1	108461	229382	67798.5	0	41510.9	O-linked
VTCTLFQTQPVIPQPQPDGAEAEAPSAVPDAAGPTPSAAGPPVASVVVGPSVVAVPLPLHR	N2H2F0S2G0	7.57944e+06	596779	297757	4099.24	0	181947	336298	319497	140597	0	305915	O-linked
VTCTLFQTQPVIPQPQPDGAEAEAPSAVPDAAGPTPSAAGPPVASVVVGPSVVAVPLPLHR	N2H2F0S2G0	7.22697e+06	523962	247065	0	0	147553	271485	337593	133338	0	222099	O-linked
VTCTLFQTQPVIPQPQPDGAEAEAPSAVPDAAGPTPSAAGPPVASVVVGPSVVAVPLPLHR	N2H2F0S2G0	6.19562e+06	342923	188004	0	0	92700.4	208002	282882	92554.9	0	116679	O-linked
VTCTLFQTQPVIPQPQPDGAEAEAPSAVPDAAGPTPSAAGPPVASVVVGPSVVAVPLPLHR	N2H2F0S2G0	8.0744e+06	355593	180729	0	0	84508.9	240985	348843	124343	0	131214	O-linked
VTCTLFQTQPVIPQPQPDGAEAEAPSAVPDAAGPTPSAAGPPVASVVVGPSVVAVPLPLHR	N2H3F1S1G0	1.85925e+06	220388	127536	0	0	82560.6	109581	111641	45869.4	0	94884.7	O-linked
VTCTLFQTQPVIPQPQPDGAEAEAPSAVPDAAGPTPSAAGPPVASVVVGPSVVAVPLPLHR	N5H6F2S0G0	8.84892e+06	485281	315520	0	0	212842	201754	353589	128535	0	144892	O-linked
VTCTLFQTQPVIPQPQPDGAEAEAPSAVPDAAGPTPSAAGPPVASVVVGPSVVAVPLPLHR	N5H5F1S0G0	3.62193e+06	289248	173033	0	0	82199.9	174459	244978	99406.4	0	114868	O-linked
VTCTLFQTQPVIPQPQPDGAEAEAPSAVPDAAGPTPSAAGPPVASVVVGPSVVAVPLPLHR	N5H4F0S1G0	1.48366e+07	770847	433292	25912.5	13772.7	219499	413511	765857	227442	0	181953	O-linked
VTCTLFQTQPVIPQPQPDGAEAEAPSAVPDAAGPTPSAAGPPVASVVVGPSVVAVPLPLHR	N3H3F0S2G0	6.58318e+06	558579	246570	2848.37	0	128046	348979	370610	130908	0	266678	O-linked
VTCTLFQTQPVIPQPQPDGAEAEAPSAVPDAAGPTPSAAGPPVASVVVGPSVVAVPLPLHR	N2H2F0S2G0	5.74283e+06	453851	213435	0	0	119997	223708	318558	135014	0	172817	O-linked
VTCTLFQTQPVIPQPQPDGAEAEAPSAVPDAAGPTPSAAGPPVASVVVGPSVVAVPLPLHR	N3H3F0S2G0	1.57122e+07	1221732	622453	0	0	231134	656722	874653	308615	0	371027	O-linked
VTCTLFQTQPVIPQPQPDGAEAEAPSAVPDAAGPTPSAAGPPVASVVVGPSVVAVPLPLHR	N6H3F0S0G0	1.11619e+07	799298	372406	0	0	180322	452973	482525	194364	0	267320	O-linked
VTCTLFQTQPVIPQPQPDGAEAEAPSAVPDAAGPTPSAAGPPVASVVVGPSVVAVPLPLHR	N6H3F0S0G0	1.1345e+07	649737	323032	0	0	145791	399427	460594	158365	0	173588	O-linked
VTCTLFQTQPVIPQPQPDGAEAEAPSAVPDAAGPTPSAAGPPVASVVVGPSVVAVPLPLHR	N3H5F0S1G0	1.08163e+07	719007	412292	0	0	189716	417021	500319	167434	0	249355	O-linked
VTCTLFQTQPVIPQPQPDGAEAEAPSAVPDAAGPTPSAAGPPVASVVVGPSVVAVPLPLHR	N2H10F0S0G0	4.82218e+06	351409	217271	0	0	101612	186613	211845	81473.7	0	99039.5	O-linked
VTCTLFQTQPVIPQPQPDGAEAEAPSAVPDAAGPTPSAAGPPVASVVVGPSVVAVPLPLHR	N2H2F0S2G0	1.07781e+07	755149	298471	0	0	149905	425957	563496	214487	0	284115	O-linked
VTCTLFQTQPVIPQPQPDGAEAEAPSAVPDAAGPTPSAAGPPVASVVVGPSVVAVPLPLHR	N2H2F0S2G0	3.83939e+06	194675	77802.4	0	0	32085.6	126034	195280	64985.9	0	44835.4	O-linked
VTCTLFQTQPVIPQPQPDGAEAEAPSAVPDAAGPTPSAAGPPVASVVVGPSVVAVPLPLHR	N5H2F0S0G0	4.61155e+06	338760	170450	0	0	95823.6	173951	217807	87886.8	0	124534	O-linked
VTCTLFQTQPVIPQPQPDGAEAEAPSAVPDAAGPTPSAAGPPVASVVVGPSVVAVPLPLHR	N6H3F0S0G0	2.46252e+07	1.56507e+06	616121	7311.97	0	326870	996133	905713	332170	0	541645	O-linked
VTCTLFQTQPVIPQPQPDGAEAEAPSAVPDAAGPTPSAAGPPVASVVVGPSVVAVPLPLHR	N5H2F0S0G0	8.65422e+06	574752	280457	0	0	167024	343517	332312	130027	0	200402	O-linked
VTCTLFQTQPVIPQPQPDGAEAEAPSAVPDAAGPTPSAAGPPVASVVVGPSVVAVPLPLHR	N4H4F2S0G0	2.59317e+06	285598	188460	0	0	116837	145595	172546	59421.1	0	135563	O-linked
VTCTLFQTQPVIPQPQPDGAEAEAPSAVPDAAGPTPSAAGPPVASVVVGPSVVAVPLPLHR	N3H3F0S2G0	7.19811e+06	493862	257843	0	0	141386	273525	346832	123682	0	174420	O-linked
VTCTLFQTQPVIPQPQPDGAEAEAPSAVPDAAGPTPSAAGPPVASVVVGPSVVAVPLPLHR	N5H2F0S0G0	7.08753e+06	269950	134682	2359.9	0	61228.2	161070	220707	70312.1	0	47802.6	O-linked
VTCTLFQTQPVIPQPQPDGAEAEAPSAVPDAAGPTPSAAGPPVASVVVGPSVVAVPLPLHR	N4H3F3S0G0	1.59655e+07	626152	355567	6576.83	0	146649	446653	363194	114375	0	162986	O-linked
VTCTLFQTQPVIPQPQPDGAEAEAPSAVPDAAGPTPSAAGPPVASVVVGPSVVAVPLPLHR	N5H4F0S1G0	6.99833e+06	452467	300020	0	3597.57	184733	223318	410513	140076	0	197241	O-linked
VTCTLFQTQPVIPQPQPDGAEAEAPSAVPDAAGPTPSAAGPPVASVVVGPSVVAVPLPLHR	N1H1F0S2G0	1.81391e+07	682419	296255	0	0	168508	325341	881167	374492	0	175475	O-linked
VTCTLFQTQPVIPQPQPDGAEAEAPSAVPDAAGPTPSAAGPPVASVVVGPSVVAVPLPLHR	N1H1F0S2G0	9.71345e+06	349625	174760	3536.14	0	108590	166331	502996	175711	0	95253.9	O-linked
VTCTLFQTQPVIPQPQPDGAEAEAPSAVPDAAGPTPSAAGPPVASVVVGPSVVAVPLPLHR	N1H1F0S2G0	9.81252e+06	242662	128061	0	0	67896.9	133628	446586	143771	0	41029.7	O-linked
VTCTLFQTQPVIPQPQPDGAEAEAPSAVPDAAGPTPSAAGPPVASVVVGPSVVAVPLPLHR	N5H2F0S0G0	4.30339e+06	364162	191531	0	0	110927	184245	228278	109234	0	134025	O-linked
VTCTLFQTQPVIPQPQPDGAEAEAPSAVPDAAGPTPSAAGPPVASVVVGPSVVAVPLPLHR	N5H2F0S0G0	4.97901e+06	395280	218438	10208.5	6425.44	128131	194027	260523	100790	2477.93	111862	O-linked
VTCTLFQTQPVIPQPQPDGAEAEAPSAVPDAAGPTPSAAGPPVASVVVGPSVVAVPLPLHR	N1H1F0S2G0	6.03976e+06	326424	146634	0	0	94238.6	156072	354595	131552	0	92910.8	O-linked
VTCTLFQTQPVIPQPQPDGAEAEAPSAVPDAAGPTPSAAGPPVASVVVGPSVVAVPLPLHR	N2H2F0S2G0	6.69399e+06	445928	201372	0	0	111520	231543	387506	149718	0	154514	O-linked
VTCTLFQTQPVIPQPQPDGAEAEAPSAVPDAAGPTPSAAGPPVASVVVGPSVVAVPLPLHR	N2H2F0S2G0	7.0633e+06	425283	206957	0	0	119078	217540	383712	128136	0	150311	O-linked
VTCTLFQTQPVIPQPQPDGAEAEAPSAVPDAAGPTPSAAGPPVASVVVGPSVVAVPLPLHR	N2H2F0S2G0	7.47522e+06	389749	179979	0	0	80068.2	240673	381651	126873	0	79619.1	O-linked
VTCTLFQTQPVIPQPQPDGAEAEAPSAVPDAAGPTPSAAGPPVASVVVGPSVVAVPLPLHR	N2H2F0S2G0	5.74006e+06	237035	121223	0	0	50134.5	147279	290381	85239.1	0	46243.2	O-linked
VTCTLFQTQPVIPQPQPDGAEAEAPSAVPDAAGPTPSAAGPPVASVVVGPSVVAVPLPLHR	N4H1F0S0G0	4.27597e+06	286250	165028	0	0	109541	118707	245060	87346.9	0	99881.9	O-linked
VTCTLFQTQPVIPQPQPDGAEAEAPSAVPDAAGPTPSAAGPPVASVVVGPSVVAVPLPLHR	N2H2F0S2G0	6.6348e+07	3.7937e+06	1.35924e+06	0	0	770032	2.38173e+06	3.44574e+06	1.32258e+06	0	953649	O-linked
VTCTLFQTQPVIPQPQPDGAEAEAPSAVPDAAGPTPSAAGPPVASVVVGPSVVAVPLPLHR	N2H2F0S2G0	37081199	1.595e+06	696853	0	0	301961	1.08179e+06	1.82029e+06	645043	0	394188	O-linked
VTCTLFQTQPVIPQPQPDGAEAEAPSAVPDAAGPTPSAAGPPVASVVVGPSVVAVPLPLHR	N2H2F0S2G0	3.39036e+07	1.56967e+06	724115	0	0	293704	1.01926e+06	1.66754e+06	550723	0	297995	O-linked
VTCTLFQTQPVIPQPQPDGAEAEAPSAVPDAAGPTPSAAGPPVASVVVGPSVVAVPLPLHR	N2H2F0S2G0	3.4082e+07	1.37303e+06	703403	0	0	270893	931183	1954491	583719	0	220526	O-linked
VTCTLFQTQPVIPQPQPDGAEAEAPSAVPDAAGPTPSAAGPPVASVVVGPSVVAVPLPLHR	N5H2F0S0G0	4.96101e+06	215036	124192	0	0	45551.7	145806	267291	83236.3	0	31069.7	O-linked
VTCTLFQTQPVIPQPQPDGAEAEAPSAVPDAAGPTPSAAGPPVASVVVGPSVVAVPLPLHR	N5H2F0S0G0	1.67748e+07	713650	341668	0	0	167499	453725	804532	277990	0	143946	O-linked
VTCTLFQTQPVIPQPQPDGAEAEAPSAVPDAAGPTPSAAGPPVASVVVGPSVVAVPLPLHR	N2H2F0S2G0	6.20602e+06	444793	211319	0	0	105848	243487	350055	136550	0	149242	O-linked
VTCTLFQTQPVIPQPQPDGAEAEAPSAVPDAAGPTPSAAGPPVASVVVGPSVVAVPLPLHR	N5H2F0S0G0	3.35719e+07	1.16992e+06	651244	0	0	291870	753847	1.29254e+06	420209	0	160009	O-linked
VTCTLFQTQPVIPQPQPDGAEAEAPSAVPDAAGPTPSAAGPPVASVVVGPSVVAVPLPLHR	N2H2F0S2G0	3.0116e+06	215071	111695	0	0	66269.9	118479	194243	75084.5	0	71102.4	O-linked
VTCTLFQTQPVIPQPQPDGAEAEAPSAVPDAAGPTPSAAGPPVASVVVGPSVVAVPLPLHR	N2H2F0S2G0	3.98436e+06	245300	139737	0	0	65640.9	135425	230120	74897.1	0	64568.2	O-linked
VTCTLFQTQPVIPQPQPDGAEAEAPSAVPDAAGPTPSAAGPPVASVVVGPSVVAVPLPLHR	N1H1F0S2G0	2.13015e+06	163208	90721.6	0	0	51419.2	75105.8	152243	64570.7	0	58684.9	O-linked
VTCTLFQTQPVIPQPQPDGAEAEAPSAVPDAAGPTPSAAGPPVASVVVGPSVVAVPLPLHR	N2H2F0S2G0	5.31109e+06	340362	173204	2806.13	0	86982.6	186559	283067	98242	0	99669.7	O-linked
VTCTLFQTQPVIPQPQPDGAEAEAPSAVPDAAGPTPSAAGPPVASVVVGPSVVAVPLPLHR	N3H3F0S1G0	2.37585e+06	196143	132903	0	0	70012.1	114292	115847	50206.7	0	79914	O-linked
VTCTLFQTQPVIPQPQPDGAEAEAPSAVPDAAGPTPSAAGPPVASVVVGPSVVAVPLPLHR	N2H2F0S2G0	6.3677e+06	273939	144035	0	0	57286.5	166272	327361	111220	0	40278.8	O-linked
VTCTLFQTQPVIPQPQPDGAEAEAPSAVPDAAGPTPSAAGPPVASVVVGPSVVAVPLPLHR	N3H3F0S1G0	4.73761e+06	398890	205725	0	4365.83	127939	164432	215321	74151.1	0	121344	O-linked
VTCTLFQTQPVIPQPQPDGAEAEAPSAVPDAAGPTPSAAGPPVASVVVGPSVVAVPLPLHR	N5H2F0S0G0	7.44778e+06	437850	200628	0	0	100030	282832	334886	131879	0	136921	O-linked
VTCTLFQTQPVIPQPQPDGAEAEAPSAVPDAAGPTPSAAGPPVASVVVGPSVVAVPLPLHR	N4H1F0S0G0	1.50394e+06	166400	114182	0	0	78931.4	67354.9	111834	39663.2	0	82409.9	O-linked
VTCTLFQTQPVIPQPQPDGAEAEAPSAVPDAAGPTPSAAGPPVASVVVGPSVVAVPLPLHR	N2H11F1S0G0	2.4268e+06	273306	150014	0	0	80088	149511	172275	65610.4	0	110711	O-linked
VTCTLFQTQPVIPQPQPDGAEAEAPSAVPDAAGPTPSAAGPPVASVVVGPSVVAVPLPLHR	N5H2F0S0G0	5.99022e+06	235578	121105	0	0	50701.2	170835	226302	75912.1	0	28730.2	O-linked
VTCTLFQTQPVIPQPQPDGAEAEAPSAVPDAAGPTPSAAGPPVASVVVGPSVVAVPLPLHR	N2H2F0S2G0	2.093e+06	222618	109970	0	0	66946.9	93781.8	138102	52647.1	0	65980	O-linked
VTCTLFQTQPVIPQPQPDGAEAEAPSAVPDAAGPTPSAAGPPVASVVVGPSVVAVPLPLHR	N5H2F0S0G0	5.60498e+06	352552	162228	2752.68	0	89133.9	205453	246567	89011.1	0	100520	O-linked
VTCTLFQTQPVIPQPQPDGAEAEAPSAVPDAAGPTPSAAGPPVASVVVGPSVVAVPLPLHR	N2H11F1S0G0	2.33813e+06	305184	139534	3715.94	5969.43	77145.2	138858	169156	67336.5	0	109240	O-linked
VTCTLFQTQPVIPQPQPDGAEAEAPSAVPDAAGPTPSAAGPPVASVVVGPSVVAVPLPLHR	N6H6F1S0G0	3.12314e+06	349951	217012	0	0	136134	166256	231344	81627.6	0	140180	O-linked
VTCTLFQTQPVIPQPQPDGAEAEAPSAVPDAAGPTPSAAGPPVASVVVGPSVVAVPLPLHR	N4H9F0S0G0	1.96669e+06	172850	102378	0	0	61772.7	90991.1	144955	59242	0	63141.1	O-linked
VTCTLFQTQPVIPQPQPDGAEAEAPSAVPDAAGPTPSAAGPPVASVVVGPSVVAVPLPLHR	N2H2F0S2G0	717164	86912.7	59083.4	0	0	38235.5	43137.2	69497.7	27818.2	0	33696.3	O-linked
VTCTLFQTQPVIPQPQPDGAEAEAPSAVPDAAGPTPSAAGPPVASVVVGPSVVAVPLPLHR	N6H3F2S0G0	1.46177e+06	176636	119462	0	0	77316.4	73336	115491	37774.4	0	79920.2	O-linked
VTCTLFQTQPVIPQPQPDGAEAEAPSAVPDAAGPTPSAAGPPVASVVVGPSVVAVPLPLHR	N2H11F1S0G0	2.08866e+06	244376	115429	0	0	70352.4	131245	167496	56792.8	0	86862.1	O-linked
VTCTLFQTQPVIPQPQPDGAEAEAPSAVPDAAGPTPSAAGPPVASVVVGPSVVAVPLPLHR	N2H11F1S0G0	1.16784e+06	161321	83549.1	0	0	47228	90144	117134	46984.2	0	66764.1	O-linked
VTCTLFQTQPVIPQPQPDGAEAEAPSAVPDAAGPTPSAAGPPVASVVVGPSVVAVPLPLHR	N5H2F0S0G0	2.66145e+06	220032	119437	0	0	75042.9	103876	200628	58129.4	0	57847.9	O-linked
VTCTLFQTQPVIPQPQPDGAEAEAPSAVPDAAGPTPSAAGPPVASVVVGPSVVAVPLPLHR	N7H6F0S0G0	1.5732e+06	216847	127706	0	0	76875.4	96809.5	94082.9	42540.1	0	93350.6	O-linked
VTCTLFQTQPVIPQPQPDGAEAEAPSAVPDAAGPTPSAAGPPVASVVVGPSVVAVPLPLHR	N6H3F2S0G0	1.75518e+06	170394	78338.8	0	0	48515	109026	141576	58310.8	0	60187.8	O-linked
VTCTLFQTQPVIPQPQPDGAEAEAPSAVPDAAGPTPSAAGPPVASVVVGPSVVAVPLPLHR	N5H4F0S2G0	1.22214e+06	117089	56041.3	0	0	28798.9	68652.6	127742	48361.7	0	47998.8	O-linked
VTCTLFQTQPVIPQPQPDGAEAEAPSAVPDAAGPTPSAAGPPVASVVVGPSVVAVPLPLHR	N4H9F0S0G0	5.57014e+06	321074	194889	4564.14	0	119156	162407	354198	107730	0	74429.2	O-linked
VTCTLFQTQPVIPQPQPDGAEAEAPSAVPDAAGPTPSAAGPPVASVVVGPSVVAVPLPLHR	N5H4F0S2G0	3.12656e+06	244166	98733.9	0	0	53538.6	117606	267926	105148	0	71828.5	O-linked
VTCTLFQTQPVIPQPQPDGAEAEAPSAVPDAAGPTPSAAGPPVASVVVGPSVVAVPLPLHR	N4H9F0S0G0	6.96634e+06	312268	187007	2869.85	0	96981.6	183720	456667	142255	0	52202.8	O-linked
VTCTLFQTQPVIPQPQPDGAEAEAPSAVPDAAGPTPSAAGPPVASVVVGPSVVAVPLPLHR	N4H3F0S2G0	1.19173e+06	121284	56151.7	0	0	46943.9	49022.8	99269.8	39247.2	0	34417.3	O-linked
VTCTLFQTQPVIPQPQPDGAEAEAPSAVPDAAGPTPSAAGPPVASVVVGPSVVAVPLPLHR	N6H3F2S0G0	4.9695e+06	425450	179618	0	0	110168	236079	295380	112504	0	146435	O-linked
VTCTLFQTQPVIPQPQPDGAEAEAPSAVPDAAGPTPSAAGPPVASVVVGPSVVAVPLPLHR	N6H3F2S0G0	5.71754e+06	480483	211815	0	0	122460	253909	338434	143238	0	185471	O-linked
VTCTLFQTQPVIPQPQPDGAEAEAPSAVPDAAGPTPSAAGPPVASVVVGPSVVAVPLPLHR	N4H9F0S0G0	8.19705e+06	681370	525128	18820.1	19634.7	338880	237416	605309	209167	0	331251	O-linked
VTCTLFQTQPVIPQPQPDGAEAEAPSAVPDAAGPTPSAAGPPVASVVVGPSVVAVPLPLHR	N4H9F0S0G0	3.36671e+06	174692	114538	0	0	56170.9	97708.9	237792	72070.1	0	37808.7	O-linked
VTCTLFQTQPVIPQPQPDGAEAEAPSAVPDAAGPTPSAAGPPVASVVVGPSVVAVPLPLHR	N6H5F0S0G0	1.33274e+06	159775	71645.4	0	0	33302.7	96775	98063.2	37611.3	0	55673.2	O-linked
VTCTLFQTQPVIPQPQPDGAEAEAPSAVPDAAGPTPSAAGPPVASVVVGPSVVAVPLPLHR	N4H9F0S0G0	1.82756e+06	168184	82813.3	0	0	44759.7	82531.5	159209	54682.6	0	62372.5	O-linked
VTCTLFQTQPVIPQPQPDGAEAEAPSAVPDAAGPTPSAAGPPVASVVVGPSVVAVPLPLHR	N4H9F0S0G0	6.39863e+06	598208	438195	11289.2	10590.6	275161	213329	484824	158930	0	297671	O-linked
VTCTLFQTQPVIPQPQPDGAEAEAPSAVPDAAGPTPSAAGPPVASVVVGPSVVAVPLPLHR	N4H9F0S0G0	3.93042e+06	273083	114425	0	0	74744.7	150573	274404	115831	0	72625	O-linked
VTCTLFQTQPVIPQPQPDGAEAEAPSAVPDAAGPTPSAAGPPVASVVVGPSVVAVPLPLHR	N6H3F2S0G0	4.7586e+06	373278	167160	0	0	85424.1	198903	281360	117382	0	147173	O-linked
VTCTLFQTQPVIPQPQPDGAEAEAPSAVPDAAGPTPSAAGPPVASVVVGPSVVAVPLPLHR	N4H9F0S0G0	6.98112e+06	280552	170098	3826.92	0	90280.8	190356	401272	123089	0	61137.4	O-linked
VTCTLFQTQPVIPQPQPDGAEAEAPSAVPDAAGPTPSAAGPPVASVVVGPSVVAVPLPLHR	N4H9F0S0G0	3.1756e+06	286076	133968	0	0	83933	131095	250973	105394	0	102660	O-linked
VTCTLFQTQPVIPQPQPDGAEAEAPSAVPDAAGPTPSAAGPPVASVVVGPSVVAVPLPLHR	N4H9F0S0G0	3.131e+06	244057	117444	0	0	78587.4	108690	226044	69474.3	0	71851.9	O-linked
VTCTLFQTQPVIPQPQPDGAEAEAPSAVPDAAGPTPSAAGPPVASVVVGPSVVAVPLPLHR	N6H3F2S0G0	1.74863e+06	200528	107516	0	0	60831.7	89821.7	138197	61406.3	0	87264.6	O-linked
VTCTLFQTQPVIPQPQPDGAEAEAPSAVPDAAGPTPSAAGPPVASVVVGPSVVAVPLPLHR	N4H4F1S0G0	3.54006e+06	194313	107775	0	0	56681.6	115893	280988	84740.7	0	43519	O-linked
VTCTLFQTQPVIPQPQPDGAEAEAPSAVPDAAGPTPSAAGPPVASVVVGPSVVAVPLPLHR	N6H3F2S0G0	2.84477e+06	295847	116104	0	0	63408.4	151953	275917	126094	0	105062	O-linked
VTCTLFQTQPVIPQPQPDGAEAEAPSAVPDAAGPTPSAAGPPVASVVVGPSVVAVPLPLHR	N2H9F1S0G0	1.49694e+06	166416	77073.3	0	0	45152.9	86946.2	126213	56973.3	0	60327.7	O-linked
VTCTLFQTQPVIPQPQPDGAEAEAPSAVPDAAGPTPSAAGPPVASVVVGPSVVAVPLPLHR	N6H3F2S0G0	7.52848e+06	510792	238233	4492.74	0	117820	262151	514693	181191	0	117397	O-linked
VTCTLFQTQPVIPQPQPDGAEAEAPSAVPDAAGPTPSAAGPPVASVVVGPSVVAVPLPLHR	N6H3F2S0G0	1.67311e+07	826148	439184	5751.7	0	207079	552687	1.01382e+06	331120	0	158955	O-linked
VTCTLFQTQPVIPQPQPDGAEAEAPSAVPDAAGPTPSAAGPPVASVVVGPSVVAVPLPLHR	N6H4F1S0G0	5.40034e+06	444073	188606	0	0	114050	240036	398591	149416	0	128231	O-linked
VTCTLFQTQPVIPQPQPDGAEAEAPSAVPDAAGPTPSAAGPPVASVVVGPSVVAVPLPLHR	N4H4F0S2G0	2.56718e+06	247654	118986	0	0	74045.4	114552	169081	72847.2	0	87957.8	O-linked
VTCTLFQTQPVIPQPQPDGAEAEAPSAVPDAAGPTPSAAGPPVASVVVGPSVVAVPLPLHR	N6H3F2S0G0	1.85531e+07	1.62984e+06	611404	0	0	257173	948345	1.52669e+06	661887	0	484471	O-linked
VTCTLFQTQPVIPQPQPDGAEAEAPSAVPDAAGPTPSAAGPPVASVVVGPSVVAVPLPLHR	N6H4F1S0G0	3.89707e+06	338572	114236	0	0	64157.9	198060	300987	134838	0	130547	O-linked
VTCTLFQTQPVIPQPQPDGAEAEAPSAVPDAAGPTPSAAGPPVASVVVGPSVVAVPLPLHR	N6H3F2S0G0	2.69212e+07	1.4134e+06	674802	0	0	312542	917628	1.54883e+06	521737	0	305430	O-linked
VTCTLFQTQPVIPQPQPDGAEAEAPSAVPDAAGPTPSAAGPPVASVVVGPSVVAVPLPLHR	N6H3F2S0G0	8.94996e+06	783867	300889	0	0	169227	428539	665728	305237	0	258131	O-linked
VTCTLFQTQPVIPQPQPDGAEAEAPSAVPDAAGPTPSAAGPPVASVVVGPSVVAVPLPLHR	N6H3F2S0G0	1.57736e+07	986076	425311	0	0	229397	540650	986390	373886	0	298283	O-linked
VTCTLFQTQPVIPQPQPDGAEAEAPSAVPDAAGPTPSAAGPPVASVVVGPSVVAVPLPLHR	N6H3F2S0G0	3.65158e+06	263569	155101	0	0	79223.9	138201	248103	81628.8	0	70657.5	O-linked
VTCTLFQTQPVIPQPQPDGAEAEAPSAVPDAAGPTPSAAGPPVASVVVGPSVVAVPLPLHR	N4H4F0S2G0	4.07145e+06	318403	144420	0	0	79914.7	169571	236602	103041	0	85438.9	O-linked
VTCTLFQTQPVIPQPQPDGAEAEAPSAVPDAAGPTPSAAGPPVASVVVGPSVVAVPLPLHR	N6H3F2S0G0	2.18342e+06	222178	105639	0	0	63904.5	121394	205896	78841.5	0	96529.8	O-linked
VTCTLFQTQPVIPQPQPDGAEAEAPSAVPDAAGPTPSAAGPPVASVVVGPSVVAVPLPLHR	N6H3F2S0G0	2.73593e+06	237242	122463	0	0	59424.2	112508	189286	76820	0	60131.8	O-linked
VTCTLFQTQPVIPQPQPDGAEAEAPSAVPDAAGPTPSAAGPPVASVVVGPSVVAVPLPLHR	N6H3F2S0G0	4.98694e+06	367418	172348	0	0	92756.5	187923	307741	121361	0	102335	O-linked
VTCTLFQTQPVIPQPQPDGAEAEAPSAVPDAAGPTPSAAGPPVASVVVGPSVVAVPLPLHR	N6H3F2S0G0	3.77044e+06	267590	149932	0	0	68983.5	133746	256941	90077.6	0	61657.7	O-linked
VTCTLFQTQPVIPQPQPDGAEAEAPSAVPDAAGPTPSAAGPPVASVVVGPSVVAVPLPLHR	N2H10F0S0G0	1.48281e+06	150587	91451.6	0	0	43673.6	73623.9	122493	38694.2	0	33607.1	O-linked
VTCTLFQTQPVIPQPQPDGAEAEAPSAVPDAAGPTPSAAGPPVASVVVGPSVVAVPLPLHR	N6H3F2S1G0	628853	100131	61060.9	0	0	25812.1	38737.8	70086.2	27856.4	0	28283.1	O-linked
VTCTLFQTQPVIPQPQPDGAEAEAPSAVPDAAGPTPSAAGPPVASVVVGPSVVAVPLPLHR	N6H3F2S1G0	1.62805e+06	162554	75382.6	0	0	48995.6	79976.7	152417	57175.7	0	58866.6	O-linked
VTCTLFQTQPVIPQPQPDGAEAEAPSAVPDAAGPTPSAAGPPVASVVVGPSVVAVPLPLHR	N4H4F1S1G0	933153	106069	92622.7	0	0	51314.3	30678.8	111555	31524.9	0	37462.5	O-linked
VTCTLFQTQPVIPQPQPDGAEAEAPSAVPDAAGPTPSAAGPPVASVVVGPSVVAVPLPLHR	N5H6F2S0G0	1.55848e+06	161220	69290.9	0	0	34743.3	78613.9	178185	76024.4	0	46230.8	O-linked
VTCTLFQTQPVIPQPQPDGAEAEAPSAVPDAAGPTPSAAGPPVASVVVGPSVVAVPLPLHR	N5H5F1S1G0	3.2508e+06	325278	231528	3709.79	3310.24	126805	138050	344306	119418	0	153651	O-linked
VTCTLFQTQPVIPQPQPDGAEAEAPSAVPDAAGPTPSAAGPPVASVVVGPSVVAVPLPLHR	N6H6F1S0G0	1.40102e+06	151626	68567.8	0	0	39030.4	77669.8	132885	56283.3	0	46776.5	O-linked
VTCTLFQTQPVIPQPQPDGAEAEAPSAVPDAAGPTPSAAGPPVASVVVGPSVVAVPLPLHR	N6H3F2S1G0	5.97733e+06	480829	271436	3879.41	3524.94	172817	206966	519478	190147	0	170754	O-linked
VTCTLFQTQPVIPQPQPDGAEAEAPSAVPDAAGPTPSAAGPPVASVVVGPSVVAVPLPLHR	N6H6F1S0G0	2.20578e+06	197281	84166.7	0	0	54447.5	98232.9	179032	74728.5	0	57473	O-linked
VTCTLFQTQPVIPQPQPDGAEAEAPSAVPDAAGPTPSAAGPPVASVVVGPSVVAVPLPLHR	N6H3F2S1G0	8.61831e+06	576258	312277	0	0	180754	276825	699178	236890	0	199066	O-linked
VTCTLFQTQPVIPQPQPDGAEAEAPSAVPDAAGPTPSAAGPPVASVVVGPSVVAVPLPLHR	N5H5F3S0G0	1.12029e+06	125087	49260.3	0	0	30613.4	59049.6	150751	56366.2	0	36698.9	O-linked
VTCTLFQTQPVIPQPQPDGAEAEAPSAVPDAAGPTPSAAGPPVASVVVGPSVVAVPLPLHR	N2H11F1S0G0	625981	86402.5	38897.7	0	0	16713.9	49103	67879	28511.3	0	32253.9	O-linked
VTCTLFQTQPVIPQPQPDGAEAEAPSAVPDAAGPTPSAAGPPVASVVVGPSVVAVPLPLHR	N6H3F2S1G0	9.03678e+06	648907	233870	0	0	96042.5	356109	776619	313362	0	165959	O-linked
VTCTLFQTQPVIPQPQPDGAEAEAPSAVPDAAGPTPSAAGPPVASVVVGPSVVAVPLPLHR	N6H3F2S1G0	5.40036e+06	476802	276933	0	0	161514	188576	432915	159398	0	183763	O-linked
VTCTLFQTQPVIPQPQPDGAEAEAPSAVPDAAGPTPSAAGPPVASVVVGPSVVAVPLPLHR	N4H5F5S0G0	1.57773e+06	145418	73883.6	0	0	37810.3	74416.1	126037	54404	0	33007.1	O-linked
VTCTLFQTQPVIPQPQPDGAEAEAPSAVPDAAGPTPSAAGPPVASVVVGPSVVAVPLPLHR	N6H3F2S1G0	4.22188e+06	336544	122466	0	0	64768.3	165840	386788	147666	0	94024	O-linked
VTCTLFQTQPVIPQPQPDGAEAEAPSAVPDAAGPTPSAAGPPVASVVVGPSVVAVPLPLHR	N6H3F2S1G0	928791	114228	54936.5	0	0	30266.5	57745.8	112075	49188.2	0	36786.5	O-linked
VTCTLFQTQPVIPQPQPDGAEAEAPSAVPDAAGPTPSAAGPPVASVVVGPSVVAVPLPLHR	N5H5F3S0G0	3.74644e+06	308132	194896	0	0	105350	126881	410704	126629	0	95923.6	O-linked
VTCTLFQTQPVIPQPQPDGAEAEAPSAVPDAAGPTPSAAGPPVASVVVGPSVVAVPLPLHR	N6H3F2S1G0	1.237e+06	138602	51231	0	0	35117	78498.2	151917	65831.1	0	45268.3	O-linked
VTCTLFQTQPVIPQPQPDGAEAEAPSAVPDAAGPTPSAAGPPVASVVVGPSVVAVPLPLHR	N6H3F2S1G0	4.61497e+06	397493	258892	0	0	167824	150858	435488	133824	0	125237	O-linked
VTCTLFQTQPVIPQPQPDGAEAEAPSAVPDAAGPTPSAAGPPVASVVVGPSVVAVPLPLHR	N5H6F4S0G0	930516	100001	50312.5	0	0	23323.8	51377.5	132909	56296.2	0	24724.7	O-linked
VTCTLFQTQPVIPQPQPDGAEAEAPSAVPDAAGPTPSAAGPPVASVVVGPSVVAVPLPLHR	N5H6F4S0G0	1.04037e+06	94762.8	36239.8	0	0	14743.5	46359.1	137409	46884.2	0	19516.4	O-linked
VTCTLFQTQPVIPQPQPDGAEAEAPSAVPDAAGPTPSAAGPPVASVVVGPSVVAVPLPLHR	N8H5F1S0G0	871943	93393.1	39822.1	0	0	28797.3	40118.8	104002	38611.8	0	28304.5	O-linked
DTYAATPR	N1H1F0S0G0	1.0728e+06	60511.3	50870.3	0	0	21497.1	68187.9	0	0	0	2153.3	O-linked
TVYPPEEETGER	N1H1F0S2G0	1.74069e+06	74390.2	45894.8	0	0	26017.8	60451.4	222921	47850.3	0	8906.72	O-linked
IEPLGVAPTKAK	N/A	4.42374e+06	104557	61546.9	0	0	36419	104257	120257	23517.2	0	0	O-linked
IEPLGVAPTK	N1H1F0S0G0	5.20376e+06	268613	259955	2254.03	0	105038	358096	0	0	0	20950.7	O-linked
IEPLGVAPTKAK	N1H1F0S0G0	1.77274e+06	103432	76777.7	3041.76	704.419	34051	116448	3043.11	857.984	0	13205.4	O-linked
IEPLGVAPTKAK	N/A	1.20841e+06	18620.3	21984.1	1223.18	0	10546.1	34562.2	0	0	0	0	O-linked
IEPLGVAPTKAK	N1H1F1S0G0	2.05452e+06	71167.9	48088	3597.03	0	22960.5	83673.4	0	0	0	6785.67	O-linked
IEPLGVAPTKAK	N2H1F0S0G0	841638	50465.7	61619.3	0	0	22583.5	33339.4	0	0	0	3118.18	O-linked
IEPLGVAPTKAK	N2H1F0S0G0	780521	25934.8	33668.2	0	0	12580.5	16910.2	0	0	0	1835.83	O-linked
IEPLGVAPTK	N1H1F0S1G0	2.55297e+06	84443.1	82414.1	2931.17	1644.03	39974.9	69092.5	234465	39542	0	8756.04	O-linked
IEPLGVAPTKAK	N1H1F0S1G0	2.40576e+06	115944	85130.7	2623.02	1143.18	40618.7	110071	80964.8	17603.9	0	16356.7	O-linked
IEPLGVAPTKAK	N1H1F0S1G0	6.09585e+06	150429	120185	0	0	45069.8	219435	214654	55075.1	0	7599.81	O-linked
IEPLGVAPTKAK	N1H1F0S1G0	3.50586e+06	162687	108536	1195.56	980.004	51851.9	144479	51147.6	16634.1	0	21509.5	O-linked
IEPLGVAPTKAK	N1H1F0S1G0	1.39598e+07	551598	369140	16517.1	0	157360	654849	434001	98497.7	0	51281.8	O-linked
IEPLGVAPTK	N1H1F0S1G0	3.71e+06	111147	125781	6920.41	6138.47	54640.9	95550.6	239460	44564.7	0	13898.3	O-linked
IEPLGVAPTKAK	N1H1F0S1G0	1.55317e+06	110733	80105.7	2563.91	3869.18	41391.1	82654.8	24671.1	8974.85	0	17278.2	O-linked
IEPLGVAPTKAK	N/A	907450	22928.2	19243.7	0	0	9059.92	29020.8	24943	7276.28	0	0	O-linked
IEPLGVAPTKAK	N/A	1.52921e+06	35477.7	28811.2	0	0	12435.2	39549.4	3636.83	0	0	1319.19	O-linked
IEPLGVAPTKAK	N/A	3.931e+06	127972	89248.1	2846.19	0	45014.6	168163	39329.3	13664.4	0	6266.79	O-linked
IEPLGVAPTKAK	N/A	1.32157e+06	31645.6	24066.1	0	0	12987.7	44362	9457.37	2253.46	0	2729.31	O-linked
IEPLGVAPTKAK	N/A	871950	65280.3	65573.6	1313.58	3635.33	33525	50256.8	8892.09	1193.06	0	13229.6	O-linked
IEPLGVAPTKAK	N/A	3.67301e+06	75078.6	126221	7885.57	0	33352.1	112714	0	0	0	0	O-linked
IEPLGVAPTKAK	N/A	1.02278e+06	18690.2	37178.3	721.774	0	18043.1	12847.8	0	0	0	5171.76	O-linked
IEPLGVAPTKAK	N2H2F0S0G0	902310	20750.3	44447.9	819.105	658.591	18137.8	11073.8	0	0	0	5218.58	O-linked
IEPLGVAPTKAK	N2H2F0S0G0	1.55515e+06	78444.1	170115	972.921	0	77572.1	57540	636.309	0	0	21338.6	O-linked
IEPLGVAPTKAK	N/A	1.22606e+06	53725.8	108175	980.471	0	35804	33881	10834.8	1007.24	0	0	O-linked
IEPLGVAPTKAK	N2H1F0S1G0	4.1271e+06	301731	280865	0	0	113628	184307	150908	36336.9	0	18961.8	O-linked
IEPLGVAPTKAK	N2H1F0S1G0	1.9012e+06	201248	156408	833.976	1091.64	80103.1	85236.5	53469.7	13625.1	0	27338.3	O-linked
IEPLGVAPTKAK	N2H1F0S1G0	2.0103e+06	115037	115532	0	0	48942	70233.4	63834.5	13399.8	0	6415.35	O-linked
IEPLGVAPTKAK	N/A	1.6225e+06	13911.5	21495.1	848.701	0	9177.76	14617.9	39937	9775.76	1439.17	0	O-linked
IEPLGVAPTKAK	N/A	3.02672e+06	72701	118364	4806.74	1219.66	56770.6	42806.1	51072.6	11479.4	0	16933.2	O-linked
IEPLGVAPTKAK	N/A	1.57411e+06	22997	15669.3	669.344	0	8896.05	26342.9	46129.8	10421.8	0	0	O-linked
IEPLGVAPTKAK	N1H1F0S2G0	3.39948e+06	80087.1	47738.2	1508.96	0	19214.2	78891.4	149243	35287.7	0	9729.84	O-linked
IEPLGVAPTKAK	N1H1F0S2G0	6.04583e+06	170950	86935.6	2411.99	0	46286.2	168839	339328	76754.8	0	21360.4	O-linked
IEPLGVAPTKAK	N1H1F0S2G0	1.95631e+06	59125.8	32148.8	5224.96	4141.39	18141.7	52408.1	98330.8	21008.5	0	7838.68	O-linked
IEPLGVAPTKAK	N1H1F0S2G0	8.36993e+06	162219	98062.7	0	0	54195.9	187511	424121	83183.1	0	16755.5	O-linked
IEPLGVAPTKAK	N1H1F0S2G0	2.11723e+07	696810	412512	0	0	223260	741888	1.45556e+06	335940	0	98314	O-linked
IEPLGVAPTKAK	N1H1F0S2G0	687492	14386	8223.73	0	0	4103.4	10964.7	23192.7	4142.14	0	2953.93	O-linked
IEPLGVAPTKAK	N1H1F0S2G0	2.27376e+06	59764.2	31884.6	1253.48	0	13923.8	61054.3	113786	26232.4	0	8689.91	O-linked
IEPLGVAPTKAK	N1H1F0S2G0	5.00683e+08	17571688	9011900	388597	0	4.0484e+06	17408522	34898072	7714056	0	2.01091e+06	O-linked
IEPLGVAPTKAK	N1H1F0S2G0	1.57758e+07	671679	406581	3569.44	0	224099	628476	571587	172687	0	123243	O-linked
IEPLGVAPTKAK	N1H1F0S2G0	1.10741e+06	31541.1	18922.2	1324.01	0	9125.33	29774.4	55424.9	12531.7	0	3820.58	O-linked
IEPLGVAPTKAK	N1H1F0S2G0	8.13651e+06	445574	318597	0	0	139439	313967	312014	81555.4	0	76922.5	O-linked
IEPLGVAPTKAK	N1H1F0S2G0	5.42859e+06	136702	68987	1656.83	0	35378.6	133760	264981	65109.5	0	16570.4	O-linked
IEPLGVAPTKAK	N1H1F0S2G0	1.31519e+06	31925.5	19786.2	758.961	0	9988.42	32519.7	60667.1	14106.5	0	4642.81	O-linked
IEPLGVAPTKAK	N1H1F0S2G0	1.06039e+06	21715.8	15121.5	684.103	0	6836.33	20688	41365.9	8641.88	0	3494.87	O-linked
IEPLGVAPTKAK	N/A	1.26463e+06	11172.6	19328.7	925.69	647.338	8631.26	9479.53	26175.3	4849.1	0	0	O-linked
IEPLGVAPTKAK	N/A	5.46289e+06	187657	93597.5	2021.6	0	57264.7	169389	119981	28683.3	0	18309.9	O-linked
IEPLGVAPTKAK	N/A	1.34156e+07	444752	213332	23976.8	0	141838	457530	785794	196661	0	0	O-linked
IEPLGVAPTKAK	N/A	6.59995e+06	159904	79630.5	3872.08	0	53423.7	171101	216743	51899.6	0	9413.53	O-linked
IEPLGVAPTKAK	N/A	5.4256e+06	161832	86327.8	4644.97	0	43145.1	160310	134551	30184.4	0	18661	O-linked
IEPLGVAPTKAK	N/A	2.74757e+07	897359	448201	10604.8	0	216178	861653	651885	179836	0	87618.4	O-linked
IEPLGVAPTKAK	N/A	4.24764e+06	139318	94268.6	4298.35	1224.5	42823.5	123161	169118	31265.2	0	15634.4	O-linked
IEPLGVAPTKAK	N/A	4.34795e+06	502144	336091	6068.68	6591.94	168373	211032	80357.2	20990.3	0	69467	O-linked
IEPLGVAPTKAK	N/A	2.36266e+06	49932.8	33274.7	0	0	15213.5	53481.6	45067	11049	0	5689.2	O-linked
IEPLGVAPTKAK	N/A	1.55929e+06	31917.4	32391.1	2322.08	0	11473.1	39288.9	42491.4	10314.4	0	1168.83	O-linked
IEPLGVAPTKAK	N/A	4.6897e+06	92251.2	109618	2063.89	0	37596.8	128231	185056	43534.7	0	3447.03	O-linked
IEPLGVAPTKAK	N/A	939254	28858.4	21104.8	1175.02	0	8227.64	24987.6	33555.2	6028.25	0	3144.94	O-linked
IEPLGVAPTKAK	N/A	1.45916e+06	34221	21614.6	2173.67	1119.19	10842.9	29964.2	9256.54	2659.81	0	3743.21	O-linked
IEPLGVAPTKAK	N/A	2.03516e+06	45691.7	28963.2	2664.36	878.752	11513.7	46073.6	31247.2	5545.6	0	1190.81	O-linked
IEPLGVAPTKAK	N/A	1.79883e+06	53717.9	46194.5	2175.39	0	18783.7	47915.8	39196.6	9819.89	0	923.979	O-linked
IEPLGVAPTKAK	N/A	4.08004e+06	115168	57828	952.058	0	27673	110652	7353.32	0	0	13533.9	O-linked
IEPLGVAPTKAK	N/A	1.86219e+06	31276.7	21944.7	1067.89	0	8777.88	28281.7	19865.6	4282.19	0	3367.29	O-linked
IEPLGVAPTKAK	N/A	1.54712e+06	42856.6	132851	2515.4	0	57761.6	26012.5	9158.59	1032.09	0	14096	O-linked
IEPLGVAPTKAK	N/A	1.8984e+06	28170.5	27811.5	1398.76	0	11942.4	38286.1	15506.1	2918.09	0	623.826	O-linked
IEPLGVAPTKAK	N2H2F0S1G0	3.00144e+06	170026	312400	3552.72	0	169281	102705	89942.1	22707.1	0	60912.5	O-linked
IEPLGVAPTKAK	N2H2F0S1G0	1.86453e+06	146739	262687	1392.87	976.532	157187	62582	29770.8	9903.69	0	68413.7	O-linked
IEPLGVAPTK	N2H2F0S1G0	2.43189e+06	112293	234338	1165.81	0	108556	64551.6	139069	25603.5	0	37872.3	O-linked
IEPLGVAPTKAK	N2H2F0S1G0	4.46192e+06	255617	456902	4833	0	242022	143423	134697	30387.8	0	90410.8	O-linked
IEPLGVAPTKAK	N/A	660163	30472.4	54786.5	638.817	0	28926.8	14630.1	0	0	0	8750.92	O-linked
IEPLGVAPTKAK	N/A	1.46861e+06	62773.5	125891	687.427	0	65724.7	37160.2	0	0	0	19640.7	O-linked
IEPLGVAPTKAK	N/A	1.15531e+06	62744.8	88625.4	1250.04	0	64062.3	48593.8	48684.4	11539.1	0	57618.8	O-linked
IEPLGVAPTKAK	N2H2F1S1G0	709098	50289	65729.2	1192.2	0	43701.6	26323.6	22915.3	3658.52	0	20969.9	O-linked
IEPLGVAPTKAK	N2H2F1S1G0	520088	45621.3	51324.3	513.854	779.566	32234.5	21605.3	16042.2	3970.01	0	15527.8	O-linked
IEPLGVAPTKAK	N/A	2.40333e+06	51047.4	72905.5	7217.83	4585.37	34225.9	27797.2	52245	9724.33	0	6084.03	O-linked
IEPLGVAPTKAK	N2H2F0S2G0	4.05941e+06	254634	312575	3583.58	1600.86	194023	123151	288358	66665.5	0	96781.1	O-linked
IEPLGVAPTKAK	N/A	567297	54810	66479.7	4514.3	2214.47	29456	22407.4	16280.6	6416.44	0	10461	O-linked
IEPLGVAPTK	N/A	3.53404e+06	137357	131546	0	0	50789.3	199972	0	0	0	0	O-linked
IEPLGVAPTKAK	N/A	724359	40265.9	20699.4	0	0	8768.19	16893.5	0	0	0	2856.92	O-linked
IEPLGVAPTK	N/A	1.47827e+06	102388	97152.5	14220.2	17734.7	49600.6	42421	89882.7	16993.6	0	15694.6	O-linked
KLCPDCPLLAPLNDSR	N4H5F0S1G0	2.13996e+07	2672171	3.51019e+06	12452.2	0	2.20832e+06	771155	801015	286884	0	1.56595e+06	N-linked
LCPDCPLLAPLNDSR	N2H0F0S0G0	3.10171e+07	827111	1.00571e+06	0	0	445458	319167	16232.6	0	0	14894.2	N-linked
LCPDCPLLAPLNDSR	N2H0F0S0G0	1.66998e+07	638143	686087	0	0	233139	180955	0	0	0	0	N-linked
LCPDCPLLAPLNDSR	N2H0F0S0G0	5.80425e+06	204291	308924	0	0	144080	88331.1	24752.6	3561.28	0	20065.4	N-linked
LCPDCPLLAPLNDSR	N1H0F0S0G0	2.91269e+07	228185	196868	0	0	0	0	0	0	0	0	N-linked
RIFYLPAYNCTLRPVSQSAIIMTCPDCPSTSPYDLSNPR	N7H7F1S2G0	2.84589e+06	325550	400986	0	0	246349	94357.3	184534	68901.3	0	212882	N-linked
EKRIFYLPAYNCTLRPVSQSAIIMTCPDCPSTSPYDLSNPR	N6H7F5S0G0	6.8709e+06	579848	802141	0	0	462313	182903	360577	91596.7	0	329858	N-linked
RPTGEVYDIEIDTLETTCHVLDPTPLANCSVR	N2H0F0S0G0	8.58943e+07	5.02417e+06	3911970	0	0	1386798	1.1501e+06	44678.8	11604.5	0	56001.7	N-linked
RPTGEVYDIEIDTLETTCHVLDPTPLANCSVR	N2H0F0S0G0	3.25587e+07	446283	787913	0	0	383388	230925	94063.6	15001.4	0	89067.8	N-linked
RPTGEVYDIEIDTLETTCHVLDPTPLANCSVR	N2H0F0S0G0	1.84079e+07	733292	518539	0	0	183306	132223	3754.8	0	0	0	N-linked
RPTGEVYDIEIDTLETTCHVLDPTPLANCSVR	N2H0F0S0G0	3.65581e+07	1924529	1.53548e+06	0	0	567861	461239	44294.9	0	0	50457.6	N-linked
RPTGEVYDIEIDTLETTCHVLDPTPLANCSVR	N1H0F0S0G0	6.19463e+07	859775	462379	0	0	213101	225426	65835	8249.51	0	51504.1	N-linked
RPTGEVYDIEIDTLETTCHVLDPTPLANCSVR	N1H0F0S0G0	3.05843e+07	243801	271511	0	0	148243	127251	90733.2	20538.6	0	82155.4	N-linked
RPTGEVYDIEIDTLETTCHVLDPTPLANCSVR	N4H5F2S0G0	4.05687e+06	407426	1.03653e+06	0	0	463834	144083	93055.6	25284	0	257308	N-linked
RIFYLPAYNCTLRPVSQSAIIMTCPDCPSTSPYDLSNPR	N4H5F2S1G0	3.47126e+06	465845	418924	0	0	305617	109198	236166	100684	0	322132	N-linked
RIFYLPAYNCTLRPVSQSAIIMTCPDCPSTSPYDLSNPR	N2H11F0S0G0	9.38074e+06	1.02878e+06	957065	0	0	634360	272149	688458	253802	0	627033	N-linked
IFYLPAYNCTLRPVSQSAIIMTCPDCPSTSPYDLSNPR	N4H5F0S2G0	1.28461e+07	1397298	1.37992e+06	7993	4364.19	881785	358577	839791	286629	0	808475	N-linked
IFYLPAYNCTLRPVSQSAIIMTCPDCPSTSPYDLSNPR	N7H5F0S0G0	9.48173e+06	1.01689e+06	1.01446e+06	5881.65	4024.99	651321	281405	582534	197956	0	574275	N-linked
VVHAVEVALATFNAESNGSYLQLVEISR	N2H0F0S0G0	5.80478e+06	450012	462138	0	0	223186	177766	144952	35552.9	0	60281.8	N-linked
VVHAVEVALATFNAESNGSYLQLVEISR	N1H0F0S0G0	6.84425e+06	328676	253146	0	0	131463	96200.1	125019	30454.8	0	49054.7	N-linked
VVHAVEVALATFNAESNGSYLQLVEISR	N1H0F0S0G0	5.51789e+06	265649	208144	0	0	100241	59605.4	58599	15930.2	0	38162.9	N-linked
VVHAVEVALATFNAESNGSYLQLVEISR	N5H6F2S1G0	3.49065e+06	419089	386045	0	0	257024	112800	220581	78752.7	0	272734	N-linked
VVHAVEVALATFNAESNGSYLQLVEISR	N5H6F0S2G0	2.51916e+06	368003	360882	0	0	242383	100825	171174	56700.7	0	226174	N-linked
VVHAVEVALATFNAESNGSYLQLVEISR	N5H6F2S1G0	4.2737e+06	537650	506924	0	0	354520	150117	298974	104661	0	360989	N-linked
VVHAVEVALATFNAESNGSYLQLVEISR	N5H6F0S2G0	4.89354e+06	659636	689545	0	0	441722	208321	333484	134289	0	438743	N-linked
VVHAVEVALATFNAESNGSYLQLVEISR	N5H6F0S2G0	8.82314e+06	1.18512e+06	1.26163e+06	0	4010.79	820670	333906	620850	228670	0	853528	N-linked
VVHAVEVALATFNAESNGSYLQLVEISR	N5H6F0S2G0	3.88087e+06	455681	571265	2708.5	0	324635	129845	306062	86355.3	0	255706	N-linked
VVHAVEVALATFNAESNGSYLQLVEISR	N5H6F0S2G0	6.83912e+06	916086	1.00988e+06	0	3301.21	655437	257401	483504	197637	0	668176	N-linked
VVHAVEVALATFNAESNGSYLQLVEISR	N5H6F0S2G0	4.42553e+06	601433	621927	0	0	416437	172531	348267	127971	0	386706	N-linked
VVHAVEVALATFNAESNGSYLQLVEISR	N5H6F0S2G0	2.09381e+06	243976	314871	0	0	171002	80733.8	176430	51202.3	0	138092	N-linked
VVHAVEVALATFNAESNGSYLQLVEISR	N5H6F0S2G0	4.31942e+06	571181	573133	0	0	395791	160530	394622	133419	0	374319	N-linked
VVHAVEVALATFNAESNGSYLQLVEISR	N5H6F0S2G0	4.49946e+06	563144	593343	0	0	369610	159078	378902	121559	0	379772	N-linked
VVHAVEVALATFNAESNGSYLQLVEISR	N5H6F0S2G0	5.38795e+06	695022	699270	2742.04	0	441333	206322	434102	161219	0	435750	N-linked
VVHAVEVALATFNAESNGSYLQLVEISR	N5H6F0S2G0	2.44008e+06	301632	301448	0	0	197159	107426	200183	76711.8	0	176655	N-linked
VVHAVEVALATFNAESNGSYLQLVEISR	N5H6F0S3G0	2.22922e+06	324732	245320	0	0	164282	66123.7	208391	68427.1	0	195658	N-linked
VVHAVEVALATFNAESNGSYLQLVEISR	N8H6F0S1G0	2.62237e+06	359935	261656	0	0	165814	109192	197539	84002.2	0	192188	N-linked
VVHAVEVALATFNAESNGSYLQLVEISR	N5H6F0S3G0	1.36239e+06	219750	167739	0	0	109219	56902.3	136560	45105.7	0	136220	N-linked
VVHAVEVALATFNAESNGSYLQLVEISR	N5H6F0S3G0	5.88498e+06	776682	544182	3002.96	0	377941	181552	532331	189156	0	482627	N-linked
VVHAVEVALATFNAESNGSYLQLVEISR	N5H6F0S3G0	4.74643e+06	693288	532799	0	3292.51	373885	182317	412265	139781	0	437396	N-linked
VVHAVEVALATFNAESNGSYLQLVEISR	N7H7F0S2G0	2.33093e+06	219667	189628	0	0	132107	71015.6	216150	59725.8	0	87568.4	N-linked
VVHAVEVALATFNAESNGSYLQLVEISR	N5H6F0S3G0	5.78515e+06	766941	576562	0	2784.55	405432	176804	537664	165935	0	509147	N-linked
VVHAVEVALATFNAESNGSYLQLVEISR	N5H6F0S3G0	3.09493e+06	435222	355402	0	0	238309	109374	243184	86293	0	280301	N-linked
VVHAVEVALATFNAESNGSYLQLVEISR	N5H6F0S3G0	6.48345e+06	841677	638932	0	3700.8	440126	199271	592277	199711	0	534550	N-linked
VVHAVEVALATFNAESNGSYLQLVEISR	N5H6F0S3G0	3.3843e+06	502070	413262	0	0	263955	135460	282955	115386	0	336775	N-linked
VVHAVEVALATFNAESNGSYLQLVEISR	N6H6F1S3G0	5.21976e+06	546406	453327	4275.73	0	290472	143403	387698	130283	0	309885	N-linked
VVHAVEVALATFNAESNGSYLQLVEISR	N5H6F0S3G0	6.34564e+06	794556	632222	0	0	415251	209709	573415	209540	0	494879	N-linked
VVHAVEVALATFNAESNGSYLQLVEISR	N7H8F1S0G0	3.68793e+06	505706	439131	0	0	302290	138857	315762	117170	0	351746	N-linked
VVHAVEVALATFNAESNGSYLQLVEISR	N8H6F0S1G0	1.12663e+07	1.40063e+06	1.07672e+06	2941.8	3362.2	737143	328326	919950	300642	0	889065	N-linked
VVHAVEVALATFNAESNGSYLQLVEISR	N5H6F0S3G0	8.02606e+06	1.04491e+06	762822	4677.45	0	528007	225647	736670	256674	0	654638	N-linked
VVHAVEVALATFNAESNGSYLQLVEISR	N5H6F0S3G0	5.19949e+06	730749	611436	0	2926.28	425401	190270	451395	180226	0	453724	N-linked
VVHAVEVALATFNAESNGSYLQLVEISR	N5H6F0S3G0	1.06925e+07	1399372	1.06297e+06	0	0	724764	318508	1.01473e+06	349891	0	933301	N-linked
VVHAVEVALATFNAESNGSYLQLVEISR	N5H6F0S3G0	5.5946e+06	858564	706654	0	4456.19	454608	195589	489094	176156	0	548159	N-linked
VVHAVEVALATFNAESNGSYLQLVEISR	N5H6F0S3G0	1.36167e+07	1.68019e+06	1.353e+06	0	4961.13	933564	425538	1.31056e+06	452506	0	1.13234e+06	N-linked
VVHAVEVALATFNAESNGSYLQLVEISR	N5H6F0S3G0	1.58244e+07	1.96197e+06	1.66585e+06	6575.7	0	1.15919e+06	453211	1.66932e+06	552185	0	1.39691e+06	N-linked
VVHAVEVALATFNAESNGSYLQLVEISR	N5H6F0S3G0	1.01721e+07	1.44045e+06	1303404	0	0	880552	395630	1021021	402643	0	937857	N-linked
VVHAVEVALATFNAESNGSYLQLVEISR	N7H8F1S0G0	6.55696e+06	731226	736201	0	3814.94	426192	208342	717623	189807	0	398804	N-linked
VVHAVEVALATFNAESNGSYLQLVEISR	N5H6F0S3G0	2.2395e+07	2.682e+06	2.19842e+06	7642.65	9721.83	1.55834e+06	658539	2.29251e+06	795054	0	1.84976e+06	N-linked
VVHAVEVALATFNAESNGSYLQLVEISR	N5H6F0S3G0	1.32678e+07	1.84763e+06	1.5481e+06	0	0	1.10549e+06	457974	1.39183e+06	508577	0	1.14696e+06	N-linked
VVHAVEVALATFNAESNGSYLQLVEISR	N5H6F0S3G0	7.24894e+06	789654	809274	3595.34	0	493747	224968	759032	222844	0	444842	N-linked
VVHAVEVALATFNAESNGSYLQLVEISR	N5H6F0S3G0	3.00679e+07	3.54677e+06	2969115	8892.5	7733.61	2.12677e+06	888835	3159400	1.18022e+06	0	2.33534e+06	N-linked
VVHAVEVALATFNAESNGSYLQLVEISR	N5H6F0S3G0	1.48556e+07	2.00841e+06	1.77173e+06	0	0	1.17099e+06	516451	1.56829e+06	609889	0	1.23782e+06	N-linked
VVHAVEVALATFNAESNGSYLQLVEISR	N5H6F0S3G0	6.48024e+06	711439	709767	2946.71	5420.71	441232	198840	697429	202700	0	382783	N-linked
VVHAVEVALATFNAESNGSYLQLVEISR	N5H6F0S3G0	2.32735e+07	2.88338e+06	2.41422e+06	0	7600.38	1.57474e+06	700197	2.43638e+06	838733	0	1.83353e+06	N-linked
VVHAVEVALATFNAESNGSYLQLVEISR	N5H6F0S3G0	9.63031e+06	1.36434e+06	1.18366e+06	0	0	797080	335719	1021094	411159	0	839459	N-linked
VVHAVEVALATFNAESNGSYLQLVEISR	N5H6F0S3G0	2.04016e+07	2506739	1920698	0	0	1.41364e+06	605157	2.12602e+06	776553	0	1.62074e+06	N-linked
VVHAVEVALATFNAESNGSYLQLVEISR	N7H8F1S0G0	5.2199e+06	584422	591368	2964.49	2782.98	344279	166812	567968	162272	0	307806	N-linked
VVHAVEVALATFNAESNGSYLQLVEISR	N5H6F0S3G0	1.17378e+07	1.58489e+06	1.38296e+06	3754.46	0	919405	411837	1.20477e+06	470264	0	982760	N-linked
VVHAVEVALATFNAESNGSYLQLVEISR	N5H6F0S3G0	1.92636e+07	2267826	1.89681e+06	9226.24	0	1.2807e+06	541552	2.08394e+06	720782	0	1.53055e+06	N-linked
VVHAVEVALATFNAESNGSYLQLVEISR	N5H6F0S3G0	5.34322e+06	579236	607406	4366.15	0	354292	172461	601752	175442	0	292336	N-linked
VVHAVEVALATFNAESNGSYLQLVEISR	N5H6F0S3G0	8.7085e+06	1.16741e+06	1057548	0	0	669777	299642	910999	343054	0	734430	N-linked
VVHAVEVALATFNAESNGSYLQLVEISR	N5H6F0S3G0	1.39767e+07	1.71503e+06	1364145	5955.62	3854.47	936549	408002	1.49409e+06	515230	0	1094269	N-linked
VVHAVEVALATFNAESNGSYLQLVEISR	N5H6F0S3G0	4.56846e+06	508026	511641	0	0	309940	139377	514367	142415	0	267269	N-linked
VVHAVEVALATFNAESNGSYLQLVEISR	N5H6F0S3G0	9.27093e+06	1.14502e+06	1.04786e+06	5594.85	3192.97	709661	321808	956060	363857	0	794569	N-linked
VVHAVEVALATFNAESNGSYLQLVEISR	N5H6F0S3G0	1.36544e+07	1.6073e+06	1.33919e+06	4853.2	6788.87	925635	406049	1.41167e+06	493652	0	1.03591e+06	N-linked
VVHAVEVALATFNAESNGSYLQLVEISR	N5H6F0S3G0	5.70608e+06	799586	658410	0	0	481297	227370	601190	242003	0	507017	N-linked
VVHAVEVALATFNAESNGSYLQLVEISR	N5H6F0S3G0	1.1546e+07	1431680	1.18802e+06	0	11101.2	832204	362460	1167539	437458	0	917096	N-linked
VVHAVEVALATFNAESNGSYLQLVEISR	N5H6F0S3G0	4.44619e+06	502246	494975	2427.66	0	300053	132128	490384	145604	0	255113	N-linked
VVHAVEVALATFNAESNGSYLQLVEISR	N5H6F0S3G0	7.51079e+06	976254	865299	0	0	570144	270709	760842	318545	0	665492	N-linked
VVHAVEVALATFNAESNGSYLQLVEISR	N5H6F0S3G0	1.11674e+07	1.32021e+06	1.10827e+06	0	0	756614	333990	1.17041e+06	428367	0	885294	N-linked
VVHAVEVALATFNAESNGSYLQLVEISR	N5H6F0S3G0	5.17242e+06	699216	612868	0	0	428694	174051	561610	215139	0	446444	N-linked
VVHAVEVALATFNAESNGSYLQLVEISR	N5H6F0S3G0	1.08657e+07	1.26041e+06	985354	4503.75	3726.6	699729	332526	1.14719e+06	388231	0	822892	N-linked
VVHAVEVALATFNAESNGSYLQLVEISR	N5H6F0S3G0	4.84616e+06	671652	569401	0	0	382291	195142	502585	206826	0	445604	N-linked
VVHAVEVALATFNAESNGSYLQLVEISR	N5H6F0S3G0	6.95182e+06	833431	670848	3500.09	5227.16	460396	200053	713601	250930	0	510614	N-linked
VVHAVEVALATFNAESNGSYLQLVEISR	N5H6F0S3G0	5.72389e+06	763949	654943	0	3960.06	465029	202608	617300	222991	0	498560	N-linked
VVHAVEVALATFNAESNGSYLQLVEISR	N5H6F0S3G0	9.79645e+06	1.18714e+06	927770	0	3643.33	663150	304041	980331	334172	0	743984	N-linked
VVHAVEVALATFNAESNGSYLQLVEISR	N5H6F0S3G0	5.24816e+06	739338	629769	0	0	443422	203136	538478	218731	0	444974	N-linked
VVHAVEVALATFNAESNGSYLQLVEISR	N5H6F0S3G0	5.85025e+06	790475	680895	0	0	457492	207427	583285	245598	0	514541	N-linked
VVHAVEVALATFNAESNGSYLQLVEISR	N5H6F0S3G0	9.7462e+06	1.16874e+06	945161	0	0	622163	285686	973369	314002	0	758780	N-linked
VVHAVEVALATFNAESNGSYLQLVEISR	N5H6F0S3G0	4.63663e+06	669843	569167	4101.54	0	374871	167651	489284	190294	0	397953	N-linked
VVHAVEVALATFNAESNGSYLQLVEISR	N5H6F0S3G0	8.40345e+06	983569	787840	3211.5	2924.7	561302	243499	838607	294471	0	685867	N-linked
VVHAVEVALATFNAESNGSYLQLVEISR	N5H6F4S1G0	2.23254e+06	272847	248949	0	1961.22	161082	76327.7	230168	69534.6	0	141117	N-linked
VVHAVEVALATFNAESNGSYLQLVEISR	N5H6F0S3G0	4.44723e+06	617093	544525	0	0	372403	163498	474842	182185	0	380822	N-linked
VVHAVEVALATFNAESNGSYLQLVEISR	N5H6F0S3G0	7.1313e+06	865891	706031	0	4399.94	480427	231590	719933	231256	0	599603	N-linked
VVHAVEVALATFNAESNGSYLQLVEISR	N8H6F0S1G0	1.44934e+07	1.74163e+06	1.43205e+06	0	0	952562	446073	1.29192e+06	433483	0	1.08229e+06	N-linked
VVHAVEVALATFNAESNGSYLQLVEISR	N5H6F0S3G0	4.56194e+06	647395	543610	0	0	355073	178626	471217	175830	0	406083	N-linked
VVHAVEVALATFNAESNGSYLQLVEISR	N5H6F0S3G0	2.72186e+06	391411	341000	0	0	225123	104096	297382	116964	0	246824	N-linked
VVHAVEVALATFNAESNGSYLQLVEISR	N5H6F0S3G0	7.76806e+06	915463	746245	2949.58	0	515278	211511	745610	255999	0	602002	N-linked
VVHAVEVALATFNAESNGSYLQLVEISR	N5H6F0S3G0	3.11742e+06	417581	391774	0	0	254930	138035	333151	127435	0	271998	N-linked
VVHAVEVALATFNAESNGSYLQLVEISR	N5H6F0S3G0	3.33261e+06	480612	428431	0	0	273035	123265	351407	127815	0	293605	N-linked
VVHAVEVALATFNAESNGSYLQLVEISR	N5H6F0S3G0	7.21206e+06	836320	671810	0	0	484575	228487	728570	243959	0	567369	N-linked
VVHAVEVALATFNAESNGSYLQLVEISR	N5H6F0S3G0	1.85222e+06	237487	223017	2483	0	130957	66670	205473	62097.2	0	115261	N-linked
VVHAVEVALATFNAESNGSYLQLVEISR	N5H6F0S3G0	4.07996e+06	571054	507139	0	0	334434	137302	416266	153331	0	357288	N-linked
VVHAVEVALATFNAESNGSYLQLVEISR	N5H6F0S3G0	7.91572e+06	969110	805119	0	5163.14	562447	234140	817667	255343	0	624222	N-linked
VVHAVEVALATFNAESNGSYLQLVEISR	N5H6F0S3G0	3.88191e+06	558738	467314	0	0	314751	141036	427651	136813	0	366676	N-linked
VVHAVEVALATFNAESNGSYLQLVEISR	N5H6F0S3G0	8.87088e+06	1.03409e+06	849389	0	0	567912	260328	876569	292109	0	684833	N-linked
VVHAVEVALATFNAESNGSYLQLVEISR	N8H6F0S1G0	1.05948e+07	1.2755e+06	1111696	4522.18	0	716782	351826	1.00493e+06	334506	0	757419	N-linked
VVHAVEVALATFNAESNGSYLQLVEISR	N5H6F0S3G0	3.93607e+06	546755	481003	0	0	336438	135706	405551	152728	0	341786	N-linked
VVHAVEVALATFNAESNGSYLQLVEISR	N5H6F0S3G0	7.49107e+06	876658	767096	0	2616.04	509489	207848	763993	255409	0	577613	N-linked
VVHAVEVALATFNAESNGSYLQLVEISR	N5H6F0S3G0	3.38781e+06	495001	421060	0	0	264744	121470	351949	134798	0	281372	N-linked
VVHAVEVALATFNAESNGSYLQLVEISR	N5H6F0S3G0	6.52787e+06	791961	669405	3358.9	0	453830	192578	665682	221479	0	500452	N-linked
VVHAVEVALATFNAESNGSYLQLVEISR	N5H6F0S3G0	2.40646e+06	344164	308976	0	0	210818	105821	255463	111643	0	214401	N-linked
VVHAVEVALATFNAESNGSYLQLVEISR	N5H6F0S3G0	5.84897e+06	720696	591743	0	3437	392770	192221	585162	200698	0	456225	N-linked
VVHAVEVALATFNAESNGSYLQLVEISR	N5H6F0S3G0	1.7155e+06	213556	209940	0	0	125015	59536.6	190587	51626.7	0	108368	N-linked
VVHAVEVALATFNAESNGSYLQLVEISR	N5H6F0S3G0	2.42881e+06	347287	309432	0	0	192923	102986	266149	102630	0	241570	N-linked
VVHAVEVALATFNAESNGSYLQLVEISR	N5H6F0S3G0	5.87821e+06	732495	591766	0	3991.85	397779	175823	599062	216521	0	458894	N-linked
VVHAVEVALATFNAESNGSYLQLVEISR	N5H6F0S3G0	1.66157e+06	242406	217049	0	0	135120	75488.4	193979	75616.7	0	164292	N-linked
VVHAVEVALATFNAESNGSYLQLVEISR	N5H6F0S3G0	4.16279e+06	513821	434880	0	0	301927	130288	434078	155845	0	324520	N-linked
VVHAVEVALATFNAESNGSYLQLVEISR	N5H6F0S3G0	1.13579e+06	142538	125903	0	0	85311.6	44000.7	142510	40686.9	0	65512.2	N-linked
VVHAVEVALATFNAESNGSYLQLVEISR	N5H6F0S3G0	1.36998e+06	193317	176522	0	0	119035	63719.6	154095	51868.9	0	121123	N-linked
VVHAVEVALATFNAESNGSYLQLVEISR	N5H6F0S3G0	3.78648e+06	494113	397094	0	0	276039	131458	404946	145758	0	316056	N-linked
VVHAVEVALATFNAESNGSYLQLVEISR	N5H6F0S3G0	1.9777e+06	296862	234454	0	0	157512	92565.5	212145	81849.7	0	160879	N-linked
VVHAVEVALATFNAESNGSYLQLVEISR	N5H6F0S3G0	3.52917e+06	461744	361108	2855.4	0	251619	120041	396848	119182	0	313292	N-linked
VVHAVEVALATFNAESNGSYLQLVEISR	N5H6F0S3G0	1.86119e+06	273530	224101	0	0	158155	83326.8	188015	81246.8	0	161541	N-linked
VVHAVEVALATFNAESNGSYLQLVEISR	N5H6F0S3G0	3.92893e+06	487652	423442	0	0	274541	118184	406083	137382	0	326109	N-linked
VVHAVEVALATFNAESNGSYLQLVEISR	N5H6F0S3G0	775449	110046	102861	0	0	58751.1	27274	88336.5	27444.5	0	59971.8	N-linked
VVHAVEVALATFNAESNGSYLQLVEISR	N5H6F0S3G0	1.29499e+06	190058	169381	0	0	121549	60552.7	143786	53951.8	0	122219	N-linked
VVHAVEVALATFNAESNGSYLQLVEISR	N5H6F0S3G0	3.14215e+06	389647	314880	2616.97	0	218221	88943.9	329260	115294	0	250310	N-linked
VVHAVEVALATFNAESNGSYLQLVEISR	N5H6F0S3G0	2.00129e+06	295571	256928	0	0	177181	90294.6	220441	76392.9	0	175367	N-linked
VVHAVEVALATFNAESNGSYLQLVEISR	N5H6F0S3G0	1.98888e+06	270410	212858	0	0	145343	58273.3	234134	81667.1	0	173904	N-linked
VVHAVEVALATFNAESNGSYLQLVEISR	N5H6F0S3G0	1.00606e+06	133066	132496	0	0	74310.2	36239.4	127465	31795.3	0	59536.1	N-linked
VVHAVEVALATFNAESNGSYLQLVEISR	N5H6F0S3G0	1.41214e+06	210343	179233	0	0	125536	61631.7	156314	64540.7	0	126345	N-linked
VVHAVEVALATFNAESNGSYLQLVEISR	N5H6F0S3G0	2.99825e+06	396389	312014	0	0	220297	95408.5	324112	113964	0	240814	N-linked
VVHAVEVALATFNAESNGSYLQLVEISR	N5H6F0S3G0	1.69359e+06	257296	219130	0	0	141124	70104.2	189047	77954	0	149349	N-linked
VVHAVEVALATFNAESNGSYLQLVEISR	N5H6F0S3G0	3.23757e+06	429666	350742	0	0	239394	100772	345701	113364	0	259801	N-linked
VVHAVEVALATFNAESNGSYLQLVEISR	N5H6F0S3G0	1.79434e+06	279671	233973	0	0	153600	79069	186090	68632.8	0	158325	N-linked
VVHAVEVALATFNAESNGSYLQLVEISR	N5H6F0S3G0	3.67944e+06	457742	408301	0	0	268103	109987	386552	125500	0	291105	N-linked
VVHAVEVALATFNAESNGSYLQLVEISR	N5H6F0S3G0	2.55427e+06	361889	308220	0	0	222308	107547	270708	95806.8	0	237221	N-linked
VVHAVEVALATFNAESNGSYLQLVEISR	N5H6F0S3G0	4.19187e+06	512212	414319	0	0	308446	131275	448991	151444	0	318973	N-linked
VVHAVEVALATFNAESNGSYLQLVEISR	N5H6F0S3G0	1.52371e+06	232008	201305	0	0	140926	64760.1	162463	69913	0	128114	N-linked
VVHAVEVALATFNAESNGSYLQLVEISR	N5H6F0S3G0	2.77054e+06	362952	311908	0	0	206791	90282.6	286143	107139	0	234858	N-linked
VVHAVEVALATFNAESNGSYLQLVEISR	N8H6F0S1G0	2.25869e+06	343089	276691	0	0	188562	85494.6	214263	82646.3	0	191091	N-linked
VVHAVEVALATFNAESNGSYLQLVEISR	N5H6F0S3G0	1.19033e+06	197809	150450	0	0	92881.6	61424.9	128996	46969.9	0	97964.6	N-linked
VVHAVEVALATFNAESNGSYLQLVEISR	N5H6F0S3G0	2.7014e+06	356514	277504	0	0	210891	86584.5	294698	109702	0	235793	N-linked
VVHAVEVALATFNAESNGSYLQLVEISR	N8H6F0S1G0	5.11662e+06	621604	540668	0	0	362880	177548	459622	173824	0	396137	N-linked
VVHAVEVALATFNAESNGSYLQLVEISR	N5H6F0S3G0	2.57685e+06	324595	284898	0	0	192012	80618.7	278122	90698.6	0	204912	N-linked
VVHAVEVALATFNAESNGSYLQLVEISR	N5H6F0S3G0	3.04558e+06	372894	330241	0	0	222487	93770.4	327851	113932	0	244193	N-linked
VVHAVEVALATFNAESNGSYLQLVEISR	N5H6F0S3G0	3.21173e+06	413305	330920	0	0	227396	109881	348555	117512	0	256713	N-linked
VVHAVEVALATFNAESNGSYLQLVEISR	N8H6F0S1G0	5.73705e+06	642069	495365	0	0	332248	166200	511706	175509	0	388963	N-linked
VVHAVEVALATFNAESNGSYLQLVEISR	N5H6F0S3G0	3.28523e+06	414397	329317	0	0	220729	96377.3	360636	121919	0	259882	N-linked
VVHAVEVALATFNAESNGSYLQLVEISR	N5H6F0S3G0	3.31554e+06	422417	340073	2217.65	0	224415	113429	357487	113446	0	262740	N-linked
VVHAVEVALATFNAESNGSYLQLVEISR	N5H6F0S3G0	1.68104e+06	229786	233941	0	0	152547	78631	189889	69126.1	0	151068	N-linked
VVHAVEVALATFNAESNGSYLQLVEISR	N5H6F0S3G0	3.04479e+06	405677	312098	0	0	226391	112242	328605	103660	0	238783	N-linked
VVHAVEVALATFNAESNGSYLQLVEISR	N5H6F0S3G0	1.31948e+06	187065	177113	0	0	112300	58044.3	159575	65854.1	0	116537	N-linked
VVHAVEVALATFNAESNGSYLQLVEISR	N5H6F0S3G0	3.09752e+06	378603	329297	0	0	219946	109335	326490	115235	0	240572	N-linked
VVHAVEVALATFNAESNGSYLQLVEISR	N5H6F0S3G0	1.62259e+06	226838	221329	0	0	135965	70708.5	171639	60831.9	0	158590	N-linked
VVHAVEVALATFNAESNGSYLQLVEISR	N5H6F0S3G0	743255	89881.1	105748	1613.76	0	65222.9	31963.8	95074	27965.3	0	52518.5	N-linked
VVHAVEVALATFNAESNGSYLQLVEISR	N8H6F0S1G0	1.40164e+06	176140	180130	0	0	114483	48291.4	142477	49345.3	0	86843.7	N-linked
VVHAVEVALATFNAESNGSYLQLVEISR	N5H6F0S3G0	1.25742e+06	194097	166237	0	0	113722	58233.4	134562	57661.9	0	113421	N-linked
VVHAVEVALATFNAESNGSYLQLVEISR	N5H6F0S3G0	1.43404e+06	223171	187919	0	0	123557	59855.5	157424	62436.2	0	133660	N-linked
VVHAVEVALATFNAESNGSYLQLVEISR	N5H6F0S3G0	2.65171e+06	344386	276539	0	2322.15	187659	83916.4	287104	94488.2	0	201599	N-linked
VVHAVEVALATFNAESNGSYLQLVEISR	N5H6F0S3G0	2.35155e+06	323324	248478	0	0	180429	80670.2	249615	90060.7	0	184356	N-linked
VVHAVEVALATFNAESNGSYLQLVEISR	N5H6F0S3G0	1.01057e+06	160742	135254	0	0	81197.7	45367.8	116226	47207.8	0	86039.5	N-linked
VVHAVEVALATFNAESNGSYLQLVEISR	N5H6F0S3G0	2.77274e+06	351659	277927	0	0	186946	95826.6	289909	119140	0	208790	N-linked
VVHAVEVALATFNAESNGSYLQLVEISR	N8H6F0S1G0	2.59751e+06	360234	322080	0	0	198248	104958	257563	85750	0	197931	N-linked
VVHAVEVALATFNAESNGSYLQLVEISR	N5H6F0S3G0	1.2972e+06	197430	146222	0	0	116791	60571.1	155616	50546.8	0	112541	N-linked
VVHAVEVALATFNAESNGSYLQLVEISR	N7H8F3S0G0	2.30732e+06	286645	219310	0	0	141139	75210.1	305240	97445.3	0	147772	N-linked
VVHAVEVALATFNAESNGSYLQLVEISR	N5H6F0S3G0	2.46595e+06	316665	253720	0	2473.62	191091	79948.3	265315	90289.1	0	196338	N-linked
VVHAVEVALATFNAESNGSYLQLVEISR	N5H6F0S3G0	1.1484e+06	193025	150429	0	0	90358.7	48561.6	135043	48924.9	0	107054	N-linked
VVHAVEVALATFNAESNGSYLQLVEISR	N8H6F0S1G0	959417	112506	126042	0	0	74184.2	33859.1	108081	29248.6	0	61544.4	N-linked
VVHAVEVALATFNAESNGSYLQLVEISR	N5H6F0S3G0	2.32365e+06	303785	254611	0	0	165432	81640	257450	91833.6	0	196260	N-linked
VVHAVEVALATFNAESNGSYLQLVEISR	N8H6F0S1G0	1.65253e+06	227717	219048	0	0	138211	72490.1	166389	51136.7	0	140561	N-linked
VVHAVEVALATFNAESNGSYLQLVEISR	N5H6F0S3G0	1.05425e+06	176446	142389	0	0	90138.9	42339	123840	47067.3	0	101516	N-linked
VVHAVEVALATFNAESNGSYLQLVEISR	N5H6F0S3G0	2.71281e+06	338156	292995	0	0	193137	100615	285106	103663	0	207109	N-linked
VVHAVEVALATFNAESNGSYLQLVEISR	N5H6F0S3G0	1.12474e+06	167403	157809	0	0	95868.7	52516.3	122458	52228	0	101757	N-linked
VVHAVEVALATFNAESNGSYLQLVEISR	N5H6F0S3G0	2.7603e+06	351190	285127	0	0	197854	95224.2	302062	101717	0	225185	N-linked
VVHAVEVALATFNAESNGSYLQLVEISR	N5H6F0S3G0	1.16451e+06	174079	155218	0	0	95364.9	60727.9	122571	48668.8	0	107677	N-linked
VVHAVEVALATFNAESNGSYLQLVEISR	N7H8F1S1G0	2.2621e+06	322697	223460	0	0	139050	83655	274409	100703	0	156741	N-linked
VVHAVEVALATFNAESNGSYLQLVEISR	N8H6F0S1G0	4.14137e+06	528693	431915	0	0	285095	133305	376299	141617	0	296972	N-linked
VVHAVEVALATFNAESNGSYLQLVEISR	N5H6F0S3G0	2.39266e+06	305374	248942	0	0	174491	85160.5	256056	77630.2	0	196590	N-linked
VVHAVEVALATFNAESNGSYLQLVEISR	N7H4F0S4G0	6.77595e+06	844742	570697	0	0	370142	203326	589701	178177	0	406250	N-linked
VVHAVEVALATFNAESNGSYLQLVEISR	N5H6F0S3G0	1.1623e+06	163994	130882	0	0	100301	55255.3	131704	44391.5	0	107892	N-linked
VVHAVEVALATFNAESNGSYLQLVEISR	N8H6F0S1G0	3.86709e+06	469468	421574	0	0	282271	124274	363780	120703	0	307913	N-linked
VVHAVEVALATFNAESNGSYLQLVEISR	N5H6F0S3G0	2.19564e+06	281312	224373	0	0	154936	71362.2	235514	74510.8	0	182829	N-linked
VVHAVEVALATFNAESNGSYLQLVEISR	N5H6F2S1G0	647752	88849.8	98204.4	0	0	70224.7	31278	63106.8	25085.3	0	57425.3	N-linked
VVHAVEVALATFNAESNGSYLQLVEISR	N5H6F0S3G0	1.34995e+06	196396	179519	0	0	110315	57019.5	144271	51011.7	0	120242	N-linked
VVHAVEVALATFNAESNGSYLQLVEISR	N5H6F0S3G0	2.69265e+06	335819	287756	0	0	186239	84612.5	277492	94971.5	0	209551	N-linked
VVHAVEVALATFNAESNGSYLQLVEISR	N8H6F0S1G0	4.05899e+06	522818	416148	0	0	288912	134255	386072	120133	0	316733	N-linked
VVHAVEVALATFNAESNGSYLQLVEISR	N5H6F0S3G0	2.65003e+06	325524	280859	0	0	191200	74957.7	277116	98250.8	0	211153	N-linked
VVHAVEVALATFNAESNGSYLQLVEISR	N8H6F0S1G0	1.91527e+06	279378	245547	0	0	169097	64990.5	177070	69286.2	0	151013	N-linked
VVHAVEVALATFNAESNGSYLQLVEISR	N8H6F0S1G0	2.13228e+06	292683	258600	0	0	182905	94743.5	189567	87293.6	0	169525	N-linked
VVHAVEVALATFNAESNGSYLQLVEISR	N5H6F0S3G0	1.12916e+06	157268	143792	0	0	110892	44858.9	129370	49055.6	0	103351	N-linked
VVHAVEVALATFNAESNGSYLQLVEISR	N7H8F1S1G0	1.86254e+06	279011	200039	0	0	121613	81688	226771	93710.6	0	136140	N-linked
VVHAVEVALATFNAESNGSYLQLVEISR	N8H6F0S1G0	1.85473e+06	270982	246077	0	0	157547	74598.2	181326	58581.7	0	154001	N-linked
VVHAVEVALATFNAESNGSYLQLVEISR	N5H6F0S3G0	1.18848e+06	178359	159397	0	0	102221	55474	119641	54962	0	113813	N-linked
VVHAVEVALATFNAESNGSYLQLVEISR	N7H8F1S1G0	1.55165e+06	246288	154627	0	0	112502	59193.1	193167	73667.3	0	131109	N-linked
VVHAVEVALATFNAESNGSYLQLVEISR	N5H6F0S3G0	1.19744e+06	173456	158592	0	0	99991.8	55202.7	128948	43069.6	0	111194	N-linked
VVHAVEVALATFNAESNGSYLQLVEISR	N5H6F0S3G0	2.21816e+06	273273	226331	0	0	161380	72514.3	232195	79780.3	0	169072	N-linked
VVHAVEVALATFNAESNGSYLQLVEISR	N5H6F0S3G0	553601	87961	74423.4	0	0	53469.5	18080.2	71165.4	19984.3	0	38092.6	N-linked
VVHAVEVALATFNAESNGSYLQLVEISR	N8H6F0S1G0	4.23101e+06	550978	473624	0	0	281274	149313	380052	120740	0	334341	N-linked
VVHAVEVALATFNAESNGSYLQLVEISR	N5H6F0S3G0	3.0839e+06	360388	299687	0	0	196627	99425.2	319597	112091	0	216498	N-linked
VVHAVEVALATFNAESNGSYLQLVEISR	N8H6F0S1G0	2.1865e+06	313120	278490	0	0	186270	97584.9	195731	82065.8	0	173207	N-linked
VVHAVEVALATFNAESNGSYLQLVEISR	N5H6F0S2G0	1.08072e+06	139496	118701	0	0	81546.7	50345.8	121917	44850.8	0	87070	N-linked
VVHAVEVALATFNAESNGSYLQLVEISR	N5H6F0S3G0	1.29273e+06	204656	157066	0	0	112365	57584.4	134758	47681.6	0	127168	N-linked
VVHAVEVALATFNAESNGSYLQLVEISR	N8H6F0S1G0	4.26002e+06	513875	449754	0	0	298765	134189	399931	122081	0	337413	N-linked
VVHAVEVALATFNAESNGSYLQLVEISR	N5H6F0S3G0	3.00179e+06	361423	279212	0	0	200940	94854.2	294238	100415	0	218764	N-linked
VVHAVEVALATFNAESNGSYLQLVEISR	N5H6F0S3G0	1.38449e+06	214738	184709	0	0	110821	64181.3	165612	58658.8	0	126905	N-linked
VVHAVEVALATFNAESNGSYLQLVEISR	N5H6F0S3G0	2.65286e+06	323883	269287	0	0	179126	96855	271568	93347.3	0	197304	N-linked
VVHAVEVALATFNAESNGSYLQLVEISR	N5H6F0S3G0	1.28112e+06	190394	151817	0	0	124514	49539.2	129337	46726.8	0	121735	N-linked
VVHAVEVALATFNAESNGSYLQLVEISR	N5H6F0S3G0	3.32686e+06	400656	328030	0	0	234213	98532.1	339231	118020	0	266505	N-linked
VVHAVEVALATFNAESNGSYLQLVEISR	N5H6F0S3G0	906431	121515	122519	0	0	69582.5	33953.6	114668	34492.2	0	67338.5	N-linked
VVHAVEVALATFNAESNGSYLQLVEISR	N5H6F0S3G0	1.45272e+06	229167	192355	0	0	138253	57942.5	163457	51529.6	0	129057	N-linked
VVHAVEVALATFNAESNGSYLQLVEISR	N5H6F0S3G0	3.21211e+06	383594	335481	0	2840.19	200820	99461.9	320234	116210	0	245392	N-linked
VVHAVEVALATFNAESNGSYLQLVEISR	N5H6F0S3G0	1.41983e+06	218111	196782	0	0	120401	56694.4	143852	64826.5	0	136092	N-linked
VVHAVEVALATFNAESNGSYLQLVEISR	N5H6F0S3G0	3.92721e+06	452625	387199	0	2667.17	264194	109791	381047	130018	0	300603	N-linked
VVHAVEVALATFNAESNGSYLQLVEISR	N5H6F0S3G0	1.65071e+06	255989	215851	0	0	140616	64130.8	171948	62905.6	0	158496	N-linked
VVHAVEVALATFNAESNGSYLQLVEISR	N5H6F0S3G0	3.83207e+06	466509	365327	0	0	244939	116411	374483	125332	0	279174	N-linked
VVHAVEVALATFNAESNGSYLQLVEISR	N7H8F1S1G0	957056	122331	96837.4	0	0	65685.5	28693	124756	40226.2	0	70156.8	N-linked
VVHAVEVALATFNAESNGSYLQLVEISR	N5H6F0S3G0	1.86486e+06	268877	237497	0	0	161156	70724.8	203178	70844.4	0	175297	N-linked
VVHAVEVALATFNAESNGSYLQLVEISR	N5H6F0S3G0	3.87217e+06	447702	367589	0	0	245619	115588	383933	132301	0	299215	N-linked
VVHAVEVALATFNAESNGSYLQLVEISR	N5H6F0S3G0	742995	90698.4	90433.9	0	0	60175.1	25966.6	86958.2	27016.9	0	56106	N-linked
VVHAVEVALATFNAESNGSYLQLVEISR	N5H6F0S3G0	2.13931e+06	320743	265915	0	0	179764	81773.9	229165	84952.4	0	202527	N-linked
VVHAVEVALATFNAESNGSYLQLVEISR	N5H6F2S1G0	994577	146781	146976	0	0	92309.7	51538.4	94264.8	41415.6	0	98593.7	N-linked
VVHAVEVALATFNAESNGSYLQLVEISR	N5H6F0S3G0	3.91e+06	443302	353383	0	0	238533	114264	375650	131556	0	279420	N-linked
VVHAVEVALATFNAESNGSYLQLVEISR	N5H6F0S3G0	2.05702e+06	296741	263419	0	0	179840	73478.5	225326	81137.2	0	178993	N-linked
VVHAVEVALATFNAESNGSYLQLVEISR	N5H6F0S3G0	4.52916e+06	510946	421199	0	0	275898	130368	427042	155136	0	332545	N-linked
VVHAVEVALATFNAESNGSYLQLVEISR	N5H6F2S1G0	1.16261e+06	171405	171344	0	0	103802	66228.8	105072	35894.2	0	95112.6	N-linked
VVHAVEVALATFNAESNGSYLQLVEISR	N8H6F0S1G0	3.80217e+06	530341	467136	0	0	312023	139686	332343	116083	0	296856	N-linked
VVHAVEVALATFNAESNGSYLQLVEISR	N5H6F0S3G0	2.64227e+06	392553	321448	0	0	204378	104418	270322	106570	0	233190	N-linked
VVHAVEVALATFNAESNGSYLQLVEISR	N5H6F0S3G0	3.38881e+06	402917	326620	0	0	229677	103466	315352	122300	0	252301	N-linked
VVHAVEVALATFNAESNGSYLQLVEISR	N5H6F0S3G0	2.2278e+06	324660	299384	0	0	193364	82361.4	234135	74288	0	183416	N-linked
VVHAVEVALATFNAESNGSYLQLVEISR	N5H6F0S3G0	3.3584e+06	388741	329946	0	0	229733	97777.2	324546	111746	0	252615	N-linked
VVHAVEVALATFNAESNGSYLQLVEISR	N5H6F2S3G0	1.40467e+06	172157	133132	0	0	91479.1	44850.7	195324	54109.8	0	91060	N-linked
VVHAVEVALATFNAESNGSYLQLVEISR	N5H6F0S3G0	2.30671e+06	343832	287152	0	0	212375	88961	263093	82833.7	0	199753	N-linked
VVHAVEVALATFNAESNGSYLQLVEISR	N5H6F0S3G0	3.98872e+06	452734	375731	0	0	243032	118012	394375	124974	0	281978	N-linked
VVHAVEVALATFNAESNGSYLQLVEISRAQFVPLPVSVSVEFAVAATDCIAK	N2H3F0S0G0	2.54212e+06	207603	106498	0	0	63527	80163.4	192764	76280.9	0	76861.6	N-linked
VVHAVEVALATFNAESNGSYLQLVEISR	N5H6F0S3G0	1.69618e+06	264260	216194	0	0	161119	69382.9	182047	68390	0	159412	N-linked
VVHAVEVALATFNAESNGSYLQLVEISR	N5H6F0S3G0	3.37378e+06	395363	311632	0	0	219933	104102	331459	116394	0	241529	N-linked
VVHAVEVALATFNAESNGSYLQLVEISR	N5H6F0S3G0	1.83706e+06	273310	243279	0	0	151771	84175.9	191983	83580.6	0	175031	N-linked
VVHAVEVALATFNAESNGSYLQLVEISR	N5H6F0S3G0	2.07624e+06	256289	205004	0	0	145282	66058.7	198698	68422	0	158454	N-linked
VVHAVEVALATFNAESNGSYLQLVEISR	N8H6F0S1G0	3.61216e+06	497209	449903	0	0	283435	133240	335497	115492	0	313083	N-linked
VVHAVEVALATFNAESNGSYLQLVEISR	N7H8F1S1G0	4.32116e+06	605410	373469	0	0	253814	126068	552795	182852	0	307418	N-linked
VVHAVEVALATFNAESNGSYLQLVEISR	N5H6F0S3G0	2.05094e+06	311403	266191	0	0	192180	83733.2	211003	78760.9	0	176054	N-linked
VVHAVEVALATFNAESNGSYLQLVEISR	N5H6F0S3G0	2.93189e+06	349336	289356	0	0	188068	92332.9	280459	95967.3	0	219125	N-linked
VVHAVEVALATFNAESNGSYLQLVEISR	N8H6F0S1G0	2.72336e+06	402166	341663	0	0	259139	100471	253948	100615	0	246747	N-linked
VVHAVEVALATFNAESNGSYLQLVEISR	N5H6F0S3G0	1.77022e+06	245788	219264	0	0	158378	80869.1	184501	78066	0	167905	N-linked
VVHAVEVALATFNAESNGSYLQLVEISR	N5H6F0S3G0	2.14444e+06	260031	211934	0	0	155532	75664.2	231537	71939.1	0	153270	N-linked
VVHAVEVALATFNAESNGSYLQLVEISR	N5H6F0S3G0	2.09298e+06	263702	212322	0	0	144490	73108.4	217432	71415.5	0	147108	N-linked
VVHAVEVALATFNAESNGSYLQLVEISR	N5H6F0S3G0	1.19409e+06	179563	140206	0	0	106845	55284.1	133468	51265.9	0	109186	N-linked
VVHAVEVALATFNAESNGSYLQLVEISR	N5H6F0S3G0	2.01613e+06	246098	194608	0	0	135984	61918.4	211848	67157.6	0	165050	N-linked
VVHAVEVALATFNAESNGSYLQLVEISR	N5H6F0S3G0	1.63552e+06	214234	174522	0	0	106718	59407.9	176947	57350.1	0	125690	N-linked
VVHAVEVALATFNAESNGSYLQLVEISR	N5H6F0S3G0	1.22303e+06	161547	143289	0	0	91588.4	48531.9	143000	41772.5	0	108601	N-linked
VVHAVEVALATFNAESNGSYLQLVEISR	N5H6F0S3G0	1.4416e+06	188877	151744	0	0	101366	46602.8	151244	56957	0	114786	N-linked
VVHAVEVALATFNAESNGSYLQLVEISR	N8H6F0S1G0	1.56231e+06	205473	191201	0	0	112577	57009.6	157779	60457.9	0	108739	N-linked
VVHAVEVALATFNAESNGSYLQLVEISR	N8H6F0S1G0	2.38593e+06	306679	261684	0	0	179887	73267.3	245899	73779.1	0	189579	N-linked
VVHAVEVALATFNAESNGSYLQLVEISR	N5H6F0S3G0	1.44884e+06	191976	146649	0	2419.25	107897	48180.9	175038	51557.8	0	116646	N-linked
VVHAVEVALATFNAESNGSYLQLVEISR	N5H6F0S3G0	1.24782e+06	157253	130635	0	0	89174.3	46201.2	133398	45342.7	0	90811.1	N-linked
YNLTSVLMAMGITDVFSSSANLSGISSAESLK	N4H3F3S0G0	7.17894e+06	1.49329e+06	961621	21851.4	29207.3	448743	376278	32904.9	6376.99	0	150565	N-linked
YNLTSVLMAMGITDVFSSSANLSGISSAESLK	N4H4F0S0G0	6.63442e+06	735442	666141	135115	189193	420538	196866	193903	59865.7	4114.58	256914	N-linked
YNLTSVLMAMGITDVFSSSANLSGISSAESLK	N4H4F0S0G0	6.4168e+06	720519	635341	140975	181844	379020	168617	146035	45068.2	4044.01	227319	N-linked
RIFYLPAYNCTLRPVSQSAIIMTCPDCPSTSPYDLSNPR	N7H7F1S2G0	4.46681e+06	459734	546258	3752.47	0	331771	116930	308711	97537.4	0	242689	N-linked
RPTGEVYDIEIDTLETTCHVLDPTPLANCSVR	N2H0F0S0G0	5.5324e+06	325483	303675	2958.01	2822.97	122812	80198.2	28813.7	3612.44	0	27761.2	N-linked
RPTGEVYDIEIDTLETTCHVLDPTPLANCSVR	N2H0F0S0G0	1.22949e+06	95978.5	137221	0	0	71088.2	32423.8	26752.2	3264.06	0	29855.5	N-linked
RPTGEVYDIEIDTLETTCHVLDPTPLANCSVR	N2H0F0S0G0	1.50669e+07	909337	761544	0	0	259087	216313	31423.9	0	0	31981.4	N-linked
RPTGEVYDIEIDTLETTCHVLDPTPLANCSVR	N2H0F0S0G0	5.71732e+06	318640	271302	0	0	94649.8	80195.9	3536.27	0	0	10620.6	N-linked
RPTGEVYDIEIDTLETTCHVLDPTPLANCSVR	N1H0F0S0G0	1.99424e+07	232934	106609	0	0	51711.4	33800.5	0	0	0	0	N-linked
YNLTSVLMAMGITDVFSSSANLSGISSAESLK	N3H5F0S0G0	7.15593e+06	934415	725547	124334	202772	385330	225083	68560.4	24941	11079	192372	N-linked
YNLTSVLMAMGITDVFSSSANLSGISSAESLK	N5H4F0S0G0	1.33411e+07	2811971	1.85645e+06	41904.3	61910.3	926856	751122	150325	48172.4	5579.69	349044	N-linked
YNLTSVLMAMGITDVFSSSANLSGISSAESLK	N5H4F0S0G0	2.13657e+07	4.71185e+06	2863788	68112.3	90350.3	1.41177e+06	1195919	139846	53898.4	0	495639	N-linked
YNLTSVLMAMGITDVFSSSANLSGISSAESLK	N3H3F1S0G0	1.26788e+07	1.28804e+06	875350	183404	267239	501606	284165	46963.7	13649.6	14851.7	198164	N-linked
YNLTSVLMAMGITDVFSSSANLSGISSAESLK	N3H3F1S0G0	5.72774e+06	626025	455476	79107.9	95693	259236	130372	48021.7	11665.9	9328.9	107227	N-linked
IFYLPAYNCTLRPVSQSAIIMTCPDCPSTSPYDLSNPR	N4H5F0S2G0	7.17618e+06	878252	845560	0	7263.17	539836	230456	467171	160166	0	479033	N-linked
VVHAVEVALATFNAESNGSYLQLVEISR	N2H0F0S0G0	3.95795e+06	296578	291785	4195.24	0	145838	106215	56427.5	12766.4	0	25728.4	N-linked
VVHAVEVALATFNAESNGSYLQLVEISR	N1H0F0S0G0	6.03862e+06	328645	230689	0	2644.59	107965	71383.4	39095.2	4835	0	27381.9	N-linked
YNLTSVLMAMGITDVFSSSANLSGISSAESLK	N5H3F1S0G0	1.16393e+07	2.56984e+06	1.58355e+06	33046.2	60801.2	781089	654557	126810	35349.2	0	295931	N-linked
YNLTSVLMAMGITDVFSSSANLSGISSAESLK	N3H4F1S0G0	3.66456e+06	500602	389451	87783.8	134040	225643	118307	67343.6	22403.3	2718.46	106382	N-linked
YNLTSVLMAMGITDVFSSSANLSGISSAESLK	N3H4F1S0G0	3.88838e+06	640302	542397	84887.3	143936	281838	163552	50535.5	6080.6	6952.54	135288	N-linked
YNLTSVLMAMGITDVFSSSANLSGISSAESLK	N6H3F1S0G0	8.50775e+06	1.67314e+06	1.29375e+06	13608.7	15306.8	695566	435187	241339	83302.8	0	430625	N-linked
YNLTSVLMAMGITDVFSSSANLSGISSAESLK	N3H3F1S0G0	5.09481e+06	632023	447874	95691.9	130379	249523	159362	67245.8	15117.3	4211.75	98309.6	N-linked
YNLTSVLMAMGITDVFSSSANLSGISSAESLK	N3H3F1S0G0	3.13669e+06	550248	447929	42759.8	69288.8	249886	109283	46816.8	14903.5	0	95541.9	N-linked
YNLTSVLMAMGITDVFSSSANLSGISSAESLK	N4H4F0S0G0	6.48118e+06	1.12021e+06	751649	60728.1	67743.4	410008	265192	89998.8	25713.2	0	216694	N-linked
YNLTSVLMAMGITDVFSSSANLSGISSAESLK	N5H3F1S0G0	1.07664e+07	2.32538e+06	1.43396e+06	35860.8	44882.7	722346	597396	115999	39679	0	289284	N-linked
YNLTSVLMAMGITDVFSSSANLSGISSAESLK	N5H3F1S0G0	3.15635e+06	636860	565317	4537.48	14964.1	277652	183587	79155.1	25791.7	0	116662	N-linked
YNLTSVLMAMGITDVFSSSANLSGISSAESLK	N6H3F0S0G0	8.11075e+06	1.74167e+06	1.1037e+06	12275.7	13870	573293	422218	128030	47651.6	0	238188	N-linked
YNLTSVLMAMGITDVFSSSANLSGISSAESLK	N3H4F1S0G0	9.68547e+06	1.07754e+06	765615	189042	337094	462357	233192	132985	40079.4	16684.2	214379	N-linked
YNLTSVLMAMGITDVFSSSANLSGISSAESLK	N3H4F1S0G0	2.76448e+06	465330	421698	49664.1	95936.2	212298	102036	38597.5	10602.1	2834.62	86834.6	N-linked
YNLTSVLMAMGITDVFSSSANLSGISSAESLK	N3H3F1S0G0	8.95333e+06	1.01396e+06	676434	121559	191998	372172	240002	112847	30937.9	5334.64	159883	N-linked
YNLTSVLMAMGITDVFSSSANLSGISSAESLK	N4H3F1S0G0	7.32769e+06	1.28135e+06	868270	56704.8	78371.2	477047	318363	114418	38170.8	0	244746	N-linked
YNLTSVLMAMGITDVFSSSANLSGISSAESLK	N3H3F1S0G0	7.46178e+06	1.1653e+06	995577	91440.8	159182	531394	283696	48900.1	14648.9	16765.7	199333	N-linked
YNLTSVLMAMGITDVFSSSANLSGISSAESLK	N2H6F0S0G0	1.90908e+07	2044476	1.95163e+06	117982	201746	1.28409e+06	550134	1.21634e+06	338699	4232.53	845925	N-linked
YNLTSVLMAMGITDVFSSSANLSGISSAESLK	N2H5F0S0G0	3.52298e+06	445323	344532	59571.6	86886.2	196692	120111	67532.2	18700.9	2770.74	89411.7	N-linked
VVHAVEVALATFNAESNGSYLQLVEISR	N5H6F2S1G0	5.3472e+06	718500	726418	0	6390.79	472032	210426	310644	111573	0	464849	N-linked
VVHAVEVALATFNAESNGSYLQLVEISR	N5H6F2S1G0	1.06098e+07	998496	948641	2782.13	4064.81	609483	320870	595490	199917	0	658440	N-linked
VVHAVEVALATFNAESNGSYLQLVEISR	N5H6F0S2G0	7.99254e+06	1.04746e+06	1.14735e+06	4846.97	5633.53	737046	316397	515883	204851	0	734351	N-linked
VVHAVEVALATFNAESNGSYLQLVEISR	N5H6F0S2G0	8.08742e+06	1.05342e+06	1.12795e+06	4832.89	3616.72	746219	276636	531162	193583	0	781011	N-linked
YNLTSVLMAMGITDVFSSSANLSGISSAESLK	N9H3F0S0G0	7.11427e+06	1.15435e+06	989466	0	3942.77	604918	303551	289560	109638	0	453326	N-linked
VVHAVEVALATFNAESNGSYLQLVEISR	N5H6F0S2G0	2.73322e+06	279986	336907	0	0	213402	97087.1	184385	53280.1	0	153631	N-linked
MEEKYNLTSVLMAMGITDVFSSSANLSGISSAESLK	N4H4F1S0G0	5.88776e+06	1.29972e+06	821975	13835	22188.4	402217	333214	88582.5	30058	0	203190	N-linked
VVHAVEVALATFNAESNGSYLQLVEISR	N5H6F0S2G0	1.47083e+07	1.6013e+06	1.65554e+06	4481.56	0	1.10746e+06	413897	831848	293639	0	1.07393e+06	N-linked
MEEKYNLTSVLMAMGITDVFSSSANLSGISSAESLK	N2H6F0S0G0	9.15826e+06	1.05193e+06	664102	194393	303147	410793	227549	84905.1	19397.2	24892.4	229737	N-linked
YNLTSVLMAMGITDVFSSSANLSGISSAESLK	N7H3F0S0G0	2.26324e+06	314476	243742	50117.2	35906.7	142170	86307	93770.4	26720.8	0	104252	N-linked
MEEKYNLTSVLMAMGITDVFSSSANLSGISSAESLK	N2H4F1S0G0	2.3802e+06	375534	256584	36704.6	59751	141142	87705.3	47746.2	15967.3	4683.02	62715.8	N-linked
VVHAVEVALATFNAESNGSYLQLVEISR	N5H6F0S2G0	7.45205e+06	930002	972611	3367.88	5286.47	650997	271069	579275	201480	0	587114	N-linked
MEEKYNLTSVLMAMGITDVFSSSANLSGISSAESLK	N2H4F1S0G0	3.78123e+06	568763	361000	56093.5	75593.2	214131	120351	59909.6	21419.8	3321.5	113885	N-linked
VVHAVEVALATFNAESNGSYLQLVEISR	N5H6F0S2G0	4.4586e+06	565495	570932	0	0	376709	182719	328371	110447	0	332066	N-linked
VVHAVEVALATFNAESNGSYLQLVEISR	N5H6F0S2G0	5.38585e+06	662852	686411	2866.07	3007.03	444277	215003	370430	130226	0	397334	N-linked
VVHAVEVALATFNAESNGSYLQLVEISR	N5H6F0S2G0	1.6628e+06	240480	233148	0	0	148526	67774.2	133248	46019.1	0	146388	N-linked
VVHAVEVALATFNAESNGSYLQLVEISR	N8H6F0S1G0	2.09435e+06	303476	234082	3455.96	8884.22	166643	79306.2	155764	62402.4	0	180307	N-linked
VVHAVEVALATFNAESNGSYLQLVEISR	N8H6F0S1G0	2.9142e+06	395958	308742	3489.5	5685.67	227866	98827.6	226115	75932	0	224183	N-linked
YNLTSVLMAMGITDVFSSSANLSGISSAESLK	N4H4F1S0G0	4.2419e+06	835907	514381	9066.05	17470.9	255462	224904	120024	32991.2	0	135259	N-linked
YNLTSVLMAMGITDVFSSSANLSGISSAESLK	N2H6F0S0G0	3.35544e+06	424343	346187	81327.5	129214	202094	105497	87029.9	21643.4	4391.27	125752	N-linked
YNLTSVLMAMGITDVFSSSANLSGISSAESLK	N2H6F0S0G0	1.67247e+06	314004	229424	16689.2	42344.5	128713	76138	45900.3	13683	3398.1	65884.6	N-linked
YNLTSVLMAMGITDVFSSSANLSGISSAESLK	N3H4F2S1G0	3.4607e+06	577960	411323	3488.93	0	212028	152304	54066.9	21589.6	0	133099	N-linked
YNLTSVLMAMGITDVFSSSANLSGISSAESLK	N4H5F0S0G0	4.97807e+06	1.05996e+06	602183	11536	17154.9	312539	260956	107809	30817.2	0	146088	N-linked
YNLTSVLMAMGITDVFSSSANLSGISSAESLK	N4H4F1S0G0	965879	252076	173974	0	4044.37	72883.7	69541.9	31224.7	6306.08	0	39655.5	N-linked
VVHAVEVALATFNAESNGSYLQLVEISR	N5H6F0S3G0	4.6489e+06	622830	439031	39143.4	54968.4	285322	122798	300954	99733.9	0	335931	N-linked
MEEKYNLTSVLMAMGITDVFSSSANLSGISSAESLK	N4H5F3S0G0	4.18377e+06	657237	440572	24721.9	36150.6	298270	153565	283726	88515.4	0	286658	N-linked
YNLTSVLMAMGITDVFSSSANLSGISSAESLK	N2H6F0S0G0	3.47978e+06	460091	355981	87493.6	149457	206708	106838	71479.1	20680.6	4419.02	123973	N-linked
VVHAVEVALATFNAESNGSYLQLVEISR	N5H6F0S3G0	1.55971e+06	259628	201129	0	0	131922	68268.9	122717	44963.1	0	134330	N-linked
YNLTSVLMAMGITDVFSSSANLSGISSAESLK	N2H5F1S0G0	1.67844e+06	336046	216675	23345.3	52210	126685	69667.6	42133.9	9974.43	3653.97	55283	N-linked
YNLTSVLMAMGITDVFSSSANLSGISSAESLK	N2H5F0S0G0	5.1878e+06	665317	464089	84645.4	126767	263916	166025	59779.9	18686	6084.8	118653	N-linked
YNLTSVLMAMGITDVFSSSANLSGISSAESLK	N4H5F0S0G0	3.97725e+06	811033	524746	0	15320.1	266715	205813	149023	43800.5	0	145916	N-linked
YNLTSVLMAMGITDVFSSSANLSGISSAESLK	N2H6F0S0G0	3.43868e+06	450640	350165	80282.4	140194	214026	110400	87056.6	28590.2	2610.93	116291	N-linked
YNLTSVLMAMGITDVFSSSANLSGISSAESLK	N2H5F0S0G0	2.77018e+06	391962	273280	54127.7	83897.1	160034	91623.8	44621.2	12757.6	2744.24	83999.4	N-linked
VVHAVEVALATFNAESNGSYLQLVEISR	N5H6F0S3G0	3.54406e+06	505257	376790	4179.57	9447.08	265152	124327	303074	107057	0	297451	N-linked
YNLTSVLMAMGITDVFSSSANLSGISSAESLK	N5H6F0S0G0	2.65563e+06	576571	447696	3814.98	5812.95	266160	135031	39219.6	11840.9	0	195845	N-linked
VVHAVEVALATFNAESNGSYLQLVEISR	N5H6F0S3G0	3.19065e+06	458411	323129	3780.33	3777.91	240433	105579	299311	108101	0	315758	N-linked
VVHAVEVALATFNAESNGSYLQLVEISR	N5H6F0S3G0	2.00286e+06	327769	256811	0	0	173178	75437.7	173414	74391.4	0	189869	N-linked
YNLTSVLMAMGITDVFSSSANLSGISSAESLK	N5H4F1S0G0	4.34893e+06	1.08005e+06	560263	3204.6	10071.4	269010	260691	56357.9	24069.6	0	118103	N-linked
VVHAVEVALATFNAESNGSYLQLVEISR	N5H6F0S3G0	3.00828e+06	437410	309721	3337.07	3899.3	237068	106080	272987	100831	0	251354	N-linked
VVHAVEVALATFNAESNGSYLQLVEISR	N5H6F0S3G0	1.72532e+06	270430	229691	0	0	144165	69265.2	150794	55559.7	0	176972	N-linked
YNLTSVLMAMGITDVFSSSANLSGISSAESLK	N2H6F1S0G0	1.3569e+06	207268	147953	40251.2	89150.8	92017	53160.5	36928.6	12013.1	0	53232	N-linked
YNLTSVLMAMGITDVFSSSANLSGISSAESLK	N4H5F0S0G0	7.5602e+06	1.71699e+06	922842	21833.3	29073.3	469836	378442	96233.1	27433	0	199830	N-linked
YNLTSVLMAMGITDVFSSSANLSGISSAESLK	N2H6F1S0G0	1.78995e+06	271241	171808	62087.7	109079	102646	60631.4	27935	9158.83	3990.71	58081.4	N-linked
YNLTSVLMAMGITDVFSSSANLSGISSAESLK	N4H4F1S0G0	943236	286426	173818	0	3881.03	78617	72413.3	15223.3	0	0	38174.9	N-linked
YNLTSVLMAMGITDVFSSSANLSGISSAESLK	N5H4F1S0G0	5.95083e+06	1322931	966203	5637.67	5105.09	550947	303361	51058.1	10735.3	0	372581	N-linked
MEEKYNLTSVLMAMGITDVFSSSANLSGISSAESLK	N4H5F3S1G0	5.39204e+06	850133	526812	11065.3	10602.6	336110	205287	307128	97046.8	0	241609	N-linked
YNLTSVLMAMGITDVFSSSANLSGISSAESLK	N2H5F1S0G0	2.38505e+06	339276	225790	84033.5	116118	131876	63856.5	33883.9	9005.92	0	80217.9	N-linked
VVHAVEVALATFNAESNGSYLQLVEISR	N5H6F0S3G0	1.9141e+06	299656	261233	0	0	184035	73845.8	196546	61302.6	0	185552	N-linked
YNLTSVLMAMGITDVFSSSANLSGISSAESLK	N2H5F1S0G0	2.22293e+06	416903	254702	24647.1	72107.3	160604	89655.4	46114.3	13698.4	5561.31	76372.3	N-linked
YNLTSVLMAMGITDVFSSSANLSGISSAESLK	N5H4F0S0G0	6.24388e+06	1.4536e+06	817048	5133	6251.65	412842	338891	154668	40496.1	0	198260	N-linked
YNLTSVLMAMGITDVFSSSANLSGISSAESLK	N4H5F0S0G0	6.07903e+06	1.36615e+06	831211	14978.9	24485.7	432467	325247	112830	40147.7	0	206552	N-linked
YNLTSVLMAMGITDVFSSSANLSGISSAESLK	N3H5F0S0G0	4.59832e+06	835236	570702	55657.2	78409.7	291071	190202	108791	32925.8	0	148598	N-linked
YNLTSVLMAMGITDVFSSSANLSGISSAESLK	N3H3F2S0G0	995974	254168	160572	2596.29	10890.5	82711.5	68431.3	13643.6	0	0	44066.4	N-linked
YNLTSVLMAMGITDVFSSSANLSGISSAESLK	N2H6F0S0G0	1.11291e+07	1.3049e+06	813228	357206	537915	491235	261800	32439.9	0	12124.9	258551	N-linked
YNLTSVLMAMGITDVFSSSANLSGISSAESLK	N2H6F0S0G0	4.36172e+06	690837	479250	62836.4	137629	276502	151860	37396.8	6683.53	22002.4	125077	N-linked
YNLTSVLMAMGITDVFSSSANLSGISSAESLK	N5H3F1S0G0	4.56763e+06	1.10478e+06	583667	4593.99	10320.4	316459	239182	151700	56991.5	0	179701	N-linked
YNLTSVLMAMGITDVFSSSANLSGISSAESLK	N4H4F0S0G0	6.30701e+06	1.2245e+06	817280	23689.6	19771.3	424996	319585	180235	54287.2	0	201375	N-linked
YNLTSVLMAMGITDVFSSSANLSGISSAESLK	N2H5F0S0G0	5.48235e+06	633618	438409	83760.9	147418	262874	149403	74474.4	22453.3	3484.32	129696	N-linked
VVHAVEVALATFNAESNGSYLQLVEISR	N5H6F0S3G0	3.33878e+06	497823	400480	0	0	294462	117756	306787	122987	0	320092	N-linked
YNLTSVLMAMGITDVFSSSANLSGISSAESLK	N2H5F0S0G0	4.8335e+06	777461	531823	40476.4	81001.3	280032	170317	53082.7	20982.4	10801.9	125283	N-linked
YNLTSVLMAMGITDVFSSSANLSGISSAESLK	N3H4F1S0G0	4.14077e+06	662589	500868	52951.9	68419.2	295383	155292	137428	44640.7	2534.27	181111	N-linked
YNLTSVLMAMGITDVFSSSANLSGISSAESLK	N4H4F1S0G0	3.94066e+06	632990	374839	10220.9	13889.2	231228	155601	128195	40304.1	0	140859	N-linked
VVHAVEVALATFNAESNGSYLQLVEISR	N8H6F0S1G0	8.27299e+06	1.01689e+06	753098	41967.3	29717.2	503668	236757	671319	204468	0	545044	N-linked
YNLTSVLMAMGITDVFSSSANLSGISSAESLK	N2H5F0S0G0	5.08845e+06	954350	579818	63676.4	100370	341661	199243	43090.4	8900.5	8543.25	146088	N-linked
YNLTSVLMAMGITDVFSSSANLSGISSAESLK	N3H3F0S2G0	3.21298e+06	555526	417511	4419.76	4029.45	236800	141004	160526	44257.1	0	127816	N-linked
YNLTSVLMAMGITDVFSSSANLSGISSAESLK	N2H6F0S0G0	2.07355e+06	297039	209246	63810.1	95568	127786	68890.2	32319.9	13152.7	2418.19	67751	N-linked
YNLTSVLMAMGITDVFSSSANLSGISSAESLK	N2H5F0S0G0	1.26486e+07	1.35164e+06	890877	239901	347044	531022	288412	92718	41319.3	8516.6	286319	N-linked
YNLTSVLMAMGITDVFSSSANLSGISSAESLK	N2H5F1S0G0	1.46746e+06	266721	181351	22742.3	33220.6	105249	68620.3	48148	16935.9	5177.22	65069.4	N-linked
VVHAVEVALATFNAESNGSYLQLVEISR	N5H6F0S3G0	3.96609e+06	585211	512060	0	0	335031	132338	361406	141615	0	354980	N-linked
YNLTSVLMAMGITDVFSSSANLSGISSAESLK	N3H3F1S0G0	3.63841e+06	627638	436862	41996.6	45586.4	230550	144549	33711.3	4372.72	0	80882.6	N-linked
YNLTSVLMAMGITDVFSSSANLSGISSAESLK	N2H5F0S0G0	3.68578e+06	613698	414641	26220.5	65667.3	241827	153086	71803.2	23268.6	4507.59	122636	N-linked
YNLTSVLMAMGITDVFSSSANLSGISSAESLK	N2H5F0S0G0	3.19187e+06	394032	308314	56783.7	74114.8	176345	103368	80660.3	20182.7	2949.3	97057.5	N-linked
YNLTSVLMAMGITDVFSSSANLSGISSAESLK	N2H6F0S0G0	2.23923e+06	307726	207599	68140.5	112885	133572	78372.7	46312.2	16297.5	3951.49	69136.4	N-linked
VVHAVEVALATFNAESNGSYLQLVEISR	N5H6F0S3G0	7.4498e+06	1.05418e+06	899913	0	3207.05	606737	273491	747110	286091	0	655945	N-linked
YNLTSVLMAMGITDVFSSSANLSGISSAESLK	N2H2F0S1G0	1.98563e+06	309975	257189	10890.6	18559.6	126215	87477.7	60244.6	14462.1	0	57471.4	N-linked
VVHAVEVALATFNAESNGSYLQLVEISR	N5H6F0S3G0	5.24283e+06	616212	560967	4028.5	0	372324	159036	592319	155915	0	340910	N-linked
VVHAVEVALATFNAESNGSYLQLVEISR	N5H6F0S3G0	1.68879e+07	2.08451e+06	1.62728e+06	106177	110643	1.13894e+06	497573	1607709	521197	0	1.22936e+06	N-linked
YNLTSVLMAMGITDVFSSSANLSGISSAESLK	N2H4F1S0G0	1.81763e+06	258366	184320	34326.7	58357	113189	60725.6	46652.8	15127.8	0	66850.1	N-linked
VVHAVEVALATFNAESNGSYLQLVEISR	N5H6F0S3G0	6.94971e+06	980712	816771	5222.49	0	558331	264470	716156	254690	0	622200	N-linked
VVHAVEVALATFNAESNGSYLQLVEISR	N5H6F0S3G0	1.54072e+07	1.88076e+06	1.50872e+06	68555.3	72411.5	1.08463e+06	464996	1.55423e+06	513859	0	1.18898e+06	N-linked
VVHAVEVALATFNAESNGSYLQLVEISR	N5H6F0S3G0	3.83736e+06	444716	465361	0	2550.86	282944	116882	430977	134330	0	251270	N-linked
YNLTSVLMAMGITDVFSSSANLSGISSAESLK	N2H4F1S0G0	695028	122767	105952	2737.05	9092.15	74816.4	34831.6	41395.2	10893.1	0	33091.9	N-linked
VVHAVEVALATFNAESNGSYLQLVEISR	N5H6F0S3G0	6.4839e+06	924487	790686	3037.09	0	539845	227978	681731	258598	0	564254	N-linked
VVHAVEVALATFNAESNGSYLQLVEISR	N5H6F0S3G0	9.05619e+06	1.11847e+06	926332	26192.8	32779.8	645289	278051	885143	326086	0	709764	N-linked
VVHAVEVALATFNAESNGSYLQLVEISR	N5H6F0S3G0	2.47021e+06	294399	302582	0	0	174907	84298.4	280243	88295.7	0	148466	N-linked
VVHAVEVALATFNAESNGSYLQLVEISR	N5H6F0S3G0	3.80716e+06	565882	478870	0	0	310892	128349	400499	151534	0	344001	N-linked
VVHAVEVALATFNAESNGSYLQLVEISR	N5H6F0S3G0	1.09747e+07	1.37339e+06	1.0851e+06	50759.6	54222.6	772220	324499	1.0976e+06	367027	0	835032	N-linked
VVHAVEVALATFNAESNGSYLQLVEISR	N5H6F0S3G0	2.64559e+06	302914	308316	0	0	207436	89050	297328	95576.3	0	174557	N-linked
VVHAVEVALATFNAESNGSYLQLVEISR	N5H6F0S3G0	9.00294e+06	1.14509e+06	841600	46837	55791.7	565410	273069	900951	320286	0	713544	N-linked
VVHAVEVALATFNAESNGSYLQLVEISR	N5H6F0S3G0	4.10922e+06	579650	498427	0	2783.18	348267	153919	419574	172574	0	350477	N-linked
VVHAVEVALATFNAESNGSYLQLVEISR	N5H6F0S3G0	9.06603e+06	1.13441e+06	900872	34062.7	38054.7	607941	255297	924079	308087	0	683628	N-linked
VVHAVEVALATFNAESNGSYLQLVEISR	N5H6F0S3G0	2.01024e+06	235925	250639	0	0	143116	69243	235150	70116.6	0	130915	N-linked
VVHAVEVALATFNAESNGSYLQLVEISR	N5H6F0S3G0	1.82091e+06	286161	247577	0	0	154470	65821.2	205845	69122.5	0	164713	N-linked
VVHAVEVALATFNAESNGSYLQLVEISR	N7H8F1S0G0	5.15317e+06	572422	433642	27211.2	25921.1	313324	141899	436654	150661	2758.43	320910	N-linked
VVHAVEVALATFNAESNGSYLQLVEISR	N5H6F0S3G0	6.09717e+06	764332	589894	48724.8	53900.7	402243	184219	529577	178308	0	426760	N-linked
VVHAVEVALATFNAESNGSYLQLVEISR	N5H6F0S3G0	3.31588e+06	493801	403498	0	0	286033	121650	368344	129691	0	299631	N-linked
VVHAVEVALATFNAESNGSYLQLVEISR	N5H6F0S3G0	7.04867e+06	888416	659788	58228.8	59931.6	458520	205265	644808	214470	3286.43	536899	N-linked
VVHAVEVALATFNAESNGSYLQLVEISR	N5H6F0S3G0	3.23603e+06	472590	396154	0	0	281525	107660	358297	113634	0	286217	N-linked
VVHAVEVALATFNAESNGSYLQLVEISR	N5H6F0S3G0	5.24905e+06	699231	510650	22639.5	29866.2	363365	158853	536224	184160	0	395646	N-linked
VVHAVEVALATFNAESNGSYLQLVEISR	N5H6F0S3G0	2.02733e+06	298252	261628	0	0	182906	72047.6	230895	79593.7	0	181404	N-linked
VVHAVEVALATFNAESNGSYLQLVEISR	N5H6F0S3G0	4.373e+06	615466	461894	13710.5	22138.4	304242	144211	433623	156189	0	347795	N-linked
VVHAVEVALATFNAESNGSYLQLVEISR	N5H6F0S3G0	2.505e+06	385782	305847	0	0	224350	89124.4	276163	102784	0	211568	N-linked
VVHAVEVALATFNAESNGSYLQLVEISR	N5H6F0S3G0	5.21359e+06	662537	546772	19188.5	29126.3	344597	157702	526013	181985	0	423786	N-linked
VVHAVEVALATFNAESNGSYLQLVEISR	N5H6F0S3G0	1.33547e+06	178764	154211	0	0	107583	54452.5	155011	44188	0	89861.1	N-linked
VVHAVEVALATFNAESNGSYLQLVEISR	N5H6F0S3G0	4.36668e+06	594382	465556	15907.3	18222.3	309061	130664	438405	167389	0	351997	N-linked
YNLTSVLMAMGITDVFSSSANLSGISSAESLK	N1H0F0S0G0	1.19188e+06	122973	117326	0	0	71870.2	35173.7	60577.7	20520.9	0	32844.5	N-linked
VVHAVEVALATFNAESNGSYLQLVEISR	N5H6F0S3G0	1.757e+06	286218	241963	0	0	156674	69446.1	194418	83630.5	0	165479	N-linked
VVHAVEVALATFNAESNGSYLQLVEISR	N5H6F0S3G0	4.35393e+06	593713	460813	21381.7	21464.3	315341	149458	388426	138486	2571.96	334268	N-linked
VVHAVEVALATFNAESNGSYLQLVEISR	N5H6F0S3G0	2.13092e+06	301682	262286	0	0	183917	90969.8	230609	91146.3	0	192182	N-linked
VVHAVEVALATFNAESNGSYLQLVEISR	N8H6F0S1G0	6.03835e+06	792167	642738	5778.38	5434.99	418866	192739	566747	193982	0	446914	N-linked
VVHAVEVALATFNAESNGSYLQLVEISR	N5H6F0S3G0	1.62844e+06	255805	222654	0	0	160733	64594.3	190369	73010.9	0	160580	N-linked
VVHAVEVALATFNAESNGSYLQLVEISR	N5H6F0S3G0	2.30833e+06	361706	296439	0	0	195829	97196.2	235497	94827	0	216204	N-linked
VVHAVEVALATFNAESNGSYLQLVEISR	N5H6F0S3G0	2.17754e+06	331927	297854	0	0	173127	86942.5	225027	79406.3	0	197800	N-linked
VVHAVEVALATFNAESNGSYLQLVEISR	N5H6F0S3G0	3.09651e+06	443782	320762	13388.7	16375.8	230313	100533	306847	100805	0	254661	N-linked
VVHAVEVALATFNAESNGSYLQLVEISR	N5H6F0S3G0	1.45414e+06	241185	197496	0	0	132864	53022.5	141596	57944.3	0	139832	N-linked
VVHAVEVALATFNAESNGSYLQLVEISR	N5H6F0S3G0	1.85637e+06	296934	236684	0	0	167882	76554.4	196937	70240.7	0	169970	N-linked
VVHAVEVALATFNAESNGSYLQLVEISR	N8H6F0S1G0	2.33297e+06	360714	302078	0	0	183141	87814.8	214651	78257.8	0	204627	N-linked
VVHAVEVALATFNAESNGSYLQLVEISR	N5H6F0S3G0	2.0509e+06	291192	239624	0	2712.17	161747	78396.5	200244	68764.9	0	170563	N-linked
VVHAVEVALATFNAESNGSYLQLVEISR	N5H6F0S3G0	1.28093e+06	191374	178297	0	0	122070	54011.7	136007	46002.7	0	126653	N-linked
VVHAVEVALATFNAESNGSYLQLVEISR	N8H6F0S1G0	5.84477e+06	725709	591377	4310.38	5527.06	415327	188726	521112	187012	0	440351	N-linked
VVHAVEVALATFNAESNGSYLQLVEISR	N5H6F0S3G0	3.83265e+06	504381	409199	19036.5	20867	278317	117065	370479	129443	0	285094	N-linked
VVHAVEVALATFNAESNGSYLQLVEISR	N5H6F0S3G0	1.82131e+06	273042	236309	0	0	155772	68430.6	177852	64085.6	0	170066	N-linked
VVHAVEVALATFNAESNGSYLQLVEISR	N5H6F0S3G0	1.28184e+06	209948	173737	0	0	104424	52076.9	145088	51561.9	0	113686	N-linked
VVHAVEVALATFNAESNGSYLQLVEISR	N8H6F0S1G0	3.98666e+06	523894	434267	4883.94	4952.58	274422	141015	375663	131629	0	308690	N-linked
VVHAVEVALATFNAESNGSYLQLVEISR	N8H6F0S1G0	2.42563e+06	366959	296484	0	0	199256	97267.1	226136	77182.3	0	196867	N-linked
VVHAVEVALATFNAESNGSYLQLVEISR	N5H6F0S3G0	1.16308e+06	183844	152274	0	3187.26	105247	58319.1	132791	42239	0	103324	N-linked
VVHAVEVALATFNAESNGSYLQLVEISR	N5H6F0S3G0	2.83559e+06	389981	283270	12689.6	16192	207911	97041.2	282241	95280.9	0	230377	N-linked
VVHAVEVALATFNAESNGSYLQLVEISR	N8H6F0S1G0	1.87991e+06	281144	231391	0	0	166966	86009.4	179131	68395.9	0	167427	N-linked
VVHAVEVALATFNAESNGSYLQLVEISR	N5H6F0S3G0	2.84028e+06	390059	323003	17521.7	11476.6	201481	102437	280381	90722.1	0	216174	N-linked
VVHAVEVALATFNAESNGSYLQLVEISR	N5H6F0S3G0	1.32813e+06	202975	166980	0	0	107165	54326.9	155174	56455.1	0	118728	N-linked
VVHAVEVALATFNAESNGSYLQLVEISR	N5H6F0S3G0	1.21271e+06	184298	158234	0	0	105029	62916.3	117727	46997.9	0	108298	N-linked
VVHAVEVALATFNAESNGSYLQLVEISR	N5H6F0S3G0	1.0562e+06	177990	143060	0	0	91495.8	44342.1	121690	43938.2	0	97118.4	N-linked
VVHAVEVALATFNAESNGSYLQLVEISR	N5H6F0S3G0	2.28775e+06	334827	232046	10547.1	12110.1	172454	84260	223506	78777.5	0	180606	N-linked
VVHAVEVALATFNAESNGSYLQLVEISR	N5H6F0S3G0	934005	140750	128976	0	0	93356.5	38022	99620.2	36498.7	0	100431	N-linked
VVHAVEVALATFNAESNGSYLQLVEISR	N5H6F0S3G0	2.35448e+06	325259	262043	4240.23	9061.58	181245	81012.5	248040	80006.5	0	182640	N-linked
VVHAVEVALATFNAESNGSYLQLVEISR	N5H6F0S3G0	1.85058e+06	266712	210093	11250.3	4384.02	136510	61768.3	207759	67163.6	0	161575	N-linked
VVHAVEVALATFNAESNGSYLQLVEISR	N5H6F0S3G0	1.9383e+06	275022	212953	4210.19	4455.41	156000	69379.8	184239	81715.3	0	159739	N-linked
VVHAVEVALATFNAESNGSYLQLVEISR	N5H6F0S3G0	1.90084e+06	274847	220221	12520.2	11409.6	140220	65946	211701	65722.6	0	158872	N-linked
VVHAVEVALATFNAESNGSYLQLVEISR	N5H6F0S3G0	1.49111e+06	231010	179061	2997.08	8526.91	118242	56512	157942	50766	0	135528	N-linked
VVHAVEVALATFNAESNGSYLQLVEISR	N5H6F0S3G0	986408	157885	143706	0	0	90557.5	41831.1	110359	39720.6	0	82988.1	N-linked
VVHAVEVALATFNAESNGSYLQLVEISR	N7H8F1S0G0	864995	145861	120631	0	0	80737.9	37015	91542.6	36377.1	0	87882.7	N-linked
VVHAVEVALATFNAESNGSYLQLVEISR	N5H6F0S3G0	1.67042e+06	245071	186885	4764.23	3891.53	132350	63066.9	179416	64850.4	0	150923	N-linked
VVHAVEVALATFNAESNGSYLQLVEISR	N5H6F0S3G0	1.09107e+06	178596	155763	0	0	102423	42072.1	107582	43301.6	0	105252	N-linked
VVHAVEVALATFNAESNGSYLQLVEISR	N5H6F0S3G0	2.09765e+06	293714	235892	9433.43	4861.06	151537	63421.6	224758	75484.5	0	175363	N-linked
VVHAVEVALATFNAESNGSYLQLVEISR	N8H6F0S1G0	1.40285e+06	227937	188905	0	0	121025	65668.8	143261	40332.1	0	125090	N-linked
VVHAVEVALATFNAESNGSYLQLVEISR	N5H6F0S3G0	1.73068e+06	237641	195779	5054.42	4695.57	120541	61746.1	178926	68746.5	0	149890	N-linked
VVHAVEVALATFNAESNGSYLQLVEISR	N5H6F0S3G0	1.60302e+06	232533	180701	8408.63	2891.83	130533	58269.3	176363	57009.7	0	135993	N-linked
VVHAVEVALATFNAESNGSYLQLVEISR	N5H6F0S3G0	1.26968e+06	182986	157757	3944.77	3699.89	112867	54931.7	132097	35050.9	0	110092	N-linked
VVHAVEVALATFNAESNGSYLQLVEISR	N8H6F0S1G0	2.45901e+06	319265	264324	0	2695.49	163840	96031.3	254836	85413.1	0	199967	N-linked
VVHAVEVALATFNAESNGSYLQLVEISR	N8H6F0S1G0	2.44839e+06	342729	262994	3513.15	0	182815	85811.2	251156	77077.2	0	180591	N-linked
VVHAVEVALATFNAESNGSYLQLVEISR	N5H6F0S3G0	1.38747e+06	204076	166863	8544.55	4807.9	123313	54044	150503	53532.2	0	122325	N-linked
VVHAVEVALATFNAESNGSYLQLVEISR	N5H6F0S3G0	906484	152362	136176	0	0	78705.7	39652.1	98761.5	30608.7	0	81258	N-linked
VVHAVEVALATFNAESNGSYLQLVEISR	N6H6F1S2G0	2.64199e+06	329491	213701	3685.94	2076.28	137621	96747.4	238028	83933.1	0	147646	N-linked
VVHAVEVALATFNAESNGSYLQLVEISR	N8H6F0S1G0	2.32695e+06	315975	253601	0	3728.26	176699	81427.2	244600	80349.1	0	175923	N-linked
VVHAVEVALATFNAESNGSYLQLVEISR	N5H6F0S3G0	744001	121762	111843	0	0	59726.5	35982.1	87440.2	30548.4	0	75216.1	N-linked
VVHAVEVALATFNAESNGSYLQLVEISR	N7H8F1S1G0	1.01151e+06	130196	96082.4	0	0	64663.2	41360.6	156552	41544.6	0	54316.2	N-linked
VVHAVEVALATFNAESNGSYLQLVEISR	N5H6F0S3G0	1.44967e+06	214154	183142	8191.73	9773.39	117179	53730.3	149586	59712.3	0	114618	N-linked
VVHAVEVALATFNAESNGSYLQLVEISR	N8H6F0S1G0	2.02036e+06	270367	229846	0	0	147591	66220.1	204024	70135.8	0	149862	N-linked
VVHAVEVALATFNAESNGSYLQLVEISR	N5H6F0S3G0	1.47907e+06	226903	171371	5373.06	9750.96	120587	55123.3	161876	56187.6	0	127777	N-linked
VVHAVEVALATFNAESNGSYLQLVEISR	N7H4F0S4G0	3.00207e+06	417910	283560	0	0	195212	100377	273016	81903.2	0	196239	N-linked
VVHAVEVALATFNAESNGSYLQLVEISR	N8H6F0S1G0	1.26027e+06	202286	154452	0	0	103613	58934.9	124017	43430.9	0	118262	N-linked
VVHAVEVALATFNAESNGSYLQLVEISR	N5H6F0S3G0	1.47543e+06	225636	156697	4320.33	3125.96	111459	55738.8	162231	59195.3	0	118871	N-linked
VVHAVEVALATFNAESNGSYLQLVEISR	N5H6F0S3G0	689975	120070	90700.1	0	0	70801.5	31244.4	67979.1	23898	0	65236.9	N-linked
VVHAVEVALATFNAESNGSYLQLVEISR	N5H6F0S3G0	1.18877e+06	174555	131877	5351.46	4048.8	98392.4	49006.4	133958	48103.4	0	110136	N-linked
VVHAVEVALATFNAESNGSYLQLVEISR	N5H6F0S3G0	1.26748e+06	197758	137611	4548.24	8460.06	101686	46390	134958	47484.1	0	105135	N-linked
VVHAVEVALATFNAESNGSYLQLVEISR	N8H6F0S1G0	1.77557e+06	262882	196619	2300.21	0	141740	63997.9	179544	60106.1	0	136863	N-linked
VVHAVEVALATFNAESNGSYLQLVEISR	N8H6F0S1G0	995883	171707	136398	0	0	89325.8	36670.9	94009.5	35193.5	0	86329.3	N-linked
VVHAVEVALATFNAESNGSYLQLVEISR	N5H6F0S3G0	1.10002e+06	169125	135844	4781.7	4728.32	88223.2	44265.1	124456	34868.7	0	88740.2	N-linked
VVHAVEVALATFNAESNGSYLQLVEISR	N5H6F0S3G0	1.00509e+06	160098	123613	3730.66	0	90049.9	42950.6	112231	41672	0	78112.7	N-linked
VVHAVEVALATFNAESNGSYLQLVEISR	N8H6F0S1G0	1.86511e+06	256374	202634	0	0	159823	69577.2	198126	57630.6	0	144319	N-linked
VVHAVEVALATFNAESNGSYLQLVEISR	N5H6F0S3G0	1.21714e+06	181946	137748	2411.59	3814.56	94303.3	47641.7	129111	42413.4	0	100761	N-linked
VVHAVEVALATFNAESNGSYLQLVEISR	N5H6F0S3G0	1.23249e+06	192714	131190	4416.52	5227.41	94120.3	40308.1	127343	43260.5	0	100484	N-linked
VVHAVEVALATFNAESNGSYLQLVEISR	N5H6F0S3G0	1.22913e+06	173439	138656	10084.3	14969.2	99011.7	41661.1	133046	43392.8	0	95435.7	N-linked
VVHAVEVALATFNAESNGSYLQLVEISR	N8H6F0S1G0	2.13922e+06	292793	248337	3941.34	10584.5	167690	77039.3	196322	63802.1	0	164850	N-linked
VVHAVEVALATFNAESNGSYLQLVEISR	N5H6F0S3G0	1.23959e+06	191520	151575	10731.3	14158	99099.5	43289.9	120460	38245.1	0	114588	N-linked
VVHAVEVALATFNAESNGSYLQLVEISR	N8H6F0S1G0	1.08468e+06	165357	137839	0	0	109824	49172.8	108993	37897.5	0	100696	N-linked
VVHAVEVALATFNAESNGSYLQLVEISR	N5H6F0S3G0	1.57287e+06	234739	184549	8967.49	14659.1	127836	54452.6	162342	53120.6	0	123365	N-linked
VVHAVEVALATFNAESNGSYLQLVEISR	N5H6F0S3G0	1.30096e+06	201454	134102	4918.78	4677.82	95478	46753.2	135823	49609.4	0	99126	N-linked
VVHAVEVALATFNAESNGSYLQLVEISR	N5H6F0S3G0	713223	120201	106440	0	0	68583.6	35025.6	80431	32432.3	0	71792.3	N-linked
VVHAVEVALATFNAESNGSYLQLVEISR	N8H6F0S1G0	2.07569e+06	281281	239563	4734.71	2489.14	145327	61985.9	223021	63909.1	0	165563	N-linked
VVHAVEVALATFNAESNGSYLQLVEISR	N8H6F0S1G0	1.17022e+06	184480	155363	0	0	104422	45951	111736	44205.5	0	103979	N-linked
YNLTSVLMAMGITDVFSSSANLSGISSAESLK	N4H3F1S1G0	4.82122e+06	1054859	667790	18007.7	22708.8	310736	269737	0	0	0	91835	N-linked
YNLTSVLMAMGITDVFSSSANLSGISSAESLK	N4H4F0S0G0	7.84382e+06	816310	589882	226559	324118	355037	177974	0	0	10693.3	163988	N-linked
YNLTSVLMAMGITDVFSSSANLSGISSAESLK	N4H3F0S0G0	7.1483e+06	841597	632354	181010	223883	362654	203402	0	0	4472	122706	N-linked
MKMEEKYNLTSVLMAMGITDVFSSSANLSGISSAESLK	N1H3F2S0G0	4.18732e+06	430266	321130	67994.2	93328.4	204072	90760.1	0	0	3155.06	87283.3	N-linked
MEEKYNLTSVLMAMGITDVFSSSANLSGISSAESLK	N3H3F0S2G0	6.79768e+06	1.10636e+06	1.30592e+06	0	0	618060	366852	0	0	0	407989	N-linked
YNLTSVLMAMGITDVFSSSANLSGISSAESLK	N3H4F3S0G0	3.33157e+06	817604	514334	12526.2	11188.1	250366	216631	0	0	0	81591.9	N-linked
YNLTSVLMAMGITDVFSSSANLSGISSAESLK	N4H4F1S1G0	2.40624e+06	578900	447901	3436.41	5729.86	232977	166383	0	0	0	107139	N-linked
YNLTSVLMAMGITDVFSSSANLSGISSAESLK	N3H5F0S0G0	7.64895e+06	1.14617e+06	812624	144689	217558	436446	244119	0	0	13284.1	164970	N-linked
YNLTSVLMAMGITDVFSSSANLSGISSAESLK	N3H5F0S0G0	1.30094e+06	273165	276010	26161.1	33052	113983	67938.4	0	0	2854.63	40341.2	N-linked
YNLTSVLMAMGITDVFSSSANLSGISSAESLK	N3H5F0S0G0	5.64571e+06	1.014e+06	760387	79132.1	128115	359978	239910	0	0	5972.93	127966	N-linked
YNLTSVLMAMGITDVFSSSANLSGISSAESLK	N3H4F3S0G0	3.22947e+06	769099	538851	12553.8	17227.6	249720	198382	0	0	0	85794.3	N-linked
YNLTSVLMAMGITDVFSSSANLSGISSAESLK	N3H4F0S0G0	5.64294e+06	864396	641650	77843.4	109434	350456	191251	0	0	3090.71	126870	N-linked
YNLTSVLMAMGITDVFSSSANLSGISSAESLK	N3H4F0S0G0	1.14217e+06	269473	238398	14237.1	26693.4	126411	56957.8	0	0	0	32640.6	N-linked
YNLTSVLMAMGITDVFSSSANLSGISSAESLK	N6H5F0S0G0	8.35212e+06	1.67588e+06	1.47333e+06	17257.8	29864.6	846610	481050	0	0	0	584297	N-linked
YNLTSVLMAMGITDVFSSSANLSGISSAESLK	N6H3F1S0G0	8.0527e+06	1.97637e+06	1.03696e+06	17822.6	25407.2	513038	463778	0	0	3422.18	152070	N-linked
YNLTSVLMAMGITDVFSSSANLSGISSAESLK	N5H4F0S0G0	1.03058e+07	2384681	1.41203e+06	34106.6	44914.1	699256	622274	0	0	0	215267	N-linked
YNLTSVLMAMGITDVFSSSANLSGISSAESLK	N3H5F1S0G0	8.13437e+06	872619	588791	211068	401396	332815	193459	0	0	13477.1	143287	N-linked
YNLTSVLMAMGITDVFSSSANLSGISSAESLK	N5H3F1S0G0	1.10445e+07	3.01328e+06	1.95656e+06	22372.4	49545.4	833856	821514	0	0	0	264177	N-linked
YNLTSVLMAMGITDVFSSSANLSGISSAESLK	N6H3F1S0G0	2.20533e+07	4.41793e+06	3.74185e+06	17214.8	57975	2.12841e+06	1.08544e+06	0	0	0	1.30728e+06	N-linked
YNLTSVLMAMGITDVFSSSANLSGISSAESLK	N3H5F0S0G0	7.10804e+06	844127	547494	168610	295957	310435	181234	0	0	15009.2	132742	N-linked
YNLTSVLMAMGITDVFSSSANLSGISSAESLK	N3H4F1S0G0	4.27477e+06	753507	584074	110098	195279	292332	186826	0	0	0	94137.4	N-linked
YNLTSVLMAMGITDVFSSSANLSGISSAESLK	N4H4F0S0G0	1.15773e+07	2.10221e+06	1.2651e+06	85469.1	127275	670294	530731	0	0	0	223433	N-linked
YNLTSVLMAMGITDVFSSSANLSGISSAESLK	N6H3F0S0G0	1.60543e+07	3.92991e+06	2.0482e+06	22889.3	35046.4	984017	950183	18864.1	0	3385.57	301064	N-linked
YNLTSVLMAMGITDVFSSSANLSGISSAESLK	N4H4F0S0G0	5.0787e+06	1170762	690092	28652.7	49329.4	353288	305755	0	0	5710.04	122213	N-linked
YNLTSVLMAMGITDVFSSSANLSGISSAESLK	N7H3F0S0G0	6.52097e+06	1.34736e+06	1174707	14674.6	23500.4	631920	406678	0	0	0	350600	N-linked
YNLTSVLMAMGITDVFSSSANLSGISSAESLK	N5H4F0S0G0	3.14019e+07	6.95162e+06	4431475	102718	154650	2.14295e+06	1.70326e+06	0	0	0	818087	N-linked
YNLTSVLMAMGITDVFSSSANLSGISSAESLK	N6H3F0S0G0	3.19244e+06	871316	532472	0	12363	240811	221924	0	0	0	82547.1	N-linked
YNLTSVLMAMGITDVFSSSANLSGISSAESLK	N5H3F1S1G0	7.32475e+06	1.35639e+06	997569	19376.8	22127.8	552465	381386	3305.2	0	0	168201	N-linked
YNLTSVLMAMGITDVFSSSANLSGISSAESLK	N4H3F1S1G0	7.09617e+06	1.26574e+06	817701	27478.3	16895.3	438774	348074	0	0	0	103744	N-linked
YNLTSVLMAMGITDVFSSSANLSGISSAESLK	N3H4F0S0G0	3.12596e+07	3.80345e+06	2.3146e+06	542786	811127	1.29895e+06	776330	0	0	20581.5	489979	N-linked
YNLTSVLMAMGITDVFSSSANLSGISSAESLK	N3H4F0S0G0	9.17967e+06	1.56368e+06	1.19459e+06	138016	241016	660522	328638	0	0	22721.5	192391	N-linked
YNLTSVLMAMGITDVFSSSANLSGISSAESLK	N5H3F0S0G0	1.28833e+07	2935512	1849182	44737.4	55864.3	867324	767610	0	0	0	261505	N-linked
MKMEEKYNLTSVLMAMGITDVFSSSANLSGISSAESLK	N0H6F0S0G0	2.41298e+06	590613	431343	4980.4	6874.96	203189	151337	0	0	0	41057.4	N-linked
YNLTSVLMAMGITDVFSSSANLSGISSAESLK	N3H5F0S0G0	3.32467e+07	4485317	2832201	998400	1.55103e+06	1.68731e+06	971117	0	0	73520.8	708417	N-linked
YNLTSVLMAMGITDVFSSSANLSGISSAESLK	N4H3F1S1G0	1.41247e+06	324946	272560	12111	3584.5	124160	94072	0	0	0	29366.7	N-linked
YNLTSVLMAMGITDVFSSSANLSGISSAESLK	N3H4F1S0G0	5.71177e+06	1.00036e+06	760868	126807	236447	417481	211767	0	0	22173.4	137581	N-linked
YNLTSVLMAMGITDVFSSSANLSGISSAESLK	N4H4F0S0G0	9.90707e+06	1.58636e+06	1.15111e+06	117485	131156	689152	389755	0	0	0	274431	N-linked
YNLTSVLMAMGITDVFSSSANLSGISSAESLK	N6H3F0S0G0	6.78375e+06	1.63851e+06	945131	5777.46	13261.7	466593	407152	12640.6	3616.28	0	155496	N-linked
YNLTSVLMAMGITDVFSSSANLSGISSAESLK	N5H3F1S0G0	5.25506e+06	1.15991e+06	754380	37577.6	30135	367226	292670	0	0	0	127669	N-linked
YNLTSVLMAMGITDVFSSSANLSGISSAESLK	N4H3F0S0G0	5.37867e+06	1073766	694655	38550.8	51309.8	357641	274944	0	0	0	112080	N-linked
YNLTSVLMAMGITDVFSSSANLSGISSAESLK	N4H3F0S0G0	2.48423e+06	594559	416014	23713.1	17042.5	185516	159899	0	0	0	51836.7	N-linked
YNLTSVLMAMGITDVFSSSANLSGISSAESLK	N4H3F1S1G0	8.916e+06	1786270	1268599	44672.6	10858.7	597325	534445	0	0	0	129108	N-linked
YNLTSVLMAMGITDVFSSSANLSGISSAESLK	N3H3F1S0G0	1.08956e+07	1.58596e+06	943310	225447	304984	601296	315709	0	0	10245.4	188021	N-linked
YNLTSVLMAMGITDVFSSSANLSGISSAESLK	N3H3F1S0G0	5.20523e+06	982372	680120	87709.7	158152	386002	217564	0	0	3970.81	112285	N-linked
YNLTSVLMAMGITDVFSSSANLSGISSAESLK	N3H3F0S0G0	7.70031e+06	1.02268e+06	669530	108330	135417	368966	211110	0	0	0	106217	N-linked
YNLTSVLMAMGITDVFSSSANLSGISSAESLK	N3H3F0S0G0	3.72334e+06	677829	566401	42433.8	60817.4	318804	157022	4417.16	0	0	62815	N-linked
YNLTSVLMAMGITDVFSSSANLSGISSAESLK	N2H3F1S1G0	5.6705e+06	501700	357957	104135	37803.7	205406	126053	0	0	0	42705.2	N-linked
YNLTSVLMAMGITDVFSSSANLSGISSAESLK	N2H3F1S1G0	2.59065e+06	409786	386481	51315.7	18817.2	186363	111309	0	0	0	38964.1	N-linked
YNLTSVLMAMGITDVFSSSANLSGISSAESLK	N5H3F1S0G0	1.34534e+06	345708	238337	8326.25	9390.31	112146	101634	3856.68	0	0	42509.3	N-linked
YNLTSVLMAMGITDVFSSSANLSGISSAESLK	N4H3F1S1G0	1.3846e+06	329948	231336	3684.93	4785.43	117842	80680.7	0	0	0	26121.2	N-linked
YNLTSVLMAMGITDVFSSSANLSGISSAESLK	N3H5F0S0G0	1.27371e+06	279558	163429	28356.7	52269.9	97474.7	51305.5	0	0	2738.83	40529.5	N-linked
YNLTSVLMAMGITDVFSSSANLSGISSAESLK	N3H5F0S0G0	959748	219383	156547	20535.4	40568.6	86394.2	48162.9	0	0	2948.06	33367.5	N-linked
YNLTSVLMAMGITDVFSSSANLSGISSAESLK	N4H3F3S0G0	1.11953e+06	302012	197796	4277.33	0	105491	87490.5	4471.67	0	0	30617.8	N-linked
MEEKYNLTSVLMAMGITDVFSSSANLSGISSAESLK	N5H3F1S0G0	1.07246e+06	266565	182102	2246.74	4143.55	81249.5	77427.3	0	0	0	27281.2	N-linked
MEEKYNLTSVLMAMGITDVFSSSANLSGISSAESLK	N3H4F1S0G0	841720	141980	104957	25567	35186.4	54393.6	32163.1	3286.83	0	0	29501.7	N-linked
MEEKYNLTSVLMAMGITDVFSSSANLSGISSAESLK	N3H3F1S0G0	930622	150802	119764	16546.4	24201.6	63024.2	29571.6	0	0	0	27061.8	N-linked
MEEKYNLTSVLMAMGITDVFSSSANLSGISSAESLK	N5H3F1S0G0	860033	210898	162077	3438.89	0	75143.1	57366.4	0	0	0	19270.4	N-linked
MEEKYNLTSVLMAMGITDVFSSSANLSGISSAESLK	N3H4F1S0G0	1.20144e+06	172068	136773	33194.2	39760.9	79787.5	40395.3	19732.6	5269.76	0	36995.7	N-linked
MKMEEKYNLTSVLMAMGITDVFSSSANLSGISSAESLK	N1H3F2S0G0	935883	135993	98724.1	20616.9	29948.2	54871.5	30923.2	0	0	0	25757.5	N-linked
YNLTSVLMAMGITDVFSSSANLSGISSAESLK	N3H5F3S0G0	1.28077e+06	339114	236443	0	4651.76	106453	83030.9	0	0	0	60423.9	N-linked
MEEKYNLTSVLMAMGITDVFSSSANLSGISSAESLK	N5H3F1S0G0	1.74979e+06	418786	255186	13496.5	8309.22	129034	109869	0	0	0	45417.6	N-linked
YNLTSVLMAMGITDVFSSSANLSGISSAESLK	N2H6F0S0G0	1.45174e+06	239338	157298	44848	77169.2	89743.8	54513.6	0	0	0	35575.2	N-linked
MEEKYNLTSVLMAMGITDVFSSSANLSGISSAESLK	N3H4F1S0G0	1.36623e+06	224218	148142	40599.5	58450.7	89486.2	44568.5	4516.82	0	4185.66	43867.6	N-linked
MEEKYNLTSVLMAMGITDVFSSSANLSGISSAESLK	N7H3F1S0G0	1.90139e+06	426753	339564	17641.5	33640.2	187554	104450	0	0	2930.39	87713.5	N-linked
YNLTSVLMAMGITDVFSSSANLSGISSAESLK	N3H4F3S0G0	2.20627e+06	586873	367380	4164.55	5654.25	166418	133158	0	0	0	63980	N-linked
YNLTSVLMAMGITDVFSSSANLSGISSAESLK	N3H5F0S0G0	2.86847e+06	590917	493426	21536.3	40220.3	242741	152696	0	0	0	76991.8	N-linked
YNLTSVLMAMGITDVFSSSANLSGISSAESLK	N2H5F0S0G0	1.82448e+06	287951	200544	39074.7	59978.4	118688	61321.2	0	0	2613.7	33345.3	N-linked
YNLTSVLMAMGITDVFSSSANLSGISSAESLK	N6H3F1S0G0	4.29489e+06	1.04145e+06	698838	5212.29	14740.2	386589	249672	0	0	0	180055	N-linked
YNLTSVLMAMGITDVFSSSANLSGISSAESLK	N5H3F1S0G0	1.03443e+07	2.39961e+06	1.38167e+06	31290.2	48604.1	688598	596567	0	0	3985.04	208714	N-linked
YNLTSVLMAMGITDVFSSSANLSGISSAESLK	N3H4F1S0G0	1.0997e+07	1.28745e+06	811945	273208	481338	477852	267731	0	0	20883.7	185229	N-linked
YNLTSVLMAMGITDVFSSSANLSGISSAESLK	N6H3F0S0G0	7.7955e+06	1731198	917631	11908.2	12083.3	429744	410390	0	0	0	128703	N-linked
YNLTSVLMAMGITDVFSSSANLSGISSAESLK	N3H4F1S0G0	5.20269e+06	864835	611826	110830	205737	362581	197652	0	0	18302.1	122159	N-linked
YNLTSVLMAMGITDVFSSSANLSGISSAESLK	N6H3F1S0G0	1.08556e+07	2.41473e+06	1.7042e+06	23173.6	26170.1	907605	584627	0	0	0	489413	N-linked
YNLTSVLMAMGITDVFSSSANLSGISSAESLK	N3H3F1S0G0	1.13059e+07	1364314	851151	209802	306293	492836	267140	0	0	14318.1	169101	N-linked
YNLTSVLMAMGITDVFSSSANLSGISSAESLK	N5H3F1S0G0	4.82238e+06	1.1674e+06	664829	21193.3	21862.5	321888	276045	0	0	0	95480.8	N-linked
YNLTSVLMAMGITDVFSSSANLSGISSAESLK	N4H4F0S0G0	1.0494e+07	1.93879e+06	1.03454e+06	131494	136119	645521	409460	0	0	5796.16	251314	N-linked
MEEKYNLTSVLMAMGITDVFSSSANLSGISSAESLK	N1H1F0S2G0	7.97762e+06	1.12732e+06	949995	189177	141468	458130	260497	4434.49	0	4723.02	126194	N-linked
YNLTSVLMAMGITDVFSSSANLSGISSAESLK	N3H3F1S0G0	3.52995e+06	624712	476402	54762.7	90404	281055	137600	0	0	0	81992.9	N-linked
YNLTSVLMAMGITDVFSSSANLSGISSAESLK	N6H3F0S0G0	9.08602e+06	2.11162e+06	1.09635e+06	13800.6	18035.5	545319	493204	0	0	0	164808	N-linked
YNLTSVLMAMGITDVFSSSANLSGISSAESLK	N3H4F1S0G0	8.03212e+06	984698	630074	214996	354861	374176	206013	0	0	16736.8	136856	N-linked
YNLTSVLMAMGITDVFSSSANLSGISSAESLK	N4H3F1S1G0	2.05839e+06	427151	279830	5609.66	11610.1	138224	124891	0	0	0	29505.4	N-linked
YNLTSVLMAMGITDVFSSSANLSGISSAESLK	N3H4F1S0G0	8.40901e+06	1.32636e+06	1005605	167434	295057	529569	299543	0	0	22569.8	188053	N-linked
MKMEEKYNLTSVLMAMGITDVFSSSANLSGISSAESLK	N0H6F0S0G0	4.43791e+06	1074959	612204	18004.4	21842.6	331225	252116	0	0	0	75214.2	N-linked
YNLTSVLMAMGITDVFSSSANLSGISSAESLK	N5H3F0S0G0	5.71263e+06	1.2935e+06	748927	34959.7	27621.8	371734	330558	0	0	3785.35	96120.6	N-linked
YNLTSVLMAMGITDVFSSSANLSGISSAESLK	N5H3F1S0G0	4.6368e+06	1.12355e+06	650511	15206	24171.5	314864	277566	0	0	0	110364	N-linked
YNLTSVLMAMGITDVFSSSANLSGISSAESLK	N3H3F1S0G0	1.07538e+07	1327609	804675	194104	284513	472555	251826	0	0	13679.4	158790	N-linked
YNLTSVLMAMGITDVFSSSANLSGISSAESLK	N4H3F1S0G0	1.80757e+06	410583	308391	6671.22	17266.8	151473	101076	0	0	0	53066.4	N-linked
YNLTSVLMAMGITDVFSSSANLSGISSAESLK	N3H3F1S0G0	4.95633e+06	846494	680036	71456.1	131911	363119	187762	0	0	5135.6	112906	N-linked
MEEKYNLTSVLMAMGITDVFSSSANLSGISSAESLK	N4H4F1S0G0	794237	151462	116327	18449.8	24764.9	58164.8	35167	0	0	0	20921.3	N-linked
YNLTSVLMAMGITDVFSSSANLSGISSAESLK	N3H4F1S0G0	6.88101e+06	868140	558323	197785	317630	348333	203085	0	0	8891.85	137165	N-linked
YNLTSVLMAMGITDVFSSSANLSGISSAESLK	N2H3F1S1G0	1.38522e+06	189769	152227	32496.1	16509.5	74760.5	42284	0	0	0	20601.1	N-linked
YNLTSVLMAMGITDVFSSSANLSGISSAESLK	N2H8F0S0G0	1.11282e+06	246235	184945	4860.99	3452.7	76665.6	68771.9	0	0	0	18539.2	N-linked
YNLTSVLMAMGITDVFSSSANLSGISSAESLK	N4H3F1S0G0	1.49552e+06	346290	201398	20414.5	22295.8	114867	78907	0	0	0	43670.6	N-linked
YNLTSVLMAMGITDVFSSSANLSGISSAESLK	N3H3F1S0G0	7.21178e+06	919071	572826	131729	208771	345980	196856	0	0	6200.45	121727	N-linked
YNLTSVLMAMGITDVFSSSANLSGISSAESLK	N3H4F1S0G0	773972	169791	137900	24857.3	31468.3	78213.8	39273.4	0	0	0	23555.1	N-linked
YNLTSVLMAMGITDVFSSSANLSGISSAESLK	N4H3F0S0G0	663520	176302	113916	0	4486.23	60376.4	48852	0	0	0	16122.9	N-linked
YNLTSVLMAMGITDVFSSSANLSGISSAESLK	N3H3F0S0G0	854180	181196	150198	11121.2	15641.3	75509.9	48641.6	0	0	0	22575.2	N-linked
YNLTSVLMAMGITDVFSSSANLSGISSAESLK	N3H3F1S0G0	2.54078e+06	470816	400378	48162.5	62719.7	218927	119931	0	0	0	66519	N-linked
YNLTSVLMAMGITDVFSSSANLSGISSAESLK	N3H3F0S0G0	1.59971e+06	282129	188944	24148.9	32279.8	89652.6	50461.4	0	0	0	27134.6	N-linked
YNLTSVLMAMGITDVFSSSANLSGISSAESLK	N3H4F1S0G0	2.66177e+06	182346	143552	32023.4	68660.1	75984.8	44557	0	0	0	26830.6	N-linked
YNLTSVLMAMGITDVFSSSANLSGISSAESLK	N5H3F1S0G0	807100	186787	114373	2494.82	4413.47	60193.8	48786.9	0	0	0	20589.6	N-linked
YNLTSVLMAMGITDVFSSSANLSGISSAESLK	N3H4F1S0G0	848141	159737	98765.2	32023.6	46116.6	64858.4	37477.9	0	0	0	19848.9	N-linked
YNLTSVLMAMGITDVFSSSANLSGISSAESLK	N3H3F1S0G0	816008	141804	108022	14933.7	28714.9	55191.2	34724.7	0	0	0	17941.2	N-linked
YNLTSVLMAMGITDVFSSSANLSGISSAESLK	N3H4F1S0G0	1.21453e+06	217339	160652	28878.9	47087.3	85715.9	50480.8	0	0	0	37439.5	N-linked
YNLTSVLMAMGITDVFSSSANLSGISSAESLK	N5H4F1S0G0	1.05309e+06	329392	170481	0	4655.51	73755.5	68691.5	0	0	0	27453.6	N-linked
YNLTSVLMAMGITDVFSSSANLSGISSAESLK	N4H5F0S0G0	3.92559e+06	1.03174e+06	548735	14296	18078.6	255823	229665	0	0	0	99770	N-linked
YNLTSVLMAMGITDVFSSSANLSGISSAESLK	N5H4F1S0G0	2.03828e+06	512268	364988	2377.01	2988.23	183594	123077	0	0	0	109067	N-linked
YNLTSVLMAMGITDVFSSSANLSGISSAESLK	N4H3F1S0G0	1.17742e+06	194887	145209	35194	53635.9	86152.2	53544.2	0	0	0	24018.7	N-linked
YNLTSVLMAMGITDVFSSSANLSGISSAESLK	N2H6F1S0G0	569780	105988	62752.1	19291.6	36910	40076.9	25321.6	0	0	2946.07	17885.9	N-linked
YNLTSVLMAMGITDVFSSSANLSGISSAESLK	N2H6F0S0G0	1.48941e+06	219144	157409	45461.1	83676.7	89770.8	54798.5	0	0	0	36550.5	N-linked
YNLTSVLMAMGITDVFSSSANLSGISSAESLK	N4H5F0S0G0	1.07453e+06	230412	122818	3388.76	7268.27	60988.3	44857.4	0	0	0	19551.5	N-linked
YNLTSVLMAMGITDVFSSSANLSGISSAESLK	N2H5F1S0G0	1.8477e+06	368194	233395	28589.7	70748.7	142127	65444.7	0	0	5827.69	49252	N-linked
YNLTSVLMAMGITDVFSSSANLSGISSAESLK	N5H4F0S0G0	3.18555e+06	876401	471492	5291.49	5058.78	233792	207995	0	0	0	68791.6	N-linked
YNLTSVLMAMGITDVFSSSANLSGISSAESLK	N4H5F0S0G0	4.89302e+06	1248168	690139	18285.5	26603.2	352010	303405	0	0	0	138971	N-linked
YNLTSVLMAMGITDVFSSSANLSGISSAESLK	N5H4F1S0G0	1.34336e+06	360237	232688	0	3932.11	125457	80959	0	0	0	69318.7	N-linked
YNLTSVLMAMGITDVFSSSANLSGISSAESLK	N2H5F0S0G0	3.84042e+06	373241	261952	60759.1	90110.2	145565	71195.4	0	0	0	56239.5	N-linked
YNLTSVLMAMGITDVFSSSANLSGISSAESLK	N2H6F0S0G0	9.89995e+06	1.06951e+06	707946	274752	435217	423531	222925	0	0	18822.1	186543	N-linked
YNLTSVLMAMGITDVFSSSANLSGISSAESLK	N2H6F0S0G0	1.32031e+06	210322	152148	41879.4	61463.7	84307.4	43403.9	0	0	0	37802.5	N-linked
YNLTSVLMAMGITDVFSSSANLSGISSAESLK	N3H5F0S0G0	2.08308e+06	427434	267910	34719.2	40863.1	145041	94999	0	0	2366.16	51414.1	N-linked
YNLTSVLMAMGITDVFSSSANLSGISSAESLK	N2H5F0S0G0	2.34619e+06	470752	310354	21653.8	46389	172624	88373.5	0	0	3858.89	59103.2	N-linked
YNLTSVLMAMGITDVFSSSANLSGISSAESLK	N5H3F1S0G0	2.02445e+06	600912	295133	4306.45	4623.45	152414	127977	0	2229.59	0	46012.3	N-linked
YNLTSVLMAMGITDVFSSSANLSGISSAESLK	N4H3F1S0G0	919973	238133	156089	12458.4	8860.59	79249.1	56432.8	0	0	0	26961.9	N-linked
YNLTSVLMAMGITDVFSSSANLSGISSAESLK	N4H4F1S0G0	1.56494e+06	394480	267345	5191.93	9041.62	120345	100789	0	0	2701.89	42844.4	N-linked
YNLTSVLMAMGITDVFSSSANLSGISSAESLK	N3H3F0S2G0	968719	242523	156188	3766.14	0	66727.3	59266.3	0	0	0	20962.7	N-linked
YNLTSVLMAMGITDVFSSSANLSGISSAESLK	N5H4F1S0G0	1.04962e+06	285147	193508	0	2422.49	106573	63514.4	0	0	0	49780.4	N-linked
YNLTSVLMAMGITDVFSSSANLSGISSAESLK	N2H5F0S0G0	1.07545e+07	1.17556e+06	791413	184868	301414	436518	243483	0	0	11035	180923	N-linked
YNLTSVLMAMGITDVFSSSANLSGISSAESLK	N2H5F0S0G0	1.9226e+06	402144	265397	22196.8	39384.3	143446	83877.9	0	0	0	54325.2	N-linked
YNLTSVLMAMGITDVFSSSANLSGISSAESLK	N4H5F0S0G0	2.13249e+06	560418	343121	9168.43	5717.3	164978	130781	0	0	0	48148.7	N-linked
MEEKYNLTSVLMAMGITDVFSSSANLSGISSAESLK	N0H6F0S0G0	792630	191988	132333	8533.41	5189.77	65674.7	52593.6	0	0	0	18409.5	N-linked
YNLTSVLMAMGITDVFSSSANLSGISSAESLK	N2H5F0S0G0	1.66101e+06	245516	175699	41246.9	58877.6	101764	59263.2	0	0	0	41714.9	N-linked
YNLTSVLMAMGITDVFSSSANLSGISSAESLK	N2H6F0S0G0	2.22485e+06	243408	164787	52261.1	84876.9	93483.6	45688.7	0	0	0	39010.4	N-linked
YNLTSVLMAMGITDVFSSSANLSGISSAESLK	N5H4F1S0G0	1.35921e+06	359473	244393	2775.51	4526.7	135010	82945.6	0	0	0	74423	N-linked
YNLTSVLMAMGITDVFSSSANLSGISSAESLK	N4H4F1S0G0	2.25522e+06	540623	330253	2864.33	11287.7	163843	122483	0	0	0	55042.6	N-linked
YNLTSVLMAMGITDVFSSSANLSGISSAESLK	N4H4F1S0G0	2.20406e+06	489340	296467	9083.4	9134.11	132401	119832	0	0	0	46804.1	N-linked
YNLTSVLMAMGITDVFSSSANLSGISSAESLK	N2H6F0S0G0	2.89039e+06	348650	236045	80344	146502	135637	65135.7	2921.12	0	4591.96	58585.5	N-linked
YNLTSVLMAMGITDVFSSSANLSGISSAESLK	N2H5F1S0G0	601647	164562	96459.6	12583.2	20465.8	52856.5	29007.2	0	0	0	21475.5	N-linked
YNLTSVLMAMGITDVFSSSANLSGISSAESLK	N5H4F1S0G0	1.85612e+06	459631	334155	3197.23	4998.09	162083	115500	0	0	0	90298	N-linked
YNLTSVLMAMGITDVFSSSANLSGISSAESLK	N2H4F1S0G0	721745	166777	114886	3959.24	9116.5	68896.8	39482.4	0	0	0	26427.2	N-linked
YNLTSVLMAMGITDVFSSSANLSGISSAESLK	N2H5F0S0G0	2.09979e+06	302107	223393	43572.9	65864.5	115232	70331	0	0	0	41968.4	N-linked
YNLTSVLMAMGITDVFSSSANLSGISSAESLK	N4H4F1S0G0	2.02918e+06	498972	320876	11273.9	13642.7	155087	116611	0	0	0	54422.7	N-linked
YNLTSVLMAMGITDVFSSSANLSGISSAESLK	N2H6F0S0G0	2.30257e+06	323938	237917	73087.8	117129	130586	69723.9	4547.84	2821.7	3600.84	62588.3	N-linked
MEEKYNLTSVLMAMGITDVFSSSANLSGISSAESLK	N4H4F1S0G0	1.11403e+06	283985	172554	3245.79	4767.19	83683.5	82505.3	0	0	0	31200.6	N-linked
YNLTSVLMAMGITDVFSSSANLSGISSAESLK	N2H5F0S0G0	1.88672e+06	265000	203060	35966.2	54778.7	118575	57260.4	2702.43	0	0	38990	N-linked
YNLTSVLMAMGITDVFSSSANLSGISSAESLK	N4H5F0S0G0	2.43722e+06	620004	365568	4209.87	9511.17	165072	156741	2403.5	0	0	58909.6	N-linked
YNLTSVLMAMGITDVFSSSANLSGISSAESLK	N2H6F0S0G0	1.59164e+06	233589	164237	48107.4	79393.7	106219	61040.6	5398.96	0	0	60834.2	N-linked
YNLTSVLMAMGITDVFSSSANLSGISSAESLK	N2H6F0S0G0	2.25964e+06	310465	240037	64769.5	98588.5	142917	62729	17720.2	3083.58	2798.86	59755.1	N-linked
YNLTSVLMAMGITDVFSSSANLSGISSAESLK	N2H5F0S0G0	1.69287e+06	243649	181846	36551.1	46665.5	87496.6	57116.2	0	0	0	30919.4	N-linked
YNLTSVLMAMGITDVFSSSANLSGISSAESLK	N5H3F1S0G0	948372	236147	157619	3158.02	8411.79	74004.9	48495.4	0	0	0	21982.3	N-linked
MEEKYNLTSVLMAMGITDVFSSSANLSGISSAESLK	N2H5F1S0G0	2.12867e+06	245163	162150	40622.1	60836.8	96261.5	49570.5	0	0	0	46211.2	N-linked
YNLTSVLMAMGITDVFSSSANLSGISSAESLK	N6H3F1S1G0	1.21761e+06	301548	180887	5293.62	4090.77	97145.7	77090.2	0	0	0	37761.4	N-linked
MEEKYNLTSVLMAMGITDVFSSSANLSGISSAESLK	N2H4F1S0G0	1.47905e+06	265891	152653	18798.8	35225.5	95698.3	47202.6	0	0	3484.92	41850	N-linked
YNLTSVLMAMGITDVFSSSANLSGISSAESLK	N7H3F0S0G0	912878	149836	98654	27630	22183.3	53637.9	24447.1	0	0	0	26498.7	N-linked
MEEKYNLTSVLMAMGITDVFSSSANLSGISSAESLK	N5H4F2S0G0	1.84641e+06	400181	362947	0	5440.19	196087	92544.5	0	0	2381.11	129955	N-linked
MEEKYNLTSVLMAMGITDVFSSSANLSGISSAESLK	N2H4F1S0G0	1.65069e+06	301728	168710	25586.2	47337.4	110524	63286.5	0	0	0	40530	N-linked
MKMEEKYNLTSVLMAMGITDVFSSSANLSGISSAESLK	N3H3F3S0G0	2.92946e+06	760880	420575	3053.38	11264.5	187282	166337	14330.5	3135.01	0	91010.2	N-linked
MEEKYNLTSVLMAMGITDVFSSSANLSGISSAESLK	N4H4F1S0G0	3.41674e+06	816539	483833	12794.5	13278.5	242737	211528	0	0	0	71091.4	N-linked
MEEKYNLTSVLMAMGITDVFSSSANLSGISSAESLK	N2H6F1S0G0	1.90581e+06	277610	184320	47305	108742	117466	55530.1	0	0	5066.27	57498.5	N-linked
YNLTSVLMAMGITDVFSSSANLSGISSAESLK	N7H3F0S0G0	1.29158e+06	268512	171298	17575.8	17807.7	81869.6	60790.5	0	0	0	33628.5	N-linked
MEEKYNLTSVLMAMGITDVFSSSANLSGISSAESLK	N5H4F1S0G0	3.63227e+06	810313	645043	2998.5	5439.97	347727	201928	7311.26	2850.34	0	205972	N-linked
MEEKYNLTSVLMAMGITDVFSSSANLSGISSAESLK	N2H6F0S0G0	2.54561e+06	380704	229256	70572.2	109528	154221	71415	0	0	9206.52	63382.9	N-linked
MEEKYNLTSVLMAMGITDVFSSSANLSGISSAESLK	N4H4F1S0G0	3.1525e+06	667646	394681	17000.7	22411.5	212940	164180	0	0	0	76332.2	N-linked
MEEKYNLTSVLMAMGITDVFSSSANLSGISSAESLK	N2H5F1S0G0	1.3223e+06	279861	188787	30565.9	60552.1	111562	58841.2	0	0	3842.26	45409.5	N-linked
MEEKYNLTSVLMAMGITDVFSSSANLSGISSAESLK	N3H3F0S1G0	1.14603e+06	311292	179609	3690.27	6135.41	93358.7	77258.5	0	0	0	38277.8	N-linked
MEEKYNLTSVLMAMGITDVFSSSANLSGISSAESLK	N5H3F1S0G0	2.17965e+06	558842	329240	4489.11	8841.44	161894	140519	0	0	0	47186	N-linked
YNLTSVLMAMGITDVFSSSANLSGISSAESLK	N7H3F1S0G0	902213	151139	98942.2	27005.4	24671.9	63155.5	29138.5	3844.41	0	0	27434.1	N-linked
MEEKYNLTSVLMAMGITDVFSSSANLSGISSAESLK	N4H4F1S0G0	5.95323e+06	1.37734e+06	842983	17155.9	26983.9	407151	342653	0	0	0	159200	N-linked
YNLTSVLMAMGITDVFSSSANLSGISSAESLK	N4H4F3S0G0	1.45997e+06	253203	172265	42544.1	60514.1	92993.3	48570.8	0	0	2264.5	43650.2	N-linked
YNLTSVLMAMGITDVFSSSANLSGISSAESLK	N4H4F1S0G0	2.60747e+06	428830	245748	2860.99	10541.9	109089	106485	0	0	0	37043.4	N-linked
MEEKYNLTSVLMAMGITDVFSSSANLSGISSAESLK	N5H3F1S0G0	6.38626e+06	1.67152e+06	888841	8552.31	19219.5	420717	374303	0	0	0	141106	N-linked
MKMEEKYNLTSVLMAMGITDVFSSSANLSGISSAESLK	N2H5F1S0G0	900633	233774	178119	0	4180.19	84448.8	63247.9	0	0	0	33687.2	N-linked
YNLTSVLMAMGITDVFSSSANLSGISSAESLK	N7H3F0S0G0	4.78433e+06	545782	370072	137688	114988	212304	106242	13693.9	0	0	93155.4	N-linked
MEEKYNLTSVLMAMGITDVFSSSANLSGISSAESLK	N2H5F1S0G0	2.25606e+06	279324	149046	92875.7	99778.3	107379	56045.1	0	0	4463.43	60291.8	N-linked
YNLTSVLMAMGITDVFSSSANLSGISSAESLK	N3H4F2S1G0	1.05571e+06	276102	166244	2709.18	2797.39	87229.6	72515.9	0	0	0	54355.1	N-linked
MEEKYNLTSVLMAMGITDVFSSSANLSGISSAESLK	N2H5F0S0G0	5.80813e+06	841635	488820	121543	149861	308424	168931	0	0	13752.7	155668	N-linked
YNLTSVLMAMGITDVFSSSANLSGISSAESLK	N7H3F0S0G0	852293	178028	141443	22112.4	21221.4	68887.4	44749	0	0	0	18530	N-linked
MEEKYNLTSVLMAMGITDVFSSSANLSGISSAESLK	N2H4F1S0G0	1.96161e+06	434697	295170	18490.3	50891.1	155577	86045.6	0	0	4757.13	56317.7	N-linked
MKMEEKYNLTSVLMAMGITDVFSSSANLSGISSAESLK	N3H2F1S1G0	844337	244399	165903	0	0	77270.1	60273.4	0	0	0	24521.2	N-linked
MEEKYNLTSVLMAMGITDVFSSSANLSGISSAESLK	N3H4F1S0G0	4.83148e+06	906039	620436	54665	62733.4	330400	228200	3926.84	0	0	141763	N-linked
MEEKYNLTSVLMAMGITDVFSSSANLSGISSAESLK	N5H3F2S0G0	1.90078e+06	418634	341521	0	3927.02	197196	107871	12861.7	3699.64	0	114944	N-linked
MEEKYNLTSVLMAMGITDVFSSSANLSGISSAESLK	N4H3F1S0G0	1.92845e+06	460407	288489	5730.96	9253.57	145743	109537	0	2360.63	0	42137.5	N-linked
MEEKYNLTSVLMAMGITDVFSSSANLSGISSAESLK	N2H5F1S0G0	1.14097e+07	1.6544e+06	884116	345695	542107	600978	285969	0	0	21793.9	302595	N-linked
MEEKYNLTSVLMAMGITDVFSSSANLSGISSAESLK	N2H4F1S0G0	1.27959e+06	169811	81870.5	31783.4	30204.4	51912.6	24478.9	0	0	0	30456.6	N-linked
YNLTSVLMAMGITDVFSSSANLSGISSAESLK	N4H5F2S1G0	1.9953e+06	502548	303658	5402.82	2849.91	145501	133076	0	0	0	39747.1	N-linked
MEEKYNLTSVLMAMGITDVFSSSANLSGISSAESLK	N2H5F1S0G0	763613	171016	123075	16089	27465.9	76883.6	38746.7	0	0	0	22040.5	N-linked
YNLTSVLMAMGITDVFSSSANLSGISSAESLK	N2H6F0S0G0	2.43227e+06	331752	231333	70466.8	111668	138097	69976.1	17870	4229.97	0	67885.9	N-linked
MEEKYNLTSVLMAMGITDVFSSSANLSGISSAESLK	N4H4F1S0G0	1.91774e+06	465481	283555	4066.25	3417.99	142342	122015	3695.82	0	0	54029.6	N-linked
MEEKYNLTSVLMAMGITDVFSSSANLSGISSAESLK	N5H3F1S0G0	1.85688e+06	498663	279493	2531.6	0	141156	118343	3584.25	0	0	42555.4	N-linked
YNLTSVLMAMGITDVFSSSANLSGISSAESLK	N7H3F0S0G0	5.10829e+06	614172	387340	146896	124496	231060	119811	3831.07	0	5029.94	96587.9	N-linked
MEEKYNLTSVLMAMGITDVFSSSANLSGISSAESLK	N3H2F0S1G0	3.41234e+06	609848	390062	30864	31797.6	214035	149703	0	0	0	77946.4	N-linked
MEEKYNLTSVLMAMGITDVFSSSANLSGISSAESLK	N2H5F0S0G0	8.70294e+06	1.28653e+06	728396	172787	247379	425952	236950	0	0	13643.7	216080	N-linked
YNLTSVLMAMGITDVFSSSANLSGISSAESLK	N7H3F0S0G0	779830	165037	136374	18592	23320.7	65784.4	31123.1	0	0	0	18103	N-linked
MEEKYNLTSVLMAMGITDVFSSSANLSGISSAESLK	N2H4F1S0G0	1.6526e+06	360000	256342	16885.5	41808.4	134314	69875	0	0	4110.21	58095.4	N-linked
YNLTSVLMAMGITDVFSSSANLSGISSAESLK	N5H4F1S0G0	1.37865e+06	344264	232802	2382.88	2996.67	118166	81896.8	0	0	0	69971.3	N-linked
YNLTSVLMAMGITDVFSSSANLSGISSAESLK	N3H4F1S0G0	754701	159765	115459	14554.7	19251.6	55919.7	38119	3481.78	0	0	29637.4	N-linked
MEEKYNLTSVLMAMGITDVFSSSANLSGISSAESLK	N3H2F0S1G0	1.18501e+06	227627	146215	17361.8	11358	81139	54516.1	0	0	0	30311.1	N-linked
MEEKYNLTSVLMAMGITDVFSSSANLSGISSAESLK	N2H5F1S0G0	955260	195623	106845	26035.1	32942.6	79638.1	36611.3	0	0	3172.21	31856.6	N-linked
YNLTSVLMAMGITDVFSSSANLSGISSAESLK	N2H6F0S0G0	1.45089e+06	215687	132773	49441.3	76157.5	85631.5	45565	4228.54	0	3837	37710.8	N-linked
YNLTSVLMAMGITDVFSSSANLSGISSAESLK	N6H4F0S0G0	924872	172472	115011	23043.9	35675.7	61139.3	36115.4	0	0	0	30317.1	N-linked
YNLTSVLMAMGITDVFSSSANLSGISSAESLK	N2H5F0S0G0	1.16712e+06	199853	136854	28009.7	38997.7	71946.8	40311.4	4315.35	0	0	31194.3	N-linked
YNLTSVLMAMGITDVFSSSANLSGISSAESLK	N2H4F1S0G0	1.07604e+06	170581	114502	22387.9	37629.6	71260.7	43269.6	3142.01	0	0	34995.9	N-linked
YNLTSVLMAMGITDVFSSSANLSGISSAESLK	N2H4F1S0G0	653511	122609	100562	4980.65	12331.5	59815.4	27715.8	0	0	0	16893.7	N-linked
MEEKYNLTSVLMAMGITDVFSSSANLSGISSAESLK	N2H4F1S0G0	950654	186665	105219	19286	24154.7	56259.3	35331.6	0	0	0	25492.6	N-linked
YNLTSVLMAMGITDVFSSSANLSGISSAESLK	N2H5F1S0G0	605361	128808	87557.7	6133.81	21260.8	42808.7	20115.2	0	0	2658.04	23604.2	N-linked
YNLTSVLMAMGITDVFSSSANLSGISSAESLK	N5H4F1S0G0	1.01512e+06	267643	184677	0	0	99750.3	65999.7	0	0	0	51954.2	N-linked
YNLTSVLMAMGITDVFSSSANLSGISSAESLK	N3H4F1S0G0	1.05437e+06	214591	151317	18917.4	29044.2	76260.4	55567.6	2501.3	0	0	26735.6	N-linked
YNLTSVLMAMGITDVFSSSANLSGISSAESLK	N7H3F0S0G0	1.02725e+06	181065	133094	28775.4	25043	77282.1	42375.8	9433.41	0	0	32910.1	N-linked
YNLTSVLMAMGITDVFSSSANLSGISSAESLK	N2H6F0S0G0	1.97321e+06	291038	177198	70955.4	113303	121167	64942.7	0	0	3924.57	44127.8	N-linked
YNLTSVLMAMGITDVFSSSANLSGISSAESLK	N3H4F1S1G0	724447	190201	117138	2856.01	0	51329.7	44054.1	0	0	0	10518.5	N-linked
MEEKYNLTSVLMAMGITDVFSSSANLSGISSAESLK	N2H5F1S0G0	718600	149645	102107	15386.9	21696.8	62666.5	35804.7	0	0	0	24001	N-linked
YNLTSVLMAMGITDVFSSSANLSGISSAESLK	N2H5F0S0G0	1.66993e+06	258451	178473	33564.2	63296.8	99500.5	53252.6	3124.86	0	3736.16	45429.6	N-linked
YNLTSVLMAMGITDVFSSSANLSGISSAESLK	N4H5F0S0G0	2.72638e+06	525997	316622	5882.67	10306.2	147341	126226	2781.05	0	0	52870.8	N-linked
YNLTSVLMAMGITDVFSSSANLSGISSAESLK	N5H4F1S0G0	771588	204107	138660	3047.04	2588.84	68322.2	49674.4	0	0	0	45431.5	N-linked
YNLTSVLMAMGITDVFSSSANLSGISSAESLK	N3H4F1S0G0	1.01764e+06	225769	148108	20762.6	28080.1	70006.1	55218	0	0	0	24980.7	N-linked
YNLTSVLMAMGITDVFSSSANLSGISSAESLK	N4H3F3S0G0	728992	158409	92021.9	9164.39	18466.5	51869.2	31702.2	0	0	0	16608	N-linked
YNLTSVLMAMGITDVFSSSANLSGISSAESLK	N7H3F0S0G0	754275	146875	90277.7	27298.4	31092.4	57879	31600.3	0	0	0	29307.4	N-linked
YNLTSVLMAMGITDVFSSSANLSGISSAESLK	N4H3F1S0G0	616825	130593	103579	15685.2	4387.52	49519.1	33443.4	0	0	0	18472.9	N-linked
YNLTSVLMAMGITDVFSSSANLSGISSAESLK	N2H6F0S0G0	2.63476e+06	360081	216870	85601.5	142678	147782	70660.5	4887.63	0	0	65148.7	N-linked
YNLTSVLMAMGITDVFSSSANLSGISSAESLK	N2H5F0S0G0	1.95442e+06	260191	177688	51892.5	72739.6	117045	50189.9	2193.3	0	3132.19	47167	N-linked
YNLTSVLMAMGITDVFSSSANLSGISSAESLK	N4H4F1S0G0	2.02386e+06	375834	225871	4327.64	13243.3	102325	86797	0	0	0	47736.6	N-linked
YNLTSVLMAMGITDVFSSSANLSGISSAESLK	N2H4F1S0G0	518089	130519	90213.4	3649.56	10353.1	53964.2	24211.7	0	0	0	17333.2	N-linked
YNLTSVLMAMGITDVFSSSANLSGISSAESLK	N3H4F1S1G0	994821	201034	145663	2484.8	3217.96	65774.8	60409.9	0	0	0	20803	N-linked
YNLTSVLMAMGITDVFSSSANLSGISSAESLK	N5H4F1S0G0	630170	172685	123086	0	0	67446.9	39029.2	0	0	0	32758.7	N-linked
YNLTSVLMAMGITDVFSSSANLSGISSAESLK	N3H4F1S0G0	764257	158131	105016	14460	22064.4	50090	33370.2	0	0	0	23235.5	N-linked
YNLTSVLMAMGITDVFSSSANLSGISSAESLK	N2H6F0S0G0	1.71552e+06	229408	158638	56558.5	90129.8	92723.8	42667.8	0	0	3000.27	34387.8	N-linked
YNLTSVLMAMGITDVFSSSANLSGISSAESLK	N2H5F0S0G0	1.9042e+06	241421	181596	45087.3	71801.7	97508.7	49245.3	0	0	2691.8	43458	N-linked
YNLTSVLMAMGITDVFSSSANLSGISSAESLK	N4H4F1S0G0	1.58752e+06	314524	198860	3806.23	4479.51	101220	66433.9	0	0	0	28523.3	N-linked
YNLTSVLMAMGITDVFSSSANLSGISSAESLK	N2H4F1S0G0	594520	135170	87081.4	5063.84	13614.6	54495.8	33860.1	0	0	0	20206.7	N-linked
YNLTSVLMAMGITDVFSSSANLSGISSAESLK	N2H6F0S0G0	1.34768e+06	189450	128492	50400.3	67804.7	75877.5	43522.6	0	0	0	25978.5	N-linked
YNLTSVLMAMGITDVFSSSANLSGISSAESLK	N3H4F1S0G0	665540	132575	102994	18238	20219.9	59009	30232.1	3892.35	0	0	20508.5	N-linked
YNLTSVLMAMGITDVFSSSANLSGISSAESLK	N2H4F1S0G0	1.2837e+06	202022	133451	33319.1	47967.7	75016.6	39274.7	0	0	0	28798.3	N-linked
YNLTSVLMAMGITDVFSSSANLSGISSAESLK	N2H9F0S0G0	625477	131842	93715.9	15111.7	22177.9	46717	33425.7	0	0	0	28982.5	N-linked
YNLTSVLMAMGITDVFSSSANLSGISSAESLK	N2H5F1S0G0	896877	149236	89177.1	33884.2	54472.8	55562.1	29759	2444.03	0	2497.88	25107.9	N-linked
YNLTSVLMAMGITDVFSSSANLSGISSAESLK	N4H3F1S0G0	515603	129180	85519.8	4948.2	4113.4	46019.5	30549.7	0	0	0	15256.3	N-linked
YNLTSVLMAMGITDVFSSSANLSGISSAESLK	N2H4F1S0G0	937955	151655	118529	27664.1	28035.2	66588.3	26876.6	0	0	0	26537.4	N-linked
YNLTSVLMAMGITDVFSSSANLSGISSAESLK	N2H6F0S0G0	916216	145347	104117	28160.7	50982.3	58055.3	28136.8	0	0	2904.93	29044.9	N-linked
YNLTSVLMAMGITDVFSSSANLSGISSAESLK	N2H5F0S0G0	824743	141160	101457	22338.1	25937.8	60960.3	28820	0	0	0	22619.3	N-linked
YNLTSVLMAMGITDVFSSSANLSGISSAESLK	N2H6F0S0G0	638289	116790	70425.2	21440.8	36395.9	41497.4	26553.3	0	0	0	20929	N-linked
YNLTSVLMAMGITDVFSSSANLSGISSAESLK	N2H4F1S0G0	503481	94080.9	68196	14677.4	20429.5	38466.7	16866.9	0	0	0	16112.8	N-linked
YNLTSVLMAMGITDVFSSSANLSGISSAESLK	N4H8F1S0G0	1.41781e+06	356301	232005	34427.3	56143.6	136403	69378.8	0	0	0	62749.6	N-linked
YNLTSVLMAMGITDVFSSSANLSGISSAESLK	N5H6F2S0G0	965132	284756	173813	9784.13	17225.6	93154.5	60321.4	0	0	0	37215.1	N-linked
YNLTSVLMAMGITDVFSSSANLSGISSAESLK	N4H5F5S0G0	995148	287406	171494	4513.02	10354.1	96952.8	73176.5	0	0	0	35608.6	N-linked
YNLTSVLMAMGITDVFSSSANLSGISSAESLK	N4H7F1S0G0	1.46099e+06	373509	238048	25063.6	39823.4	137151	69288.1	0	0	2809.59	67165.9	N-linked
YNLTSVLMAMGITDVFSSSANLSGISSAESLK	N4H5F3S1G0	1.10143e+06	296092	185378	13336.2	9761.09	94502.6	62311.7	0	0	0	35232.6	N-linked
YNLTSVLMAMGITDVFSSSANLSGISSAESLK	N4H5F3S1G0	1.20455e+06	312495	202644	16255.6	16520.4	113888	74806.5	0	0	0	38283.3	N-linked
YNLTSVLMAMGITDVFSSSANLSGISSAESLK	N5H5F1S0G0	758841	185149	138587	0	2730.38	90826	48857.4	0	0	0	62297.3	N-linked
YNLTSVLMAMGITDVFSSSANLSGISSAESLK	N3H6F1S1G0	968429	222910	188479	0	0	96348.6	51732.8	0	0	0	61482	N-linked
YNLTSVLMAMGITDVFSSSANLSGISSAESLK	N5H4F1S0G0	2.29932e+06	669834	349458	0	2832.08	184113	136028	0	0	0	81134	N-linked
YNLTSVLMAMGITDVFSSSANLSGISSAESLK	N5H5F1S0G0	1.48028e+06	359470	309741	4062.24	2424.44	166047	83790.9	0	0	0	112136	N-linked
YNLTSVLMAMGITDVFSSSANLSGISSAESLK	N4H4F1S0G0	1.71999e+06	436657	259343	3916.43	4840.13	127693	105563	0	0	0	48052	N-linked
YNLTSVLMAMGITDVFSSSANLSGISSAESLK	N5H5F0S0G0	3.96363e+06	1.00804e+06	651519	3569.32	6306.92	335498	236781	0	0	0	188370	N-linked
YNLTSVLMAMGITDVFSSSANLSGISSAESLK	N5H3F1S0G0	2.19968e+06	492649	294386	4276.74	3957.25	149803	119707	3383.9	0	0	41246.2	N-linked
YNLTSVLMAMGITDVFSSSANLSGISSAESLK	N5H3F1S0G0	2.37195e+06	557810	305714	0	4646.74	148063	121420	0	0	0	56044.2	N-linked
YNLTSVLMAMGITDVFSSSANLSGISSAESLK	N2H6F0S0G0	1.30855e+06	203128	126260	46217.8	70481.3	74938.8	33948.2	0	0	0	32552.1	N-linked
YNLTSVLMAMGITDVFSSSANLSGISSAESLK	N2H5F1S0G0	849608	136568	85405.3	33841.9	51965.9	50478.2	28386	0	0	0	31429.7	N-linked
YNLTSVLMAMGITDVFSSSANLSGISSAESLK	N2H5F1S0G0	801488	162056	108298	10666.3	27749.9	59455.3	32354.7	0	0	0	24815	N-linked
YNLTSVLMAMGITDVFSSSANLSGISSAESLK	N2H7F0S0G0	869092	135439	95274.4	30795.3	66008.2	50270	36307.9	0	0	0	22636.3	N-linked
YNLTSVLMAMGITDVFSSSANLSGISSAESLK	N4H4F1S1G0	743499	161945	124298	3061.61	2842.14	67691.6	43600.1	0	0	0	27472.9	N-linked
YNLTSVLMAMGITDVFSSSANLSGISSAESLK	N4H5F0S0G0	6.61865e+06	1.6974e+06	942491	19761.4	28003.4	415754	406567	4160.84	0	3389.13	150566	N-linked
YNLTSVLMAMGITDVFSSSANLSGISSAESLK	N2H6F0S0G0	7.95115e+06	965328	596198	236443	389103	366060	194114	0	0	19380.8	163073	N-linked
YNLTSVLMAMGITDVFSSSANLSGISSAESLK	N5H3F1S0G0	4.23632e+06	939784	583345	12720.6	14021	296680	244400	4589.71	0	0	82879.7	N-linked
YNLTSVLMAMGITDVFSSSANLSGISSAESLK	N5H4F1S0G0	2.733e+06	679662	479047	3835.09	0	252921	157195	0	0	0	139037	N-linked
YNLTSVLMAMGITDVFSSSANLSGISSAESLK	N2H5F0S0G0	1.47455e+06	252802	166564	31263	41319.6	94860.7	48860.4	0	0	0	38582.5	N-linked
YNLTSVLMAMGITDVFSSSANLSGISSAESLK	N2H6F0S0G0	1.91338e+06	374473	257014	33181.5	73692.8	131057	69613.7	0	0	3135.62	46273.7	N-linked
YNLTSVLMAMGITDVFSSSANLSGISSAESLK	N4H4F1S0G0	829340	242144	160508	0	4911.89	76613.6	64580	0	0	0	23614.3	N-linked
YNLTSVLMAMGITDVFSSSANLSGISSAESLK	N2H5F0S0G0	2.25503e+06	316861	198914	45971.3	82559.9	136366	64084	0	0	0	54643.2	N-linked
YNLTSVLMAMGITDVFSSSANLSGISSAESLK	N4H4F0S0G0	1.2165e+06	315057	207449	13076.4	8883.51	97076.7	67758.5	4289.63	0	0	27843.9	N-linked
YNLTSVLMAMGITDVFSSSANLSGISSAESLK	N2H4F1S0G0	1.43838e+06	297696	197048	19166.7	32730.9	114416	56854.5	0	0	0	42817.7	N-linked
YNLTSVLMAMGITDVFSSSANLSGISSAESLK	N2H4F1S0G0	881128	151043	91930.6	18129.8	34638.3	54528.8	29520.4	0	0	0	23755.1	N-linked
YNLTSVLMAMGITDVFSSSANLSGISSAESLK	N4H5F0S0G0	4.21613e+06	1096180	608992	12780.6	27690.4	291423	255000	0	0	0	104905	N-linked
YNLTSVLMAMGITDVFSSSANLSGISSAESLK	N4H4F1S1G0	635954	156491	114184	2637.52	0	60403	31972.6	0	0	0	26841.7	N-linked
YNLTSVLMAMGITDVFSSSANLSGISSAESLK	N2H6F0S0G0	1.95996e+06	319307	236927	38358.3	63292.9	147566	60504.3	101903	31315.8	0	108317	N-linked
YNLTSVLMAMGITDVFSSSANLSGISSAESLK	N4H3F1S1G0	938342	228463	140949	0	0	64546.4	54457.1	0	0	0	15402.4	N-linked
YNLTSVLMAMGITDVFSSSANLSGISSAESLK	N2H6F0S0G0	5.30817e+06	626951	410798	167316	273700	244934	131838	0	0	13527.3	109267	N-linked
YNLTSVLMAMGITDVFSSSANLSGISSAESLK	N5H3F1S0G0	1.88995e+06	530065	292825	0	4419.61	133534	116786	8486.41	0	0	41707.5	N-linked
YNLTSVLMAMGITDVFSSSANLSGISSAESLK	N2H5F0S0G0	1.01399e+07	1136151	703596	168720	300437	411787	235683	0	0	13889.9	175072	N-linked
YNLTSVLMAMGITDVFSSSANLSGISSAESLK	N2H5F0S0G0	2.13388e+06	431782	278077	22137.1	59415	150319	81934.9	0	0	0	60477.6	N-linked
YNLTSVLMAMGITDVFSSSANLSGISSAESLK	N2H6F0S0G0	1.46432e+06	293579	187855	26918.8	56075.3	104823	56496.4	0	0	5070.03	54375.8	N-linked
YNLTSVLMAMGITDVFSSSANLSGISSAESLK	N4H3F1S0G0	1.47928e+06	350043	240854	12164.2	8712.96	117124	84036.5	9806.37	0	0	44123.5	N-linked
YNLTSVLMAMGITDVFSSSANLSGISSAESLK	N4H5F0S0G0	2.34902e+06	590834	344757	10245.1	13773.5	170010	145529	9167.51	0	0	64217.8	N-linked
YNLTSVLMAMGITDVFSSSANLSGISSAESLK	N3H4F1S1G0	1.08931e+06	270916	164909	0	0	82334.8	68381.3	0	0	0	23130.9	N-linked
YNLTSVLMAMGITDVFSSSANLSGISSAESLK	N3H5F0S0G0	2.88049e+06	504653	361904	35268.4	48530.2	202472	125509	38037.6	10039	0	98269.9	N-linked
YNLTSVLMAMGITDVFSSSANLSGISSAESLK	N3H4F1S1G0	1.65509e+06	417272	247889	3148.7	2836.67	99493.4	97714.5	0	0	0	28902.4	N-linked
YNLTSVLMAMGITDVFSSSANLSGISSAESLK	N2H6F0S0G0	3.08346e+06	399010	269027	98610.5	172238	152579	78945.6	0	0	3785.35	68893.5	N-linked
YNLTSVLMAMGITDVFSSSANLSGISSAESLK	N5H3F1S0G0	1.20115e+06	317743	188111	0	4038.93	94157	80312	7718.92	0	0	40214	N-linked
YNLTSVLMAMGITDVFSSSANLSGISSAESLK	N2H2F1S2G0	852398	187445	122853	11670.9	4628.81	70678	48889.1	0	0	0	20676.7	N-linked
YNLTSVLMAMGITDVFSSSANLSGISSAESLK	N2H5F0S0G0	6.31096e+06	773014	487606	110552	191903	271904	168529	0	0	5703.1	112509	N-linked
YNLTSVLMAMGITDVFSSSANLSGISSAESLK	N2H4F1S0G0	2.12339e+06	419649	268440	22065.5	50101.4	149752	90311.1	0	0	2921.01	58458.8	N-linked
YNLTSVLMAMGITDVFSSSANLSGISSAESLK	N2H5F1S0G0	878868	201613	122763	14938.4	36679.2	69155.8	40706.1	0	0	3107.11	24797.9	N-linked
YNLTSVLMAMGITDVFSSSANLSGISSAESLK	N4H3F1S0G0	775100	173864	127571	10211.3	8343.94	58486.5	44811.7	10716.1	0	0	20324	N-linked
YNLTSVLMAMGITDVFSSSANLSGISSAESLK	N4H4F1S0G0	969419	280801	156824	0	0	78388.9	61761.1	3991.23	0	0	30951.8	N-linked
YNLTSVLMAMGITDVFSSSANLSGISSAESLK	N3H5F0S0G0	1.12647e+06	243220	157527	16365.8	19612.6	88965.8	54081.1	34867.6	9360.94	0	48545.6	N-linked
YNLTSVLMAMGITDVFSSSANLSGISSAESLK	N5H5F1S0G0	2.13489e+06	490312	408197	0	4304.62	234253	121094	0	0	0	168386	N-linked
YNLTSVLMAMGITDVFSSSANLSGISSAESLK	N2H6F0S0G0	1.26869e+06	195585	128098	50750.7	81382.2	79061.3	37050.3	0	0	2512.8	36927	N-linked
YNLTSVLMAMGITDVFSSSANLSGISSAESLK	N2H5F0S0G0	1.93359e+06	283312	191324	48159.1	63892.5	107421	51846.3	0	0	0	42854.1	N-linked
YNLTSVLMAMGITDVFSSSANLSGISSAESLK	N2H5F0S0G0	861237	186779	125168	11351.3	16599.8	75023.6	37603.9	0	0	0	23680.2	N-linked
YNLTSVLMAMGITDVFSSSANLSGISSAESLK	N2H5F1S0G0	931871	138508	98842.1	31809.7	64600.7	51405.4	31765.5	0	0	0	30208.7	N-linked
YNLTSVLMAMGITDVFSSSANLSGISSAESLK	N5H5F1S0G0	2.7658e+06	621446	435802	9775.66	16127.9	271977	137198	0	0	0	177767	N-linked
YNLTSVLMAMGITDVFSSSANLSGISSAESLK	N4H4F1S0G0	724790	192838	121279	0	3473.47	54453.6	43960.4	0	0	0	23078.2	N-linked
YNLTSVLMAMGITDVFSSSANLSGISSAESLK	N5H6F0S0G0	4.85642e+06	1.07115e+06	848884	3704.28	13002.7	482424	270723	0	0	0	368827	N-linked
YNLTSVLMAMGITDVFSSSANLSGISSAESLK	N5H4F1S0G0	2.56289e+06	738018	378204	3217.66	9195.9	170030	154754	0	0	0	71687.4	N-linked
YNLTSVLMAMGITDVFSSSANLSGISSAESLK	N4H5F1S0G0	1.33522e+06	298876	236855	4304.04	8920.18	134802	78941.3	0	0	0	88879.2	N-linked
YNLTSVLMAMGITDVFSSSANLSGISSAESLK	N4H4F2S1G0	1.01502e+06	210401	179866	0	0	102709	51771.8	0	0	0	49168.1	N-linked
YNLTSVLMAMGITDVFSSSANLSGISSAESLK	N5H4F1S0G0	1.99128e+06	581152	289159	2932.94	4938.16	138905	134420	0	0	0	54306.1	N-linked
YNLTSVLMAMGITDVFSSSANLSGISSAESLK	N2H4F1S0G0	670869	118202	79349.3	12689	28016.2	41458.9	21350.4	0	0	0	16914.2	N-linked
YNLTSVLMAMGITDVFSSSANLSGISSAESLK	N5H5F0S0G0	3.17869e+06	783095	349785	11344	11949.2	170222	156056	0	0	0	64706.4	N-linked
YNLTSVLMAMGITDVFSSSANLSGISSAESLK	N4H4F1S0G0	2.86851e+06	592219	318560	2739.29	12229.1	165225	122658	0	0	0	55983.4	N-linked
YNLTSVLMAMGITDVFSSSANLSGISSAESLK	N2H7F0S0G0	2.27532e+06	305594	187112	96787	160332	110711	60859.9	0	0	3796.02	62497.9	N-linked
YNLTSVLMAMGITDVFSSSANLSGISSAESLK	N2H8F1S0G0	1.14279e+06	254521	162419	0	8660.64	83633.5	59734.5	0	0	0	30895.9	N-linked
YNLTSVLMAMGITDVFSSSANLSGISSAESLK	N5H5F0S0G0	1.485e+07	3561699	2.12835e+06	25594.7	33782.8	1.06585e+06	786452	0	0	0	600814	N-linked
YNLTSVLMAMGITDVFSSSANLSGISSAESLK	N4H4F1S0G0	2.83546e+06	696898	419116	0	7077.65	175631	170477	0	0	0	88101.8	N-linked
MEEKYNLTSVLMAMGITDVFSSSANLSGISSAESLK	N3H3F0S0G0	3.00846e+06	767503	429092	12008.7	17930.2	214322	179895	4269.39	0	0	66584.5	N-linked
YNLTSVLMAMGITDVFSSSANLSGISSAESLK	N2H10F0S0G0	1.82267e+06	331680	292413	0	3288.52	163951	86168.3	0	0	0	63868.9	N-linked
YNLTSVLMAMGITDVFSSSANLSGISSAESLK	N4H3F0S1G0	8.17632e+06	1378099	739562	40212.9	58157.9	378695	278157	5220.41	0	0	138364	N-linked
YNLTSVLMAMGITDVFSSSANLSGISSAESLK	N3H4F0S1G0	3.03086e+06	410290	419653	27827.2	50548.5	243859	94227.6	0	0	0	132234	N-linked
MEEKYNLTSVLMAMGITDVFSSSANLSGISSAESLK	N2H3F1S1G0	4.85365e+06	1.05032e+06	888764	4503.76	6061.69	437903	266691	0	0	0	242775	N-linked
YNLTSVLMAMGITDVFSSSANLSGISSAESLK	N5H4F1S0G0	2.76456e+06	562507	398029	2690.43	3835.88	222155	133588	0	0	0	140307	N-linked
YNLTSVLMAMGITDVFSSSANLSGISSAESLK	N4H5F0S0G0	5.60375e+07	13722880	7.12572e+06	125987	261243	3613948	3.08308e+06	0	0	0	1.18342e+06	N-linked
MKMEEKYNLTSVLMAMGITDVFSSSANLSGISSAESLK	N3H1F0S1G0	4.71552e+06	1.07469e+06	861494	0	4261.62	436747	271325	0	0	0	265159	N-linked
YNLTSVLMAMGITDVFSSSANLSGISSAESLK	N2H6F0S0G0	5.69764e+06	671153	412700	165854	280694	245366	134751	0	0	9983.7	133307	N-linked
YNLTSVLMAMGITDVFSSSANLSGISSAESLK	N2H6F1S0G0	1.84529e+06	266386	158084	85361.4	129278	97805.6	52389.1	0	0	3572.54	52060.5	N-linked
YNLTSVLMAMGITDVFSSSANLSGISSAESLK	N3H5F0S0G0	5.69541e+06	1.04905e+06	618910	71383.7	94915.6	325991	222438	14680.6	0	0	135045	N-linked
YNLTSVLMAMGITDVFSSSANLSGISSAESLK	N2H5F1S0G0	2.82394e+06	496271	303690	43800.7	119086	196997	96832.2	5626.4	0	11976.5	83998.1	N-linked
YNLTSVLMAMGITDVFSSSANLSGISSAESLK	N5H5F0S0G0	4.28073e+06	1.02033e+06	768703	0	8369.38	413063	235189	0	0	0	267227	N-linked
YNLTSVLMAMGITDVFSSSANLSGISSAESLK	N3H4F1S0G0	2.92926e+06	673586	374758	20752.4	24342.9	189628	173333	0	0	0	80541.1	N-linked
YNLTSVLMAMGITDVFSSSANLSGISSAESLK	N5H4F0S0G0	1.71882e+07	4401805	2.19203e+06	25176.4	30815.2	1.06413e+06	931337	5265.31	0	0	315145	N-linked
YNLTSVLMAMGITDVFSSSANLSGISSAESLK	N4H4F1S0G0	3.89231e+06	870652	584531	4364.69	19089.2	298734	209255	0	0	0	127646	N-linked
YNLTSVLMAMGITDVFSSSANLSGISSAESLK	N4H3F0S1G0	1.88426e+06	397790	245523	12136.9	13102.3	124213	85150.1	18488.4	3220.88	0	48786.1	N-linked
YNLTSVLMAMGITDVFSSSANLSGISSAESLK	N5H3F1S0G0	3.02235e+06	836909	499415	0	6604.17	210231	195823	0	0	0	85592.2	N-linked
YNLTSVLMAMGITDVFSSSANLSGISSAESLK	N4H4F1S0G0	1.20621e+06	310308	221253	0	12735.3	99526.1	71595.6	0	0	0	41288.6	N-linked
YNLTSVLMAMGITDVFSSSANLSGISSAESLK	N2H6F0S0G0	4.4228e+07	4.10437e+06	2.5929e+06	1.17482e+06	1784452	1.56879e+06	837596	0	0	79151.2	785144	N-linked
YNLTSVLMAMGITDVFSSSANLSGISSAESLK	N3H3F0S2G0	6.52516e+06	1.28778e+06	721142	20838.2	17972.5	388700	301372	3582.91	0	0	97490.2	N-linked
YNLTSVLMAMGITDVFSSSANLSGISSAESLK	N4H4F1S0G0	7.93315e+06	1.62814e+06	943454	19902.9	30015.5	456117	354449	2702.6	0	0	180542	N-linked
YNLTSVLMAMGITDVFSSSANLSGISSAESLK	N2H2F1S2G0	4.65165e+06	1.02734e+06	622479	34844.8	35733.9	309283	253625	10125.2	4778.39	0	96466.2	N-linked
YNLTSVLMAMGITDVFSSSANLSGISSAESLK	N2H5F0S0G0	2.44079e+06	333130	197792	56329.2	79394.9	132294	56746.9	0	0	0	51139	N-linked
YNLTSVLMAMGITDVFSSSANLSGISSAESLK	N2H6F0S0G0	8.3995e+06	1.34797e+06	832590	118394	301545	477508	278313	0	0	26683.7	189212	N-linked
YNLTSVLMAMGITDVFSSSANLSGISSAESLK	N3H5F0S0G0	1.31883e+07	2.09479e+06	1.39708e+06	167528	231328	788742	461596	14588.7	0	0	341864	N-linked
YNLTSVLMAMGITDVFSSSANLSGISSAESLK	N2H4F1S0G0	2.59545e+06	487101	297086	25784.1	62019	176247	94206.1	0	0	5578.23	62570.6	N-linked
YNLTSVLMAMGITDVFSSSANLSGISSAESLK	N4H4F3S0G0	2.73609e+06	435396	361603	8710.63	9082.6	205122	110399	0	0	0	80703.9	N-linked
YNLTSVLMAMGITDVFSSSANLSGISSAESLK	N2H8F0S0G0	1.90687e+06	516151	292744	9594.15	5398.69	145139	120228	3086.86	0	0	28059.6	N-linked
YNLTSVLMAMGITDVFSSSANLSGISSAESLK	N2H5F0S0G0	1.11992e+07	1.17229e+06	713412	203070	320250	441933	235173	0	0	18048.2	206197	N-linked
YNLTSVLMAMGITDVFSSSANLSGISSAESLK	N5H4F0S0G0	5.76038e+06	1.49893e+06	760386	15509.8	12625.7	399411	335894	3631.11	0	0	128489	N-linked
YNLTSVLMAMGITDVFSSSANLSGISSAESLK	N3H4F1S0G0	1.80928e+06	384697	287493	16297	23679.2	146192	90250.8	0	0	0	72475.5	N-linked
YNLTSVLMAMGITDVFSSSANLSGISSAESLK	N6H3F0S0G0	3.00967e+06	805796	434174	5428.02	10419.5	201592	186790	0	0	0	43824.2	N-linked
YNLTSVLMAMGITDVFSSSANLSGISSAESLK	N5H4F1S0G0	1.90579e+06	472526	319849	4458.65	5030.05	163569	108673	2193.33	0	0	94183.3	N-linked
YNLTSVLMAMGITDVFSSSANLSGISSAESLK	N2H6F0S0G0	8.50978e+06	1.03008e+06	614933	328269	419257	367866	197996	0	0	16752.7	195377	N-linked
YNLTSVLMAMGITDVFSSSANLSGISSAESLK	N4H5F0S0G0	4.95549e+06	1.05979e+06	555867	18067.8	22864.5	268009	222734	0	0	0	99466.1	N-linked
YNLTSVLMAMGITDVFSSSANLSGISSAESLK	N2H5F0S0G0	1.39166e+07	2.32334e+06	1.41512e+06	148365	274232	805026	495135	0	0	39959.4	356029	N-linked
YNLTSVLMAMGITDVFSSSANLSGISSAESLK	N2H5F1S0G0	2.6728e+06	466005	298795	40512.8	108614	162300	89004.8	0	0	6114.79	59841.4	N-linked
YNLTSVLMAMGITDVFSSSANLSGISSAESLK	N4H4F0S0G0	5.51667e+06	1.1748e+06	735272	36347.1	37123.6	360723	299999	16135.9	3021.32	0	118214	N-linked
YNLTSVLMAMGITDVFSSSANLSGISSAESLK	N3H4F1S0G0	2.54972e+06	460151	315951	51697.4	64552.3	168751	100881	15650.7	3264.48	0	79648	N-linked
YNLTSVLMAMGITDVFSSSANLSGISSAESLK	N3H3F1S0G0	2.24529e+06	460310	306336	9949.04	18580.4	144907	121637	0	0	0	49998	N-linked
YNLTSVLMAMGITDVFSSSANLSGISSAESLK	N2H5F0S0G0	2.07432e+07	2.39631e+06	1.47939e+06	435421	689200	881209	432646	0	0	15453.7	441843	N-linked
MEEKYNLTSVLMAMGITDVFSSSANLSGISSAESLK	N2H3F0S1G0	1.36813e+06	362999	220150	2988.55	2849.73	100040	77882.5	0	0	0	21021.7	N-linked
YNLTSVLMAMGITDVFSSSANLSGISSAESLK	N5H4F0S0G0	2.68755e+06	730277	383146	6317.22	3385.44	188620	151884	3491.12	0	0	61550.1	N-linked
YNLTSVLMAMGITDVFSSSANLSGISSAESLK	N2H6F0S0G0	4.39389e+06	548846	296027	147927	230441	191429	110634	0	0	5521.34	101355	N-linked
MEEKYNLTSVLMAMGITDVFSSSANLSGISSAESLK	N0H1F0S2G0	2.52875e+06	403588	261222	21502.4	19145	151330	78504.7	0	0	0	50676.8	N-linked
MEEKYNLTSVLMAMGITDVFSSSANLSGISSAESLK	N0H1F0S2G0	5.03035e+06	701742	462967	86949.4	71108.5	261249	144689	0	0	0	93387	N-linked
YNLTSVLMAMGITDVFSSSANLSGISSAESLK	N4H4F1S0G0	1.59869e+06	362613	206818	9173.66	8246.5	108292	88965.2	0	0	0	39041.9	N-linked
YNLTSVLMAMGITDVFSSSANLSGISSAESLK	N2H5F0S0G0	3.16296e+06	576951	369207	32804.1	73868.7	198851	114912	0	0	3429.9	77596	N-linked
YNLTSVLMAMGITDVFSSSANLSGISSAESLK	N2H5F1S0G0	1.25196e+06	231751	154508	24597.3	43210.9	88828.1	51451.5	3385.12	0	5130.44	37437.4	N-linked
MEEKYNLTSVLMAMGITDVFSSSANLSGISSAESLK	N1H1F0S2G0	2.24456e+06	395695	272953	45082.4	24491.7	144444	96828.5	31653.9	11995.8	0	56899.2	N-linked
YNLTSVLMAMGITDVFSSSANLSGISSAESLK	N2H4F0S0G0	2.09156e+06	263679	183722	39953	50290.9	99339.9	50443	0	0	0	38601.3	N-linked
YNLTSVLMAMGITDVFSSSANLSGISSAESLK	N2H5F0S0G0	4.57083e+06	546302	354754	103293	149454	206272	120154	0	0	11061.7	108277	N-linked
YNLTSVLMAMGITDVFSSSANLSGISSAESLK	N2H4F0S0G0	1.37046e+06	274717	192360	12261.6	13185.1	101422	60037	0	0	0	36031	N-linked
YNLTSVLMAMGITDVFSSSANLSGISSAESLK	N1H1F0S3G0	1.33217e+06	174452	131065	41183.5	20223	72269.4	40640.8	0	0	0	19573.3	N-linked
YNLTSVLMAMGITDVFSSSANLSGISSAESLK	N5H3F2S0G0	658517	161040	119017	0	0	67471.7	40610.7	0	0	0	35752.1	N-linked
YNLTSVLMAMGITDVFSSSANLSGISSAESLK	N2H4F0S0G0	3.01638e+06	362893	266341	58186.8	68898.1	158113	86310.9	0	0	0	53490.8	N-linked
YNLTSVLMAMGITDVFSSSANLSGISSAESLK	N5H3F1S0G0	1.36421e+06	383442	222825	4144.59	3159.27	91488.8	81143.1	3201.16	0	0	35514	N-linked
YNLTSVLMAMGITDVFSSSANLSGISSAESLK	N5H3F1S0G0	1.08201e+06	311967	165043	2330.88	0	89369.3	72650	0	0	0	28735.7	N-linked
YNLTSVLMAMGITDVFSSSANLSGISSAESLK	N2H6F0S0G0	2.42086e+06	325327	199313	83783.2	141294	124896	69672.2	0	0	3096.04	69554.5	N-linked
YNLTSVLMAMGITDVFSSSANLSGISSAESLK	N3H3F0S2G0	1.673e+06	366525	260939	9155.88	4206.37	127750	91172.8	0	0	0	29999.2	N-linked
YNLTSVLMAMGITDVFSSSANLSGISSAESLK	N4H4F1S0G0	1.21425e+06	277003	152243	0	12529.8	75771	58826.1	0	0	0	27838.9	N-linked
YNLTSVLMAMGITDVFSSSANLSGISSAESLK	N2H4F1S0G0	1.72281e+06	344312	207909	17970.7	46224.8	126029	66665.1	0	0	3771.31	44396.3	N-linked
YNLTSVLMAMGITDVFSSSANLSGISSAESLK	N1H1F0S3G0	3.93656e+06	385607	256705	100091	45793	161479	85919.7	0	0	0	44790.9	N-linked
YNLTSVLMAMGITDVFSSSANLSGISSAESLK	N2H5F0S0G0	3.43629e+06	446193	290501	72606.4	107347	159678	79226.5	0	0	2869.69	77001	N-linked
YNLTSVLMAMGITDVFSSSANLSGISSAESLK	N2H3F1S0G0	590332	134152	85550.3	4122.69	11831	49960.8	28113.7	0	0	0	13558.8	N-linked
YNLTSVLMAMGITDVFSSSANLSGISSAESLK	N2H3F1S0G0	586382	94085.4	66151.3	18853.4	15057.2	28394.9	12959.7	0	0	0	13136.2	N-linked
YNLTSVLMAMGITDVFSSSANLSGISSAESLK	N2H6F0S0G0	1.34386e+06	206306	109706	47334.2	74751.8	65973.7	44810.5	0	0	0	36223.6	N-linked
YNLTSVLMAMGITDVFSSSANLSGISSAESLK	N2H2F1S2G0	1.05338e+06	183643	170521	17468.5	10434.4	92525.9	48391.7	30908	4866.27	0	43840.1	N-linked
YNLTSVLMAMGITDVFSSSANLSGISSAESLK	N5H3F1S0G0	784257	232859	126148	2764.59	2530.93	59969.7	52270.6	3032.64	0	0	16560.1	N-linked
YNLTSVLMAMGITDVFSSSANLSGISSAESLK	N2H4F1S0G0	1.02257e+06	212056	134187	9435.93	23764.9	82697.1	44707.8	0	0	0	28551.6	N-linked
YNLTSVLMAMGITDVFSSSANLSGISSAESLK	N3H4F1S0G0	763961	159439	107554	14127.9	21573.9	59019.8	37539.7	13190.1	0	0	31917.5	N-linked
YNLTSVLMAMGITDVFSSSANLSGISSAESLK	N2H5F0S0G0	1.77757e+06	234197	165735	33601.3	70193.8	90856	53379.9	0	0	2906.79	39751	N-linked
YNLTSVLMAMGITDVFSSSANLSGISSAESLK	N5H3F2S0G0	1.0161e+06	295501	184607	2744.2	4450.74	80976	61606.2	2936.87	0	0	48747.2	N-linked
YNLTSVLMAMGITDVFSSSANLSGISSAESLK	N2H2F1S2G0	1.1708e+06	251194	160349	24252	15888	98834.8	59037.6	19911.3	3053.74	0	42550.1	N-linked
YNLTSVLMAMGITDVFSSSANLSGISSAESLK	N4H4F1S0G0	1.91382e+06	371259	192693	0	5110.92	92749.2	79176.4	2474.36	0	0	32457.8	N-linked
YNLTSVLMAMGITDVFSSSANLSGISSAESLK	N3H5F0S0G0	1.9247e+06	268870	203455	49426.6	49215.4	128698	65639.2	55026.7	17244.1	0	67320.2	N-linked
YNLTSVLMAMGITDVFSSSANLSGISSAESLK	N2H5F1S0G0	1.07356e+06	173567	104504	48358.2	68631	64009.5	32943.2	0	0	0	30619.1	N-linked
YNLTSVLMAMGITDVFSSSANLSGISSAESLK	N2H4F1S0G0	613829	144946	89769.7	5810.54	13804.4	50721.5	29135.4	0	0	0	24674.8	N-linked
YNLTSVLMAMGITDVFSSSANLSGISSAESLK	N2H4F1S0G0	998951	158331	106532	27560.7	31568.5	58972.3	27948.8	0	0	0	28543.6	N-linked
YNLTSVLMAMGITDVFSSSANLSGISSAESLK	N4H4F1S0G0	1.87293e+06	349320	200680	9515.41	5153.23	100887	88505.1	0	0	0	35041	N-linked
YNLTSVLMAMGITDVFSSSANLSGISSAESLK	N2H5F1S0G0	1.52199e+06	222105	124889	59342.5	88690.2	80388.4	49246.7	0	0	3200.63	39792.9	N-linked
YNLTSVLMAMGITDVFSSSANLSGISSAESLK	N3H4F1S0G0	1.00711e+06	216279	141639	21347.1	24765.9	82461.3	49745.1	13537.1	3506.72	0	34162.4	N-linked
YNLTSVLMAMGITDVFSSSANLSGISSAESLK	N2H5F1S0G0	757367	169943	95795.8	10968.6	35777.7	56884	43404.5	0	0	3552.06	23699.7	N-linked
YNLTSVLMAMGITDVFSSSANLSGISSAESLK	N2H4F1S0G0	668945	119128	74583.6	21476.5	21274.5	47978.6	25790.8	0	0	0	20588.3	N-linked
YNLTSVLMAMGITDVFSSSANLSGISSAESLK	N3H4F1S0G0	620028	103086	72178.5	24217.2	22573.2	45815.5	21379.7	17522.5	2525.42	0	21825.4	N-linked
YNLTSVLMAMGITDVFSSSANLSGISSAESLK	N2H4F1S0G0	559965	102516	59756.5	10668	19198	39072.6	22509.3	0	0	0	16803.5	N-linked
YNLTSVLMAMGITDVFSSSANLSGISSAESLK	N1H0F0S0G0	1.19444e+06	72940.5	43653.8	0	0	24297.5	17968.8	2199.18	0	0	3595.99	N-linked
YNLTSVLMAMGITDVFSSSANLSGISSAESLK	N2H5F1S0G0	506603	81379.2	55825.6	19131.6	25798	29945.4	19218.2	0	0	0	15295.7	N-linked
YNLTSVLMAMGITDVFSSSANLSGISSAESLK	N3H4F1S0G0	925802	137417	105903	33292.3	43669.1	69207.1	31273.9	15635.2	2627.4	0	32688.8	N-linked
YNLTSVLMAMGITDVFSSSANLSGISSAESLK	N3H3F1S0G0	775659	131016	80790	19829.7	24043.7	52838.9	28382.7	0	0	0	21327	N-linked
