# Supplementary material for: Classification of Tandem Mass Spectra for Identification of N- and O-linked Glycopeptides
Source: Sci Rep. 2016 Nov 21;6:37189. doi: 10.1038/srep37189 (PMC5116676; doi:10.1038/srep37189)
Supplement: Table S2 [file srep37189-s2.xls]

## Sheet: normalized 366
	Glycan Composition	Normalized Intensity of 366 to 204 (mean)	Normalized Intensity of 366 to 204 (standard deviation)	Number of terminal Gal-GlcNAc	O-linked	Normalized Intensity of 366 to 204 (mean)	Normalized Intensity of 366 to 204 (standard deviation)
N-linked High Mannose	N2H3F0S0G0	0.370233	NA	0
	N2H3F1S0G0	0.120345	0.0272581	0		0.477125	NA
	N2H3F1S1G0	0.129977	0.0681256	0		0.405216	0.0557418
	N2H4F0S0G0	0.141651	0.0091022	0		0.255807	NA
	N2H4F1S0G0	0.163083	0.0348386	0
	N2H5F0S0G0	0.165634	0.0278593	0
	N2H5F1S0G0	0.17245	0.0338322	0
	N2H6F0S0G0	0.197519	0.0538793	0		0.370599	0.0679971
	N2H6F1S0G0	0.208453	0.032092	0
	N2H7F0S0G0	0.185823	0.0264319	0
	N2H7F1S0G0			0		0.396379	0.133338
	N2H8F0S0G0	0.0648271	0.0147982	0		0.304497	NA
	N2H8F1S0G0	0.121388	NA	0
	N2H9F0S0G0	0.219827	NA	0
	N2H9F1S0G0			0		0.318794	0.0997198
N-linked Complex	N4H4F0S0G0	0.175082	0.0872112	1
	N4H4F0S1G0			1		0.559208	NA
	N4H4F1S0G0	0.118594	0.0284109	1		0.302084	0.110479
	N4H4F1S1G0	0.175413	0.00841861	1		0.367465	0.0201888
	N4H4F2S0G0			1		0.425004	0.0702267
	N4H4F2S1G0	0.233688	NA	1
	N4H4F3S0G0	0.178875	0.00916784	1
	N4H5F0S0G0	0.108856	0.0274782	2
	N4H5F0S1G0	0.586021	NA	2
	N4H5F0S2G0	0.562019	0.0234474	2
	N4H5F1S0G0	0.297378	NA	2
	N4H5F2S0G0	0.631547	NA	2		0.217426	NA
	N4H5F2S1G0	0.385296	0.433039	2		0.394553	NA
	N4H5F3S0G0	0.436155	NA	2		0.334847	0.0848848
	N4H5F3S1G0	0.175234	0.0943852	2
	N5H4F0S0G0	0.0993062	0.0225191	1		0.464727	0.240696
	N5H4F0S1G0			1		0.389005	0.0888347
	N5H4F1S0G0	0.183505	0.0569947	1
	N5H4F2S0G0	0.32474	NA	1		0.431497	0.0485768
	N5H5F0S0G0	0.175022	0.0736328	2
	N5H5F1S0G0	0.319475	0.0260529	2		0.384938	0.0105576
	N5H5F1S1G0			2		0.457608	0.0208742
	N5H5F3S0G0			2		0.302347	0.0126714
	N5H6F0S0G0	0.341999	0.00329055	3		0.328827	0.088693
	N5H6F0S1G0			3		0.393544	NA
	N5H6F0S2G0	0.637725	0.0565958	3
	N5H6F0S3G0	0.607226	0.0484121	3
	N5H6F2S0G0	0.130691	NA	3		0.287437	0.0510272
	N5H6F2S1G0	0.643076	0.0403122	3
	N5H6F2S3G0	0.528936	NA	3
	N5H6F4S0G0			3		0.275121	0.0820111
	N5H6F4S1G0	0.5172	NA	3
	N6H4F0S0G0	0.17578	NA	1
	N6H4F1S0G0			1		0.324608	0.042917
	N6H5F0S0G0	0.348651	NA	2		0.354954	0.0469541
	N6H5F2S0G0			2		0.355659	NA
	N6H6F1S0G0			3		0.340561	0.086157
	N6H6F1S1G0			3		0.393097	0.0519359
	N6H6F1S2G0	0.448105	NA	3		0.524329	0.0480321
	N6H6F1S3G0	0.567134	NA	3
	N6H7F0S1G0			4		0.413014	NA
	N6H7F0S2G0			4		0.321873	NA
	N6H7F2S0G0			4		0.45598	0.00731046
	N6H7F4S0G0			4		0.397588	NA
	N6H7F5S0G0	0.56887	NA	4
	There is a positive correlation between the normalized intensity of 366 and number of terminal GalGlcNAc branches for N-glycans (r = 0.72)
