# Supplementary material for: Classification of Tandem Mass Spectra for Identification of N- and O-linked Glycopeptides
Source: Sci Rep. 2016 Nov 21;6:37189. doi: 10.1038/srep37189 (PMC5116676; doi:10.1038/srep37189)
Supplement: Table S4 [file srep37189-s4.xls]

## Sheet: sheet1
Supplement table S4: identification of N-glycopeptides from human serum against spectra being N-linked type
MS1 Scan Number	MS2 Scan Number	Retention Time	Peptide Sequence	Peptide Sequence with out X (oxidated M)	Glycosylation Type (Glycan Datbase/Predicted [Probability])	Candidate Glycan Exact Mass	Candidate Glycan Composition	Precursor Mz	Precursor Mass	Precursor Charge	Mass Shift	M Oxidation	Matched Theoretical Y+	Matched Theoretical Y++	Matched Theoretical Y+++	Matched Theoretical B+	Matched Theoretical B++	Matched Theoretical B+++	Peptide +	Peptide-HexNAc/2 +	Peptide-HexNAc +	Peptide-HexNAc-Fuc +	Peptide-2HexNAc +	Peptide ++	Peptide-HexNAc ++	Peptide +++	Peptide-HexNAc +++	Decoy	PSM Score Number	PSM Score Intensity	PSM Score Morpheus	Matching Error in ppm
5893	5897	PT1563.7S	GNVAVTVSGHTCQHWSAQTPHTHNR	GNVAVTVSGHTCQHWSAQTPHTHNR	N/N[93.9%]	1622.58	N4H5F0S0G0	735.319	4404.87	6	-2	0				b2/b3/b4/			0	0	0	0	0	0	14003.6	0	30456.9	0	3	32.3548	5.2735	-2.1496
5924	5925	PT1568.56S	GNVAVTVSGHTCQHWSAQTPHTHNR	GNVAVTVSGHTCQHWSAQTPHTHNR	N/N[98.7%]	1622.58	N4H5F0S0G0	882.183	4404.88	5	-2	0	y8/	y20/		b2/b3/b4/b5/			0	0	0	0	0	0	357256	0	166454	0	5	32.834	7.2583	-0.83039
6404	6405	PT1649.28S	GNVAVTVSGHTCQHWSAQTPHTHNR	GNVAVTVSGHTCQHWSAQTPHTHNR	N/N[93.8%]	1913.68	N4H5F0S1G0	783.837	4695.98	6	-2	0				b2/b3/b4/			0	0	0	0	0	0	52902.3	0	42461.8	0	3	32.4165	5.2742	0.12779
6447	6449	PT1657.21S	GNVAVTVSGHTCQHWSAQTPHTHNR	GNVAVTVSGHTCQHWSAQTPHTHNR	N/N[95.3%]	1913.68	N4H5F0S1G0	940.003	4695.98	5	0	0		y20/		b2/b3/b4/b5/b14/			0	0	0	0	0	321535	3.67309e+06	0	1.48369e+06	0	5	30.7599	8.2276	1.6373
6477	6478	PT1662.23S	GNVAVTVSGHTCQHWSAQTPHTHNR	GNVAVTVSGHTCQHWSAQTPHTHNR	N/N[95.6%]	1913.68	N4H5F0S1G0	783.837	4695.97	6	-2	0		y20/		b2/b3/b4/b5/			0	0	0	0	0	25709.4	254638	0	198829	0	4	26.4549	7.1945	-0.26213
6508	6509	PT1667.67S	GNVAVTVSGHTCQHWSAQTPHTHNR	GNVAVTVSGHTCQHWSAQTPHTHNR	N/N[96.0%]	1913.68	N4H5F0S1G0	940.203	4695.98	5	-1	0		y20/		b2/b3/b4/b5/b6/			0	0	0	0	0	67791.7	818918	0	323526	0	5	31.9985	8.24	0.6759
6536	6538	PT1672.96S	GNVAVTVSGHTCQHWSAQTPHTHNR	GNVAVTVSGHTCQHWSAQTPHTHNR	N/N[92.8%]	1913.68	N4H5F0S1G0	783.838	4695.98	6	-2	0				b2/b3/b4/			0	0	0	0	0	0	31836	0	14599.3	0	3	35.8867	5.3089	1.8434
6558	6559	PT1676.27S	HCDGNVSSCGDHPSEGCFCPPDK	HCDGNVSSCGDHPSEGCFCPPDK	N/N[98.5%]	1768.64	N4H5F1S0G0	1098.41	4387.61	4	-3	0	y4/y11/y12/						0	0	0	0	0	70407.2	295419	0	92810.1	0	3	36.4164	6.3042	-0.2943
6572	6574	PT1678.49S	GNVAVTVSGHTCQHWSAQTPHTHNR	GNVAVTVSGHTCQHWSAQTPHTHNR	N/N[96.5%]	1913.68	N4H5F0S1G0	940.603	4695.97	5	-3	0		y20/		b2/b3/b4/			0	0	0	0	0	0	219676	0	76854.8	0	3	28.7569	5.2376	-0.337
6726	6731	PT1704.19S	GNVAVTVSGHTCQHWSAQTPHTHNR	GNVAVTVSGHTCQHWSAQTPHTHNR	N/N[88.5%]	1913.68	N4H5F0S1G0	783.834	4695.96	6	-2	0				b2/b3/b4/			0	0	0	0	0	0	0	0	21524.5	0	3	20.5004	4.165	-3.0696
6773	6774	PT1710.92S	GNVAVTVSGHTCQHWSAQTPHTHNR	GNVAVTVSGHTCQHWSAQTPHTHNR	N/N[97.2%]	1913.68	N4H5F0S1G0	940.802	4695.96	5	-4	0				b2/b3/b4/b5/			0	0	0	0	0	0	520928	0	0	0	4	16.3834	5.1138	-2.6631
6773	6775	PT1711.05S	HEEGHXLNCTCFGQGR	HEEGHMLNCTCFGQGR	N/N[95.8%]	1913.68	N4H5F0S1G0	966.375	3862.47	4	0	1	y8/			b5/			0	0	0	0	0	91865.1	419870	0	0	0	2	23.9482	4.1995	3.1879
6801	6803	PT1715.29S	GNVAVTVSGHTCQHWSAQTPHTHNR	GNVAVTVSGHTCQHWSAQTPHTHNR	N/N[87.6%]	1914.7	N4H5F2S0G0	783.836	4696.97	6	-1	0				b2/b3/b4/			0	0	0	0	0	0	57653.8	0	0	0	3	18.6996	4.147	-4.8266
6824	6825	PT1718.72S	FVEGSHNSTVSLTTK	FVEGSHNSTVSLTTK	N/N[97.8%]	1622.58	N4H5F0S0G0	1077.47	3229.4	3	-1	0	y3/y5/						51485.6	0	222102	0	0	47366.5	295713	0	0	0	2	45.3585	6.3936	2.8875
6839	6840	PT1721.18S	GNVAVTVSGHTCQHWSAQTPHTHNR	GNVAVTVSGHTCQHWSAQTPHTHNR	N/N[95.1%]	1914.7	N4H5F2S0G0	940.599	4696.96	5	-2	0				b2/b3/b4/b5/			0	0	0	0	0	0	367064	0	159990	0	4	24.0445	6.1804	-7.9292
6839	6841	PT1721.31S	HEEGHXLNCTCFGQGR	HEEGHMLNCTCFGQGR	N/N[93.5%]	1913.68	N4H5F0S1G0	966.372	3862.47	4	0	1	y4/y8/			b5/			0	0	66176.3	0	0	142868	625499	0	0	0	3	28.716	6.2272	0.97556
6876	6877	PT1726.96S	FVEGSHNSTVSLTTK	FVEGSHNSTVSLTTK	N/N[96.2%]	1419.5	N3H5F0S0G0	1009.78	3026.31	3	-1	0	y3/y5/						32370.9	0	125017	0	0	41199.7	207216	0	0	0	2	52.0851	6.4609	-0.28903
6912	6914	PT1732.65S	HEEGHXLNCTCFGQGR	HEEGHMLNCTCFGQGR	N/N[97.6%]	1913.68	N4H5F0S1G0	966.372	3862.47	4	0	1	y8/			b2/			0	0	68966.4	0	0	130556	599009	0	0	0	2	26.9414	5.2194	0.72273
7024	7025	PT1749.78S	SHEIWTHSCPQSPGNGTDASH	SHEIWTHSCPQSPGNGTDASH	N/N[98.4%]	1913.68	N4H5F0S1G0	1055.92	4218.65	4	-2	0	y1/y3/y6/			b2/b3/b4/b9/b11/b12/			0	0	0	0	0	145607	466171	0	0	0	9	40.3955	11.294	-0.26578
7113	7117	PT1763.89S	GNVAVTVSGHTCQHWSAQTPHTHNR	GNVAVTVSGHTCQHWSAQTPHTHNR	N/N[97.8%]	2204.77	N4H5F0S2G0	998.82	4987.06	5	-3	0				b2/b3/b4/b5/			0	0	0	0	0	0	450099	0	176903	0	4	25.4103	6.1941	-2.7288
7128	7130	PT1765.96S	GNVAVTVSGHTCQHWSAQTPHTHNR	GNVAVTVSGHTCQHWSAQTPHTHNR	N/N[85.9%]	2204.77	N4H5F0S2G0	832.518	4987.06	6	-3	0				b2/b3/b4/b5/			0	0	0	0	0	0	237517	0	131922	0	4	25.6474	6.1965	-2.1805
7136	7137	PT1767.05S	GNVAVTVSGHTCQHWSAQTPHTHNR	GNVAVTVSGHTCQHWSAQTPHTHNR	N/N[83.6%]	1914.7	N4H5F2S0G0	940.399	4696.96	5	-1	0				b2/b3/b4/			0	0	0	0	0	0	171745	0	0	0	3	14.9527	4.1095	-7.033
7185	7186	PT1774.45S	GNVAVTVSGHTCQHWSAQTPHTHNR	GNVAVTVSGHTCQHWSAQTPHTHNR	N/N[98.5%]	2204.77	N4H5F0S2G0	998.422	4987.07	5	-1	0		y20/		b2/b3/b4/b5/			0	0	0	0	0	0	2.09012e+06	0	850988	0	4	28.3717	6.2237	0.73395
7198	7199	PT1776.48S	GNVAVTVSGHTCQHWSAQTPHTHNR	GNVAVTVSGHTCQHWSAQTPHTHNR	N/N[90.9%]	2204.77	N4H5F0S2G0	832.352	4987.07	6	-2	0				b2/b3/b4/b5/			0	0	0	0	0	0	196656	0	99921.4	0	4	25.5573	6.1956	-0.79798
7212	7215	PT1778.84S	GNVAVTVSGHTCQHWSAQTPHTHNR	GNVAVTVSGHTCQHWSAQTPHTHNR	N/N[75.4%]	1913.68	N4H5F0S1G0	940.4	4695.96	5	-2	0	y1/			b2/b3/b4/			0	0	0	0	0	0	165553	0	0	0	4	16.0594	5.1106	-2.7549
7253	7254	PT1784.67S	GNVAVTVSGHTCQHWSAQTPHTHNR	GNVAVTVSGHTCQHWSAQTPHTHNR	N/N[95.6%]	2204.77	N4H5F0S2G0	998.822	4987.07	5	-3	0		y20/		b2/b3/b4/b5/		b24/	0	0	0	0	0	51773.3	557350	0	234566	0	4	24.1316	7.1713	-0.34222
7391	7392	PT1805.77S	ISEENETTCYXGK	ISEENETTCYMGK	N/N[98.9%]	1913.68	N4H5F0S1G0	1164.45	3491.32	3	0	1	y5/y6/y7/						100572	0	325426	0	0	0	0	0	0	0	3	24.1829	5.1918	-0.66657
7413	7418	PT1809.55S	HCDGNVSSCGDHPSEGCFCPPDK	HCDGNVSSCGDHPSEGCFCPPDK	N/N[98.1%]	2059.73	N4H5F1S1G0	1171.19	4678.71	4	-3	0	y4/y11/y12/			b3/			0	0	0	0	0	57379	283585	0	72307.1	0	4	32.0969	7.251	-0.10684
7490	7492	PT1820.78S	HCDGNVSSCGDHPSEGCFCPPDK	HCDGNVSSCGDHPSEGCFCPPDK	N/N[98.5%]	2059.73	N4H5F1S1G0	1170.68	4678.71	4	-1	0	y4/y11/y12/			b3/			0	0	0	0	0	75619.9	407939	0	115428	0	4	33.1291	7.2613	-0.029465
7567	7570	PT1832.41S	XDGASNVTCINSR	MDGASNVTCINSR	N/N[99.1%]	1913.68	N4H5F0S1G0	1119.44	3354.3	3	-2	1	y3/y5/y6/						0	0	360919	0	0	0	0	0	0	0	3	22.0385	4.1804	-0.30909
7600	7606	PT1837.71S	EHEGAIYPDNTTDFQR	EHEGAIYPDNTTDFQR	N/N[81.5%]	1913.68	N4H5F0S1G0	952.886	3806.51	4	-2	0	y3/	y13/		b2/b3/b5/b6/b7/			0	0	19616.3	0	0	0	0	0	0	0	6	19.2505	7.1225	-1.1154
7633	7641	PT1842.94S	EHEGAIYPDNTTDFQR	EHEGAIYPDNTTDFQR	N/N[98.5%]	2059.73	N4H5F1S1G0	989.404	3952.59	4	-2	0	y3/	y13/		b2/b3/b5/b6/b7/			0	0	0	0	0	0	37167.1	0	0	0	6	20.7784	7.1378	2.375
7644	7646	PT1843.74S	XDGASNVTCINSR	MDGASNVTCINSR	N/N[99.0%]	1913.68	N4H5F0S1G0	1118.77	3354.3	3	0	1	y3/y5/y6/						75127.8	0	484369	0	0	0	57524.7	0	0	0	3	27.3319	6.2133	0.96338
7721	7722	PT1854.82S	XDGASNVTCINSR	MDGASNVTCINSR	N/N[98.7%]	1913.68	N4H5F0S1G0	1118.77	3354.3	3	0	1	y3/y5/y6/						69171.2	0	487225	0	0	0	0	0	0	0	3	24.5881	5.1959	-0.45591
7798	7799	PT1866.22S	XDGASNVTCINSR	MDGASNVTCINSR	N/N[97.5%]	1913.68	N4H5F0S1G0	1119.44	3354.29	3	-2	1	y1/y2/y3/y5/y6/						34173	0	296678	0	0	0	0	0	0	0	5	21.5227	7.1452	-2.3835
7820	7828	PT1870.28S	VTACHSSQPNATLYK	VTACHSSQPNATLYK	N/N[97.7%]	2204.77	N4H5F0S2G0	971.401	3881.58	4	-1	0	y2/			b8/			0	0	161995	0	0	43891.7	326377	0	0	0	2	28.8045	5.238	-0.54066
7897	7898	PT1880.92S	VTACHSSQPNATLYK	VTACHSSQPNATLYK	N/N[98.5%]	2204.77	N4H5F0S2G0	971.654	3881.59	4	-2	0	y2/			b6/b8/			118002	0	459397	0	0	215193	1.06281e+06	0	0	0	3	32.6173	7.2562	1.8657
7974	7980	PT1893.03S	HEEGHMLNCTCFGQGR	HEEGHMLNCTCFGQGR	N/N[95.4%]	1913.68	N4H5F0S1G0	962.873	3846.46	4	-2	0	y4/			b2/b5/b6/			0	0	140852	0	0	233675	816906	0	0	0	4	34.2612	7.2726	-1.3252
8007	8011	PT1897.69S	YNQTSQISWTSSCTNR	YNQTSQISWTSSCTNR	N/N[92.2%]	2569.9	N5H6F0S2G0	1126.95	4502.76	4	-2	0	y1/				b7/		0	0	115088	0	0	131988	274347	0	0	0	1	15.4621	4.1146	0.50874
8051	8052	PT1903.88S	HEEGHMLNCTCFGQGR	HEEGHMLNCTCFGQGR	N/N[96.6%]	1913.68	N4H5F0S1G0	962.372	3846.47	4	0	0	y4/			b2/b5/b6/b7/			0	0	419663	0	0	726373	2.64304e+06	0	0	0	5	36.5454	8.2855	-0.40594
8062	8071	PT1906.63S	FVEGSHNSTVSLTTK	FVEGSHNSTVSLTTK	N/N[96.9%]	1913.68	N4H5F0S1G0	881.127	3520.48	4	-1	0	y2/y3/y5/						112933	0	509709	0	0	153682	876152	0	0	0	3	34.3434	7.2734	-1.1175
8073	8077	PT1907.56S	FVEGSHNSTVSLTTK	FVEGSHNSTVSLTTK	N/N[99.1%]	1872.65	N3H6F0S1G0	1160.83	3479.46	3	-1	0	y3/y5/						0	0	288962	0	0	72344	472907	0	0	0	2	37.2223	5.3222	-0.11296
8128	8134	PT1915.69S	FVEGSHNSTVSLTTK	FVEGSHNSTVSLTTK	N/N[98.2%]	1710.6	N3H5F0S1G0	1106.81	3317.41	3	-1	0	y2/y3/y5/y8/						128744	0	599423	0	0	189293	955832	0	0	0	4	42.8473	8.3485	0.34286
8128	8135	PT1915.83S	IPCSQPPQIEHGTINSSR	IPCSQPPQIEHGTINSSR	N/N[96.7%]	1622.58	N4H5F0S0G0	1215.53	3643.56	3	-1	0				b5/b11/			0	0	107727	0	0	0	400889	0	0	0	2	27.3378	4.2334	-1.4512
8139	8140	PT1916.7S	FVEGSHNSTVSLTTK	FVEGSHNSTVSLTTK	N/N[98.4%]	1913.68	N4H5F0S1G0	1174.5	3520.49	3	-1	0	y3/y5/						453185	0	2.17967e+06	0	0	411769	2.52727e+06	0	0	0	2	39.6617	6.3366	0.30766
8139	8147	PT1917.52S	IPCSQPPQIEHGTINSSR	IPCSQPPQIEHGTINSSR	N/N[93.4%]	1768.64	N4H5F1S0G0	948.663	3789.62	4	-2	0	y1/			b5/b11/			0	0	0	0	0	48574.3	517828	0	0	0	3	20.3617	5.1536	-1.7143
8150	8151	PT1918.18S	FVEGSHNSTVSLTTK	FVEGSHNSTVSLTTK	N/N[96.6%]	1913.68	N4H5F0S1G0	880.876	3520.48	4	0	0	y2/y3/y5/						120621	0	541217	0	0	168690	939446	0	0	0	3	36.8227	7.2982	-0.92743
8150	8156	PT1918.85S	FVEGSHNSTVSLTTK	FVEGSHNSTVSLTTK	N/N[92.7%]	1710.6	N3H5F0S1G0	830.356	3317.4	4	-1	0	y2/y3/y5/						45037.6	0	201231	0	0	100702	683128	0	0	0	3	35.5821	7.2858	-2.9358
8172	8175	PT1921.67S	SRYPHKPEINSTTHPGADLQENFCR	SRYPHKPEINSTTHPGADLQENFCR	N/N[95.8%]	1622.58	N4H5F0S0G0	916.403	4576.98	5	-1	0	y3/y7/y11/	y11/		b5/b6/			0	0	0	0	0	0	241914	0	365784	0	5	22.5237	7.1552	0.51682
8183	8188	PT1923.5S	FVEGSHNSTVSLTTK	FVEGSHNSTVSLTTK	B/N[97.7%]	1751.62	N4H4F0S1G0	1120.82	3358.43	3	-2	0	y3/y5/						100054	0	490189	0	0	173105	730373	0	0	0	2	29.9668	6.2397	0.2518
8194	8198	PT1924.98S	SRYPHKPEINSTTHPGADLQENFCR	SRYPHKPEINSTTHPGADLQENFCR	N/N[94.1%]	1622.58	N4H5F0S0G0	764.169	4576.96	6	-3	0	y1/y2/y3/y4/y5/y6/y7/y8/y10/y11/	y11/y12/y17/		b3/b5/b6/b8/	b6/	b24/	0	0	0	0	0	0	72645.7	92138	437129	0	14	43.6374	17.2664	-3.0322
8205	8207	PT1926.26S	FVEGSHNSTVSLTTK	FVEGSHNSTVSLTTK	N/N[98.1%]	1710.6	N3H5F0S1G0	1106.81	3317.41	3	-1	0	y3/y5/y8/						261561	0	1.03441e+06	0	0	353233	1.70893e+06	0	0	0	3	44.0788	7.3708	0.23247
8216	8217	PT1927.73S	FVEGSHNSTVSLTTK	FVEGSHNSTVSLTTK	N/N[97.8%]	1913.68	N4H5F0S1G0	1174.84	3520.49	3	-2	0	y3/y5/						570509	0	2.49109e+06	0	0	488944	3.1384e+06	0	0	0	2	37.4787	6.3148	0.3256
8216	8218	PT1927.8S	IPCSQPPQIEHGTINSSR	IPCSQPPQIEHGTINSSR	N/N[96.4%]	1622.58	N4H5F0S0G0	1215.53	3643.57	3	-1	0				b3/b5/b11/			0	0	1.17048e+06	0	0	518734	4.46292e+06	0	0	0	3	31.3618	6.2536	0.35793
8216	8219	PT1927.88S	IPCSQPPQIEHGTINSSR	IPCSQPPQIEHGTINSSR	N/N[98.4%]	1622.58	N4H5F0S0G0	911.899	3643.57	4	-1	0				b3/b5/			0	0	818507	0	0	722112	6.39103e+06	0	0	0	2	27.0271	5.2203	0.019456
8216	8220	PT1928.01S	IPCSQPPQIEHGTINSSR	IPCSQPPQIEHGTINSSR	N/N[95.4%]	1768.64	N4H5F1S0G0	1264.22	3789.63	3	-1	0				b5/b11/			0	0	79639.1	0	0	45374.7	511300	0	0	0	2	23.0799	5.1808	0.88152
8227	8229	PT1929.33S	IPCSQPPQIEHGTINSSR	IPCSQPPQIEHGTINSSR	N/N[94.8%]	1768.64	N4H5F1S0G0	948.413	3789.62	4	-1	0				b5/b10/			0	0	42849.2	0	0	76181	747336	0	0	0	2	22.3203	5.1732	-0.63573
8227	8230	PT1929.47S	FVEGSHNSTVSLTTK	FVEGSHNSTVSLTTK	N/N[96.7%]	1913.68	N4H5F0S1G0	881.128	3520.49	4	-1	0	y3/y5/						65989.1	0	357586	0	0	75682.7	600853	0	0	0	2	34.2156	6.2822	0.13073
8227	8231	PT1929.6S	FVEGSHNSTVSLTTK	FVEGSHNSTVSLTTK	N/N[98.0%]	1548.54	N3H4F0S1G0	1053.12	3155.35	3	-2	0	y1/y2/y3/y5/y8/			b2/			160730	0	488983	0	0	197131	856222	0	0	0	6	44.9508	10.3495	-1.1075
8249	8250	PT1932.51S	SRYPHKPEINSTTHPGADLQENFCR	SRYPHKPEINSTTHPGADLQENFCR	N/N[97.3%]	1622.58	N4H5F0S0G0	916.404	4576.98	5	-1	0	y4/y5/y6/y7/y8/y10/y11/	y11/y17/		b5/b6/	b6/b20/		0	0	0	0	0	193929	1.43096e+06	342994	2.40669e+06	0	9	36.3624	13.2336	0.98355
8271	8273	PT1935.96S	SRYPHKPEINSTTHPGADLQENFCR	SRYPHKPEINSTTHPGADLQENFCR	N/N[88.9%]	1622.58	N4H5F0S0G0	764.004	4576.98	6	-2	0	y1/y2/y3/y4/y5/y6/y7/y8/y10/y11/	y11/y17/		b5/b6/	b6/b14/		0	0	0	0	0	0	103916	114475	657217	0	12	42.1551	15.2716	-0.48561
8282	8283	PT1937.44S	FVEGSHNSTVSLTTK	FVEGSHNSTVSLTTK	N/N[96.1%]	1710.6	N3H5F0S1G0	1106.81	3317.41	3	-1	0	y2/y3/y5/y8/						175684	0	667710	0	0	249758	1.12777e+06	0	0	0	4	41.4918	8.3349	1.3364
8293	8294	PT1938.99S	IPCSQPPQIEHGTINSSR	IPCSQPPQIEHGTINSSR	N/N[96.6%]	1622.58	N4H5F0S0G0	1215.87	3643.57	3	-2	0				b3/b5/b11/			0	0	132936	0	0	78869.9	618018	0	0	0	3	29.0183	6.2302	1.5814
8326	8334	PT1944.8S	HEEGHMLNCTCFGQGR	HEEGHMLNCTCFGQGR	N/N[92.5%]	1914.7	N4H5F2S0G0	963.625	3847.46	4	-4	0	y2/			b2/b5/			0	0	0	0	0	0	367888	0	0	0	3	17.2317	4.1323	-6.848
8337	8343	PT1946.09S	KADNKSK	KADNKSK	N/N[99.9%]	1403.51	N3H4F1S0G0	731.995	2193.97	3	0	0	y1/y2/			b1/b4/			0	0	0	0	0	0	0	0	0	0	4	16.2721	4.1227	8.5823
8348	8353	PT1947.57S	YNQTSQISWTSSCTNR	YNQTSQISWTSSCTNR	N/N[93.5%]	2569.9	N5H6F0S2G0	1126.7	4502.75	4	-1	0	y1/				b7/		0	0	63608.6	0	0	87701.3	169002	0	0	0	1	16.5254	4.1253	-0.37281
8381	8390	PT1952.9S	EHEGAIYPDNTTDFQR	EHEGAIYPDNTTDFQR	N/N[94.2%]	2059.73	N4H5F1S1G0	989.399	3952.56	4	-2	0	y3/			b5/b6/b7/			0	0	0	0	0	0	42117.8	0	0	0	4	15.4145	5.1041	-3.1223
8403	8409	PT1955.66S	KLHINHNNLTESVGPLPK	KLHINHNNLTESVGPLPK	N/N[84.1%]	2133.77	N5H6F1S0G0	830.184	4144.88	5	-2	0	y2/y5/						0	0	0	0	0	75630.4	407011	0	0	0	2	25.2578	4.2126	0.43877
8425	8426	PT1958.3S	YNQTSQISWTSSCTNR	YNQTSQISWTSSCTNR	N/N[95.9%]	2569.9	N5H6F0S2G0	1126.95	4502.76	4	-2	0	y1/				b7/		0	0	159303	0	0	183818	401002	0	0	0	1	17.5539	4.1355	1.5931
8447	8453	PT1962.35S	KLHINHNNLTESVGPLPK	KLHINHNNLTESVGPLPK	N/N[84.0%]	2133.77	N5H6F1S0G0	1037.48	4144.89	4	-2	0	y2/y5/						0	0	0	0	0	50389.9	283643	0	0	0	2	19.7304	4.1573	2.091
8458	8466	PT1964.22S	EHEGAIYPDNTTDFQR	EHEGAIYPDNTTDFQR	N/N[95.8%]	1913.68	N4H5F0S1G0	952.887	3806.52	4	-2	0	y3/			b2/b3/b5/b6/b7/b9/			0	0	31049.7	0	0	0	71945	0	0	0	7	25.9539	9.1695	-0.28164
8480	8483	PT1966.7S	KLHINHNNLTESVGPLPK	KLHINHNNLTESVGPLPK	N/N[93.1%]	2133.77	N5H6F1S0G0	830.385	4144.88	5	-3	0	y2/y5/						0	0	0	0	0	95360.3	770741	0	0	0	2	23.2372	4.1924	0.085862
8480	8487	PT1967.22S	KLHINHNNLTESVGPLPK	KLHINHNNLTESVGPLPK	N/N[84.8%]	1768.64	N4H5F1S0G0	756.955	3779.74	5	-1	0	y2/y5/y7/y9/			b1/b4/			0	0	0	0	0	172368	1.0038e+06	0	126173	0	6	42.1681	9.3317	-1.9422
8480	8489	PT1967.5S	KLHINHNNLTESVGPLPK	KLHINHNNLTESVGPLPK	N/N[93.3%]	1768.64	N4H5F1S0G0	945.943	3779.75	4	-1	0	y2/y5/			b4/			0	0	0	0	0	114960	632080	0	0	0	3	29.972	5.2497	-0.85693
8546	8550	PT1976.38S	EHEGAIYPDNTTDFQR	EHEGAIYPDNTTDFQR	N/N[96.7%]	1913.68	N4H5F0S1G0	952.635	3806.51	4	-1	0	y3/			b2/b3/b5/b6/b7/			0	0	0	0	0	0	89905.1	0	0	0	6	22.7952	7.158	-1.8375
8656	8661	PT1992.54S	NHSCEPCQTLAVR	NHSCEPCQTLAVR	N/N[98.3%]	2204.77	N4H5F0S2G0	1260.17	3776.48	3	-2	0	y8/y11/						53384.8	0	157442	0	0	142541	78064.9	0	0	0	2	32.0217	6.2602	-0.48951
8667	8671	PT1994.03S	NHSCEPCQTLAVR	NHSCEPCQTLAVR	N/N[98.5%]	2204.77	N4H5F0S2G0	945.377	3776.48	4	-2	0	y1/y8/y10/y11/	y12/		b2/			103527	0	262444	0	0	360908	250210	0	0	0	5	31.1178	9.2212	-0.29888
8678	8685	PT1995.99S	YPHKPEINSTTHPGADLQENFCR	YPHKPEINSTTHPGADLQENFCR	N/N[90.6%]	1913.68	N4H5F0S1G0	926.196	4624.94	5	-2	0	y7/y11/	y11/		b3/			0	0	0	0	0	0	95842	0	50763.3	0	3	18.2272	5.1323	0.014591
8700	8704	PT1998.98S	MDGASNVTCINSR	MDGASNVTCINSR	N/N[98.4%]	1913.68	N4H5F0S1G0	1113.78	3338.31	3	-1	0	y3/y5/y6/						153331	0	1.30023e+06	0	87975.8	0	0	0	0	0	3	27.1286	6.2113	1.1822
8722	8730	PT2002.59S	YNQTSQISWTSSCTNR	YNQTSQISWTSSCTNR	N/N[98.6%]	2350.79	N2H12F0S0G0	1072.18	4283.68	4	-2	0	y1/				b7/		0	0	54401.6	0	0	80877.7	132153	0	0	0	1	14.2815	4.1028	7.9195
8733	8739	PT2003.94S	MDGASNVTCINSR	MDGASNVTCINSR	N/N[98.3%]	1913.68	N4H5F0S1G0	835.582	3338.3	4	-1	0	y3/y6/						50427.5	0	320879	0	0	0	0	0	0	0	2	30.6571	4.2666	-0.28422
8788	8794	PT2012S	YNQTSQISWTSSCTNR	YNQTSQISWTSSCTNR	N/N[97.2%]	2204.77	N4H5F0S2G0	1035.66	4137.63	4	-2	0	y1/				b7/		0	0	97982.7	0	0	51637.1	127743	0	0	0	1	15.015	4.1101	0.52361
8854	8858	PT2021.04S	IDSTGNVTNELR	IDSTGNVTNELR	N/N[72.4%]	1216.42	N2H5F0S0G0	846.033	2535.08	3	-1	0	y1/y2/y4/y5/y6/y8/y10/			b2/b8/		b11/	300479	0	741657	0	0	46132.4	76538.3	0	0	0	9	28.8554	13.1586	-0.97679
8854	8860	PT2021.32S	IDSTGNVTNELR	IDSTGNVTNELR	N/N[92.8%]	1216.42	N2H5F0S0G0	1268.05	2535.09	2	0	0	y1/y2/y5/						103247	0	910455	0	0	0	0	0	0	0	3	44.3671	5.3937	1.7961
8876	8877	PT2023.79S	YNQTSQISWTSSCTNR	YNQTSQISWTSSCTNR	N/N[98.8%]	2204.77	N4H5F0S2G0	1035.66	4137.62	4	-2	0	y1/				b7/		74224.9	0	344116	0	0	238662	396639	0	0	0	1	16.5847	5.1158	0.28759
8876	8885	PT2024.82S	EHEGAIYPDNTTDFQR	EHEGAIYPDNTTDFQR	N/N[97.9%]	2133.77	N5H6F1S0G0	1007.66	4026.61	4	-1	0	y3/			b2/b3/b5/b6/b7/			0	0	101874	0	0	28878.2	207316	0	0	0	6	25.9283	9.1693	-0.093432
8909	8914	PT2028.99S	ISEENETTCYMGK	ISEENETTCYMGK	N/N[98.9%]	1913.68	N4H5F0S1G0	1159.78	3475.32	3	-2	0	y5/y7/						474131	0	1.06865e+06	0	0	0	0	0	0	0	2	21.3021	4.173	-1.078
8953	8957	PT2035.11S	EHEGAIYPDNTTDFQR	EHEGAIYPDNTTDFQR	N/N[95.7%]	1987.71	N5H6F0S0G0	1294.52	3880.55	3	-1	0	y3/			b2/b3/b5/b6/b7/			0	0	218068	0	0	56771.3	286600	0	0	0	6	36.0872	9.2709	-0.083754
8964	8969	PT2036.84S	EHEGAIYPDNTTDFQR	EHEGAIYPDNTTDFQR	N/N[98.8%]	1768.64	N4H5F1S0G0	1221.84	3661.48	3	-2	0	y3/			b2/b3/b5/b6/b7/			0	0	110251	0	0	0	187655	0	0	0	6	33.8769	8.2588	0.41741
8975	8978	PT2038.19S	EHEGAIYPDNTTDFQR	EHEGAIYPDNTTDFQR	N/N[98.8%]	1987.71	N5H6F0S0G0	971.393	3880.54	4	-2	0	y3/			b2/b3/b5/b6/b7/			0	0	111014	0	0	44158.1	253470	0	0	0	6	30.8047	9.218	-3.0906
9008	9012	PT2042.97S	EHEGAIYPDNTTDFQR	EHEGAIYPDNTTDFQR	N/N[96.0%]	2204.77	N4H5F0S2G0	1025.66	4097.6	4	-2	0	y3/	y13/		b2/b3/b5/b6/b7/			0	0	0	0	0	0	75262.7	0	0	0	6	17.3203	7.1032	-2.273
9008	9014	PT2043.21S	EHEGAIYPDNTTDFQR	EHEGAIYPDNTTDFQR	N/N[98.8%]	1768.64	N4H5F1S0G0	916.378	3661.48	4	-1	0	y1/y3/y9/			b2/b3/b5/b6/b7/b9/			0	0	122671	0	0	57843.2	350757	0	0	0	9	39.4817	12.2748	0.8635
9030	9040	PT2046.96S	EHEGAIYPDNTTDFQR	EHEGAIYPDNTTDFQR	N/N[89.4%]	1987.71	N5H6F0S0G0	1294.86	3880.55	3	-2	0	y3/			b6/b7/			0	0	0	0	0	0	36630.4	0	0	0	3	14.7353	4.1074	-1.0112
9041	9042	PT2047.35S	EHEGAIYPDNTTDFQR	EHEGAIYPDNTTDFQR	N/N[99.3%]	1768.64	N4H5F1S0G0	1221.5	3661.48	3	-1	0	y1/y3/			b2/b3/b5/b6/b7/b9/			0	0	587107	163704	0	183138	1.38171e+06	0	0	0	8	41.5972	12.296	0.00010367
9063	9070	PT2051.2S	SRYPHKPEINSTTHPGADLQENFCR	SRYPHKPEINSTTHPGADLQENFCR	N/N[96.0%]	1913.68	N4H5F0S1G0	975.021	4868.06	5	-3	0	y4/y7/y11/	y11/		b6/			0	0	0	0	0	0	353768	70207.4	536571	0	4	26.0395	7.1904	-2.0212
9063	9071	PT2051.34S	QSVPAHFVALNGSK	QSVPAHFVALNGSK	N/N[95.4%]	1540.53	N2H7F0S0G0	999.442	2995.31	3	-1	0	y11/			b2/b3/			21482.6	0	77154.6	0	0	28968.9	190097	0	0	0	3	26.2012	7.192	0.77614
9085	9089	PT2053.97S	EHEGAIYPDNTTDFQR	EHEGAIYPDNTTDFQR	N/N[97.4%]	1622.58	N4H5F0S0G0	879.862	3515.42	4	-1	0	y1/y3/y6/y9/	y14/		b2/b3/b4/b5/b6/b7/b9/			0	0	138837	0	0	73791.1	340187	0	0	0	11	36.5414	14.2254	-0.061905
9085	9092	PT2054.38S	SRYPHKPEINSTTHPGADLQENFCR	SRYPHKPEINSTTHPGADLQENFCR	N/N[79.5%]	1913.68	N4H5F0S1G0	812.685	4868.06	6	-3	0	y1/y3/y4/y5/y6/y7/y10/y11/	y11/y12/y17/		b5/b6/	b6/	b24/	0	0	0	0	0	53960.5	317537	101544	744022	0	10	38.006	14.2401	-2.2871
9096	9097	PT2055.19S	EHEGAIYPDNTTDFQR	EHEGAIYPDNTTDFQR	N/N[98.9%]	1622.58	N4H5F0S0G0	1172.81	3515.42	3	-1	0	y1/y3/y9/			b2/b3/b5/b6/b7/b9/			0	0	2164608	0	0	570047	2.56689e+06	0	0	0	9	42.0572	12.3006	-0.47503
9118	9125	PT2059.15S	SRYPHKPEINSTTHPGADLQENFCR	SRYPHKPEINSTTHPGADLQENFCR	N/N[97%]	1913.68	N4H5F0S1G0	1218.27	4868.06	4	-2	0	y4/y7/y11/	y11/					0	0	0	0	0	0	244608	0	180278	0	3	21.412	5.1641	-3.3982
9151	9155	PT2063.36S	SRYPHKPEINSTTHPGADLQENFCR	SRYPHKPEINSTTHPGADLQENFCR	N/N[95.3%]	1913.68	N4H5F0S1G0	974.821	4868.07	5	-2	0	y4/y7/y11/	y11/		b5/b6/		b24/	0	0	0	0	0	0	2.72031e+06	438243	3.61152e+06	0	5	29.0208	8.2102	-1.1565
9162	9170	PT2065.48S	QSVPAHFVALNGSK	QSVPAHFVALNGSK	N/N[90.2%]	1378.48	N2H6F0S0G0	945.087	2833.25	3	0	0	y11/	y11/		b2/b3/b9/b10/			65522.8	0	138894	0	0	58073.8	372462	0	0	0	5	25.8722	9.1687	-1.7637
9173	9175	PT2066.22S	EHEGAIYPDNTTDFQR	EHEGAIYPDNTTDFQR	N/N[99.1%]	1622.58	N4H5F0S0G0	1173.15	3515.42	3	-2	0	y1/y3/			b2/b3/b4/b5/b6/b7/			0	0	450603	0	0	0	576915	0	0	0	8	37.7158	10.2772	-0.040382
9173	9176	PT2066.33S	SRYPHKPEINSTTHPGADLQENFCR	SRYPHKPEINSTTHPGADLQENFCR	N/N[91.2%]	1913.68	N4H5F0S1G0	812.686	4868.06	6	-3	0	y1/y2/y3/y4/y5/y6/y7/y11/	y11/y12/y17/		b5/b6/	b6/	b24/	0	0	0	0	0	0	333698	159217	972801	0	10	36.3478	13.2335	-2.0614
9173	9178	PT2066.55S	YPHKPEINSTTHPGADLQENFCR	YPHKPEINSTTHPGADLQENFCR	N/N[95.2%]	1622.58	N4H5F0S0G0	867.977	4333.85	5	-2	0	y1/y3/y4/y5/y7/y11/y12/	y11/y12/y19/y21/		b3/b4/			0	0	0	0	0	107919	675054	0	562457	0	9	30.3455	12.1835	-0.026205
9184	9191	PT2068.26S	YPHKPEINSTTHPGADLQENFCR	YPHKPEINSTTHPGADLQENFCR	N/N[97.6%]	1768.64	N4H5F1S0G0	897.187	4479.9	5	-2	0	y4/y5/y7/y11/	y11/		b3/b4/			0	0	0	0	0	61138.5	399822	0	224498	0	6	27.5672	9.1857	-1.2874
9184	9194	PT2068.68S	YPHKPEINSTTHPGADLQENFCR	YPHKPEINSTTHPGADLQENFCR	N/N[92.2%]	1622.58	N4H5F0S0G0	1084.47	4333.84	4	-1	0	y4/y7/y11/	y11/y21/		b3/b4/			0	0	0	0	0	83047.8	478180	0	141289	0	5	27.2296	8.1923	-1.235
9206	9213	PT2071.5S	SRYPHKPEINSTTHPGADLQENFCR	SRYPHKPEINSTTHPGADLQENFCR	N/N[95.5%]	1913.68	N4H5F0S1G0	1218.28	4868.07	4	-2	0	y7/y11/	y11/					0	0	0	0	0	0	229058	0	198786	0	2	17.5621	4.1356	-0.18855
9217	9226	PT2073.14S	YPHKPEINSTTHPGADLQENFCR	YPHKPEINSTTHPGADLQENFCR	N/N[96.8%]	1768.64	N4H5F1S0G0	897.586	4479.89	5	-4	0	y7/y11/	y11/		b3/b4/			0	0	0	0	0	42498.2	328621	21636.2	176495	0	4	25.2636	8.1726	-3.6435
9239	9241	PT2075.36S	SRYPHKPEINSTTHPGADLQENFCR	SRYPHKPEINSTTHPGADLQENFCR	N/N[92.6%]	1913.68	N4H5F0S1G0	974.82	4868.06	5	-2	0	y4/y6/y7/y11/	y11/y17/		b5/b6/			0	0	0	0	0	0	2.36441e+06	387751	3.54339e+06	0	6	30.0461	9.2105	-2.2223
9261	9262	PT2078.44S	YPHKPEINSTTHPGADLQENFCR	YPHKPEINSTTHPGADLQENFCR	N/N[98.7%]	1622.58	N4H5F0S0G0	867.575	4333.84	5	0	0	y3/y4/y5/y6/y7/y11/	y11/y19/		b3/b4/			0	0	0	0	0	900876	5.80719e+06	358916	4.652e+06	0	8	32.3769	12.2038	-0.61867
9272	9273	PT2079.92S	YPHKPEINSTTHPGADLQENFCR	YPHKPEINSTTHPGADLQENFCR	N/N[95.5%]	1622.58	N4H5F0S0G0	1084.97	4333.85	4	-3	0	y3/y7/y11/	y11/y19/y21/		b3/b4/			0	0	0	0	0	144896	686025	0	150168	0	5	26.3026	8.183	0.3715
9316	9325	PT2087.3S	SRYPHKPEINSTTHPGADLQENFCR	SRYPHKPEINSTTHPGADLQENFCR	N/N[93.6%]	1913.68	N4H5F0S1G0	975.021	4868.06	5	-3	0	y11/	y11/		b6/			0	0	0	0	0	0	168899	0	276474	0	2	21.7618	4.1776	-2.2093
9338	9343	PT2089.74S	YPHKPEINSTTHPGADLQENFCR	YPHKPEINSTTHPGADLQENFCR	N/N[97.0%]	1622.58	N4H5F0S0G0	868.175	4333.84	5	-3	0	y1/y7/y11/	y11/		b3/b4/			0	0	0	0	0	63016.7	322576	0	256039	0	5	25.206	8.1721	-2.265
9426	9435	PT2102.73S	SDFEQNGTXGNVCLFLNLANDPTIER	SDFEQNGTMGNVCLFLNLANDPTIER	N/N[92.2%]	1419.5	N3H5F0S0G0	879.38	4390.86	5	-2	1	y1/	y24/	y24/				0	0	0	0	0	329170	36500.6	373003	160257	0	1	25.8625	5.2086	0.10794
9437	9442	PT2103.74S	IPCSQPPQIEHGTINSSR	IPCSQPPQIEHGTINSSR	N/N[95.4%]	1913.68	N4H5F0S1G0	984.924	3934.67	4	-2	0				b5/b11/			0	0	144338	0	0	97309.7	1.00078e+06	0	0	0	2	23.8345	5.1883	0.42134
9514	9515	PT2114.56S	IPCSQPPQIEHGTINSSR	IPCSQPPQIEHGTINSSR	N/N[98.3%]	1913.68	N4H5F0S1G0	984.423	3934.67	4	0	0	y3/			b3/b5/b9/b10/b11/			0	0	2.92772e+06	0	0	2.06233e+06	2.16976e+07	0	0	0	6	28.8183	9.1982	1.5682
9514	9516	PT2114.63S	IPCSQPPQIEHGTINSSR	IPCSQPPQIEHGTINSSR	N/N[97.3%]	1913.68	N4H5F0S1G0	1312.9	3934.67	3	-2	0				b3/b5/b11/			0	0	2.52474e+06	0	0	851916	1.01785e+07	0	0	0	3	27.1876	6.2119	0.67272
9536	9539	PT2117.81S	IPCSQPPQIEHGTINSSR	IPCSQPPQIEHGTINSSR	N/N[93.9%]	2059.73	N4H5F1S1G0	1361.58	4080.72	3	-2	0				b5/b11/			0	0	58097.3	0	0	39933	465842	0	0	0	2	22.7424	5.1774	0.25029
9558	9562	PT2121.21S	KEHETCLAPELYNGNYSTTQK	KEHETCLAPELYNGNYSTTQK	N/N[98.2%]	1622.58	N4H5F0S0G0	1027.69	4105.72	4	-2	0	y5/y6/y8/			b4/b7/b8/b11/b12/			0	0	0	0	0	0	0	0	0	0	8	20.3701	8.1237	-2.1109
9591	9592	PT2125.56S	IPCSQPPQIEHGTINSSR	IPCSQPPQIEHGTINSSR	N/N[98.1%]	1913.68	N4H5F0S1G0	984.674	3934.67	4	-1	0				b2/b3/b5/			0	0	2.42851e+06	0	0	1.98836e+06	1.78829e+07	0	0	0	3	26.4152	6.2042	1.3981
9591	9593	PT2125.64S	IPCSQPPQIEHGTINSSR	IPCSQPPQIEHGTINSSR	N/N[98.8%]	1913.68	N4H5F0S1G0	1312.23	3934.67	3	0	0				b5/b11/			0	0	1959377	0	0	524703	6.88719e+06	0	0	0	2	27.785	5.2278	0.82678
9591	9595	PT2125.83S	IPCSQPPQIEHGTINSSR	IPCSQPPQIEHGTINSSR	N/N[93.0%]	2059.73	N4H5F1S1G0	1021.19	4080.72	4	-1	0				b3/b5/			0	0	99790.2	0	0	118380	1.14335e+06	0	0	0	2	20.4121	5.1541	0.26166
9591	9597	PT2126.11S	HEEGHMLNCTCFGQGR	HEEGHMLNCTCFGQGR	N/N[96.6%]	2204.77	N4H5F0S2G0	1035.14	4137.55	4	0	0	y4/			b2/b5/b7/			0	0	229284	0	0	351270	1.43305e+06	0	0	0	4	30.1322	7.2313	-2.1923
9613	9615	PT2128.8S	IPCSQPPQIEHGTINSSR	IPCSQPPQIEHGTINSSR	N/N[95.0%]	2059.73	N4H5F1S1G0	1361.25	4080.72	3	-1	0				b5/b11/			0	0	60316.5	0	0	0	431800	0	0	0	2	21.4587	4.1746	-0.034407
9635	9638	PT2132.32S	FSDGLESNSSTQFEVKK	FSDGLESNSSTQFEVKK	N/N[97.5%]	1864.63	N2H9F0S0G0	1257.19	3767.55	3	-2	0	y1/y2/y3/y4/y5/y6/y8/y11/			b4/b5/b6/			182235	0	405406	0	0	614842	1.4896e+06	0	0	0	11	51.8302	15.3683	1.6067
9635	9643	PT2133S	YPHKPEINSTTHPGADLQENFCR	YPHKPEINSTTHPGADLQENFCR	N/N[98.3%]	1913.68	N4H5F0S1G0	926.195	4624.94	5	-2	0	y7/y11/			b3/b4/			0	0	0	0	0	0	155724	0	44653.2	0	4	19.6092	6.1361	-0.31533
9646	9652	PT2134.33S	LNAENNATFYFK	LNAENNATFYFK	N/N[98.7%]	1419.5	N3H5F0S0G0	951.407	2851.2	3	-1	0	y3/			b9/			710004	0	74434.6	0	0	0	0	0	0	0	2	22.8773	4.1888	3.5028
9646	9655	PT2134.75S	KLHINHNNLTESVGPLPK	KLHINHNNLTESVGPLPK	N/N[89.7%]	2059.73	N4H5F1S1G0	1018.72	4070.85	4	-1	0	y2/y5/y7/			b1/			0	0	0	0	0	63047.2	360265	0	0	0	4	18.6068	6.1261	1.1979
9668	9672	PT2137.2S	IPCSQPPQIEHGTINSSR	IPCSQPPQIEHGTINSSR	N/N[97.1%]	1913.68	N4H5F0S1G0	984.923	3934.66	4	-2	0				b5/b10/b11/			0	0	211443	0	0	183650	1.70341e+06	0	0	0	3	23.7075	6.1771	-0.57143
9668	9673	PT2137.34S	IPCSQPPQIEHGTINSSR	IPCSQPPQIEHGTINSSR	N/N[96.8%]	1913.68	N4H5F0S1G0	1312.23	3934.66	3	0	0				b5/b11/			0	0	187989	0	0	67756.3	713579	0	0	0	2	24.7625	5.1976	-0.2901
9679	9686	PT2139.21S	FSDGLESNSSTQFEVKK	FSDGLESNSSTQFEVKK	N/N[69.6%]	1702.58	N2H8F0S0G0	1203.51	3605.49	3	-3	0	y2/y3/y4/y5/						76222.9	0	173809	0	0	261873	593147	0	0	0	4	40.6404	8.3264	0.69895
9690	9695	PT2140.55S	LGNWSAXPSCK	LGNWSAMPSCK	N/N[97.9%]	1913.68	N4H5F0S1G0	1061.42	3180.23	3	-2	1	y4/y5/y6/y7/			b7/			211535	0	690399	0	58887	0	0	0	0	0	5	29.42	8.2142	-1.4856
9712	9713	PT2143.15S	FSDGLESNSSTQFEVKK	FSDGLESNSSTQFEVKK	N/N[97.3%]	1864.63	N2H9F0S0G0	1257.19	3767.54	3	-2	0	y2/y3/y4/y5/						99176.4	0	206420	0	0	275244	708965	0	0	0	4	45.8836	8.3788	-1.5037
9723	9733	PT2145.93S	YPHKPEINSTTHPGADLQENFCR	YPHKPEINSTTHPGADLQENFCR	N/N[94.4%]	1913.68	N4H5F0S1G0	926.192	4624.92	5	-2	0	y7/y11/			b3/			0	0	0	0	0	0	177508	0	80448.1	0	3	20.1119	5.1511	-3.6806
9734	9738	PT2146.74S	KLHINHNNLTESVGPLPK	KLHINHNNLTESVGPLPK	N/N[94.1%]	2059.73	N4H5F1S1G0	1018.97	4070.84	4	-2	0	y2/y5/						0	0	0	0	0	47558.6	312681	0	0	0	2	17.2712	4.1327	-1.5453
9745	9751	PT2148.54S	IPCSQPPQIEHGTINSSR	IPCSQPPQIEHGTINSSR	N/N[97.2%]	1913.68	N4H5F0S1G0	984.419	3934.65	4	0	0				b5/b11/			0	0	72244.1	0	0	38436.9	490725	0	0	0	2	21.557	5.1656	-3.4578
9767	9768	PT2151.08S	LGNWSAXPSCK	LGNWSAMPSCK	N/N[98.7%]	1913.68	N4H5F0S1G0	1060.75	3180.24	3	0	1	y4/y5/y6/y7/			b7/			314102	0	1.02164e+06	0	67497.2	0	0	0	0	0	5	30.0593	8.2206	1.0081
9800	9806	PT2156.75S	FVEGSHNSTVSLTTK	FVEGSHNSTVSLTTK	N/N[98.5%]	2204.77	N4H5F0S2G0	954.152	3811.58	4	-2	0	y3/y5/						57413	0	381158	0	0	85483.2	566767	0	0	0	2	28.8311	6.2283	-0.23153
9844	9845	PT2162.7S	LGNWSAXPSCK	LGNWSAMPSCK	N/N[98.3%]	1913.68	N4H5F0S1G0	1061.08	3180.23	3	-1	1	y4/y5/y7/						149475	0	481107	0	0	0	0	0	0	0	3	24.6423	5.1964	-1.16
9877	9880	PT2167.68S	FVEGSHNSTVSLTTK	FVEGSHNSTVSLTTK	N/N[98.0%]	2204.77	N4H5F0S2G0	1271.87	3811.58	3	-2	0	y3/y5/						119810	0	554129	0	0	102414	694862	0	0	0	2	31.0642	6.2506	1.0208
9877	9882	PT2167.95S	ELHHLQEQNVSNAFLDK	ELHHLQEQNVSNAFLDK	N/N[98.2%]	1768.64	N4H5F1S0G0	949.168	3790.64	4	-3	0	y2/y3/y4/y5/y7/			b3/b4/b5/b6/b7/b8/			0	0	157696	0	0	281409	1.44887e+06	0	0	0	11	40.76	14.2676	-0.90883
9877	9884	PT2168.2S	NNATVHEQVGGPSLTSDLQAQSK	NNATVHEQVGGPSLTSDLQAQSK	N/N[99.1%]	1987.71	N5H6F0S0G0	1093.73	4368.88	4	-3	0	y6/y9/y14/						0	0	0	0	0	129593	645554	0	0	0	3	30.574	5.2557	-0.57075
9888	9889	PT2169S	ELHHLQEQNVSNAFLDK	ELHHLQEQNVSNAFLDK	N/N[99.2%]	2133.77	N5H6F1S0G0	1040.2	4155.78	4	-2	0	y2/y3/y4/y7/			b3/b4/b5/			0	0	276639	0	0	281829	1.37772e+06	0	0	0	7	34.8629	10.2486	0.066927
9888	9893	PT2169.55S	ENISDPTSPLR	ENISDPTSPLR	N/N[98.8%]	1565.56	N3H5F1S0G0	932.064	2794.18	3	0	0	y3/y6/y7/y8/y9/						132128	0	1.02385e+06	335314	0	0	0	0	0	0	5	51.0314	8.4303	-0.10512
9899	9901	PT2170.83S	ELHHLQEQNVSNAFLDK	ELHHLQEQNVSNAFLDK	N/N[99.0%]	1987.71	N5H6F0S0G0	1004.19	4009.72	4	-4	0	y2/y3/y4/y5/y6/y7/			b3/b4/b5/b6/b7/			0	0	261676	0	0	278409	1.54807e+06	0	0	0	11	36.258	14.2226	0.5976
9954	9955	PT2178.78S	ELHHLQEQNVSNAFLDK	ELHHLQEQNVSNAFLDK	N/N[99.0%]	1768.64	N4H5F1S0G0	948.919	3790.65	4	-2	0	y2/y3/y4/y7/			b3/b4/b5/b6/b7/			0	0	97583.7	0	0	161937	833814	0	0	0	9	39.4709	12.2747	0.29823
9954	9958	PT2179.19S	GLNVTLSSTGR	GLNVTLSSTGR	N/N[98.5%]	1622.58	N4H5F0S0G0	910.068	2727.18	3	-1	0	y1/y7/						55798.1	0	756356	0	93225.5	0	0	0	0	0	2	26.9656	5.2197	0.48858
9954	9959	PT2179.32S	ELHHLQEQNVSNAFLDK	ELHHLQEQNVSNAFLDK	N/N[97.0%]	1622.58	N4H5F0S0G0	912.403	3644.58	4	-2	0	y2/y3/y4/y5/y7/			b3/b4/b5/b6/b7/			0	0	65105.7	0	0	139150	563574	0	0	0	10	36.2702	13.2327	-0.68402
9954	9961	PT2179.6S	NNATVHEQVGGPSLTSDLQAQSK	NNATVHEQVGGPSLTSDLQAQSK	N/N[99.4%]	1622.58	N4H5F0S0G0	1335.59	4003.76	3	-1	0	y4/y6/y9/y14/						0	0	0	0	0	95760	397298	0	0	0	4	36.0155	6.3002	1.5435
9965	9966	PT2180.55S	FSDGLESNSSTQFEVK	FSDGLESNSSTQFEVK	N/N[99.2%]	1864.63	N2H9F0S0G0	1213.82	3639.45	3	0	0	y1/y2/y3/y4/y6/y8/y9/y10/y11/			b4/b5/b6/b9/	b4/		129408	0	225140	0	0	157313	151659	0	0	0	13	36.182	17.1918	-0.01704
9965	9968	PT2180.82S	NNATVHEQVGGPSLTSDLQAQSK	NNATVHEQVGGPSLTSDLQAQSK	N/N[99.1%]	1622.58	N4H5F0S0G0	1001.94	4003.75	4	-1	0	y2/y3/y4/y5/y6/y8/y9/y12/y13/y14/y15/y18/	y18/y21/					0	0	0	0	0	398674	1.88257e+06	0	0	0	12	45.4847	14.3148	-0.25852
9976	9978	PT2182.27S	LHINHNNLTESVGPLPK	LHINHNNLTESVGPLPK	N/N[98.1%]	2133.77	N5H6F1S0G0	1004.95	4016.78	4	0	0	y2/y5/y7/			b2/b3/			0	0	216183	0	0	226572	1.21235e+06	0	0	0	5	27.5076	8.1951	-0.18527
9976	9979	PT2182.41S	GAFISNFSMTVDGK	GAFISNFSMTVDGK	N/N[98.4%]	1378.48	N2H6F0S0G0	951.405	2852.2	3	0	0	y7/			b7/			0	0	134303	0	0	329355	1.20559e+06	0	0	0	2	39.2033	5.342	6.3574
9987	9991	PT2184.17S	ELHHLQEQNVSNAFLDK	ELHHLQEQNVSNAFLDK	N/N[91.4%]	1622.58	N4H5F0S0G0	1215.54	3644.6	3	0	0	y2/y3/y4/y7/			b3/b4/b5/			0	0	79356.9	0	0	98508.2	365456	0	0	0	7	26.7913	10.1679	2.6341
10031	10032	PT2190.38S	ELHHLQEQNVSNAFLDK	ELHHLQEQNVSNAFLDK	N/N[98.6%]	1622.58	N4H5F0S0G0	912.152	3644.58	4	-1	0	y2/y3/y4/y5/y6/y7/			b3/b4/b5/b6/b7/b8/			0	0	729160	0	0	1.38826e+06	6.20364e+06	0	0	0	12	45.9869	15.3099	-1.7731
10031	10035	PT2190.79S	SRYPHKPEINSTTHPGADLQENFCR	SRYPHKPEINSTTHPGADLQENFCR	N/N[93.8%]	2204.77	N4H5F0S2G0	1032.64	5159.16	5	0	0	y4/y5/y6/y7/y11/	y11/		b5/b6/	b6/		0	0	0	0	0	0	894727	129180	1.31675e+06	0	7	26.6842	10.1668	-1.9679
10031	10041	PT2191.61S	SRYPHKPEINSTTHPGADLQENFCR	SRYPHKPEINSTTHPGADLQENFCR	N/N[91.7%]	2204.77	N4H5F0S2G0	861.201	5159.15	6	-3	0	y1/y2/y3/y4/y5/y6/y7/y8/y10/y11/	y11/y17/		b5/b6/	b6/		0	0	0	0	0	0	312540	111650	700644	0	12	34.4967	15.195	-2.8328
10042	10043	PT2192S	NNATVHEQVGGPSLTSDLQAQSK	NNATVHEQVGGPSLTSDLQAQSK	N/N[95.5%]	1622.58	N4H5F0S0G0	1002.19	4003.75	4	-2	0	y4/y6/y9/y14/						0	0	0	0	0	75056.2	294193	0	0	0	4	25.2171	6.1922	-1.4013
10053	10055	PT2193.76S	GAFISNFSMTVDGK	GAFISNFSMTVDGK	N/N[96.9%]	1378.48	N2H6F0S0G0	951.739	2852.2	3	-1	0	y7/			b7/			0	0	108899	0	0	249753	1.03568e+06	0	0	0	2	41.3731	5.3637	5.8018
10053	10063	PT2194.85S	SRYPHKPEINSTTHPGADLQENFCR	SRYPHKPEINSTTHPGADLQENFCR	N/N[96.2%]	2204.77	N4H5F0S2G0	1291.05	5159.18	4	-2	0	y7/y11/	y11/		b6/			0	0	0	0	0	0	369702	0	322220	0	3	21.263	5.1626	1.5844
10064	10069	PT2195.79S	YPHKPEINSTTHPGADLQENFCR	YPHKPEINSTTHPGADLQENFCR	N/N[96.9%]	2059.73	N4H5F1S1G0	955.003	4770.99	5	0	0	y7/y11/	y11/		b3/b4/			0	0	0	0	0	45461.4	468233	0	198307	0	4	21.1485	7.1415	-2.6686
10064	10070	PT2195.92S	YPHKPEINSTTHPGADLQENFCR	YPHKPEINSTTHPGADLQENFCR	N/N[93.3%]	1913.68	N4H5F0S1G0	925.793	4624.94	5	0	0	y4/y7/y8/y11/	y11/		b3/b4/			0	0	0	0	0	96664.5	591821	0	288498	0	6	23.7918	9.1479	-1.1345
10075	10079	PT2197.43S	YPHKPEINSTTHPGADLQENFCR	YPHKPEINSTTHPGADLQENFCR	N/N[95.8%]	2075.73	N4H6F0S1G0	958.403	4786.98	5	-1	0	y4/y7/y11/	y11/		b3/b4/			0	0	0	0	0	0	223661	0	125246	0	5	20.2957	7.133	-2.9708
10086	10089	PT2198.91S	YPHKPEINSTTHPGADLQENFCR	YPHKPEINSTTHPGADLQENFCR	N/N[96.4%]	1913.68	N4H5F0S1G0	1157.99	4624.93	4	-4	0	y4/y7/y10/y11/y12/	y11/y19/		b3/b4/			0	0	0	0	0	234748	1.2554e+06	0	269252	0	7	26.308	10.1631	-2.4232
10086	10090	PT2199.01S	YPHKPEINSTTHPGADLQENFCR	YPHKPEINSTTHPGADLQENFCR	N/N[97.0%]	1913.68	N4H5F0S1G0	1156.99	4624.93	4	0	0	y4/y7/y11/y12/	y11/y21/		b3/b4/			0	0	0	0	0	280672	1.41342e+06	0	327277	0	6	25.8367	9.1684	-1.4221
10108	10109	PT2201.84S	SRYPHKPEINSTTHPGADLQENFCR	SRYPHKPEINSTTHPGADLQENFCR	N/N[94.2%]	2204.77	N4H5F0S2G0	1032.64	5159.15	5	0	0	y4/y7/y11/	y11/		b6/			0	0	0	0	0	0	3.7818e+06	564554	4.74808e+06	0	4	24.7933	7.1779	-2.7961
10108	10114	PT2202.4S	ELHHLQEQNVSNAFLDK	ELHHLQEQNVSNAFLDK	N/N[96.2%]	1622.58	N4H5F0S0G0	912.403	3644.58	4	-2	0	y7/			b3/b5/			0	0	0	0	0	63557.5	311974	0	0	0	3	24.6078	5.1961	-1.4879
10119	10120	PT2203.33S	SRYPHKPEINSTTHPGADLQENFCR	SRYPHKPEINSTTHPGADLQENFCR	N/N[93.1%]	2204.77	N4H5F0S2G0	861.2	5159.15	6	-3	0	y1/y2/y3/y4/y5/y6/y7/y11/	y11/y17/		b2/b5/b6/	b6/		0	0	0	0	0	0	470445	125933	951577	0	11	32.7859	14.1879	-3.5426
10130	10139	PT2206.04S	YPHKPEINSTTHPGADLQENFCR	YPHKPEINSTTHPGADLQENFCR	N/N[97.3%]	2278.81	N5H6F0S1G0	999.019	4990.06	5	-1	0	y7/y11/	y11/					0	0	0	0	0	0	229517	0	91653.6	0	2	15.3317	4.1133	-1.9679
10141	10142	PT2206.62S	YPHKPEINSTTHPGADLQENFCR	YPHKPEINSTTHPGADLQENFCR	N/N[96.7%]	1913.68	N4H5F0S1G0	925.795	4624.94	5	0	0	y3/y4/y7/y11/	y11/y19/		b3/b4/			0	0	0	0	0	3.504e+06	21174226	0	1.06339e+07	0	6	24.8291	9.1583	0.25123
10141	10143	PT2206.75S	YPHKPEINSTTHPGADLQENFCR	YPHKPEINSTTHPGADLQENFCR	N/N[96.8%]	2059.73	N4H5F1S1G0	955.001	4770.97	5	0	0	y3/y7/y11/	y11/		b3/b4/			0	0	0	0	0	0	216036	0	110529	0	5	20.3136	7.1331	-5.2272
10152	10154	PT2208.36S	SDFEQNGTXGNVCLFLNLANDPTIER	SDFEQNGTMGNVCLFLNLANDPTIER	N/N[89.4%]	1710.6	N3H5F0S1G0	937.797	4681.94	5	-3	1	y1/	y24/	y24/				0	0	0	0	0	424783	0	349650	163123	0	1	16.1669	4.1217	-2.2583
10163	10164	PT2209.84S	YPHKPEINSTTHPGADLQENFCR	YPHKPEINSTTHPGADLQENFCR	N/N[97.0%]	1913.68	N4H5F0S1G0	1156.99	4624.93	4	0	0	y3/y4/y7/y11/	y11/		b3/b4/			0	0	0	0	0	554707	2.72778e+06	0	724764	0	6	27.8608	9.1886	-1.7388
10163	10166	PT2210.11S	GAFISNFSMTVDGK	GAFISNFSMTVDGK	N/N[95.3%]	1378.48	N2H6F0S0G0	951.74	2852.2	3	-1	0	y7/			b7/			0	0	28992.4	0	0	98008.2	370911	0	0	0	2	34.0883	5.2909	7.5352
10163	10173	PT2211.07S	YPHKPEINSTTHPGADLQENFCR	YPHKPEINSTTHPGADLQENFCR	N/N[95.0%]	1710.6	N3H5F0S1G0	885.578	4421.85	5	-2	0	y5/y7/y11/	y11/		b2/b3/			0	0	0	0	0	0	140389	0	166007	0	5	23.8194	7.1682	-2.0153
10218	10219	PT2217.99S	YPHKPEINSTTHPGADLQENFCR	YPHKPEINSTTHPGADLQENFCR	N/N[97.3%]	1913.68	N4H5F0S1G0	926.193	4624.93	5	-2	0	y3/y4/y7/y10/y11/	y11/y19/		b3/b4/			0	0	0	0	0	3.72826e+06	13348460	0	1.34675e+07	0	7	24.9524	10.1495	-3.3506
10218	10221	PT2218.16S	YPHKPEINSTTHPGADLQENFCR	YPHKPEINSTTHPGADLQENFCR	N/N[94.3%]	2059.73	N4H5F1S1G0	955.405	4770.99	5	-2	0	y4/y6/y7/y11/	y11/		b3/b4/			0	0	0	0	0	109908	742488	0	379835	0	6	26.0129	9.1701	-2.7061
10240	10241	PT2221.13S	YPHKPEINSTTHPGADLQENFCR	YPHKPEINSTTHPGADLQENFCR	N/N[97.3%]	1913.68	N4H5F0S1G0	1156.99	4624.93	4	0	0	y3/y4/y7/y11/y12/	y11/y21/		b3/b4/			0	0	0	0	0	556452	3.21702e+06	0	778401	0	7	28.484	10.1848	-3.1113
10262	10272	PT2225.35S	GLTFQQNASSXCVPDQDTAIR	GLTFQQNASSMCVPDQDTAIR	N/N[98.1%]	1809.67	N5H4F1S0G0	1042.45	4164.76	4	-2	1	y1/y4/y6/y8/y10/			b8/			0	0	0	0	0	0	0	0	0	0	6	27.6662	6.2167	5.3658
10273	10277	PT2226.14S	GLTFQQNASSXCVPDQDTAIR	GLTFQQNASSMCVPDQDTAIR	N/N[99.4%]	1809.67	N5H4F1S0G0	1389.25	4164.73	3	-1	1	y1/y4/y6/y8/						0	0	0	0	0	0	0	0	0	0	4	32.2523	4.2825	-1.2706
10284	10288	PT2227.75S	GLTFQQNASSXCVPDQDTAIR	GLTFQQNASSMCVPDQDTAIR	N/N[98.8%]	2012.75	N6H4F1S0G0	1093.2	4367.79	4	-2	1	y1/y4/y6/y8/y10/			b9/			0	0	0	0	0	0	0	0	0	0	6	27.3745	6.2137	-6.3547
10284	10291	PT2228.17S	GLTFQQNASSXCVPDQDTAIR	GLTFQQNASSMCVPDQDTAIR	N/N[98.6%]	2012.75	N6H4F1S0G0	1457.27	4367.79	3	-2	1	y1/y4/y6/y8/						0	0	0	0	0	0	0	0	0	0	4	32.4228	4.2842	-4.9824
10295	10297	PT2229.04S	YPHKPEINSTTHPGADLQENFCR	YPHKPEINSTTHPGADLQENFCR	N/N[95.6%]	1913.68	N4H5F0S1G0	925.79	4624.92	5	0	0	y3/y4/y5/y7/y11/	y11/y19/		b3/b4/			0	0	0	0	0	0	1.75609e+06	0	954792	0	7	24.5439	9.1554	-4.4337
10317	10322	PT2232.57S	YPHKPEINSTTHPGADLQENFCR	YPHKPEINSTTHPGADLQENFCR	N/N[96.4%]	1913.68	N4H5F0S1G0	1157.49	4624.93	4	-2	0	y3/y7/y11/	y11/		b3/b4/			0	0	0	0	0	0	282183	0	75740.3	0	5	21.9274	7.1493	-1.7115
10317	10324	PT2232.85S	GLTFQQNASSXCGPDQDTAIR	GLTFQQNASSMCGPDQDTAIR	N/N[97.4%]	2092.75	N4H7F1S0G0	882.356	4405.74	5	-2	1	y4/y6/y7/y8/	y8/					0	0	0	0	0	0	0	0	0	0	4	14.2774	4.1028	-5.9872
10361	10364	PT2238.83S	GLTFQQNASSXCVPDQDTAIR	GLTFQQNASSMCVPDQDTAIR	N/N[97.8%]	2012.75	N6H4F1S0G0	1093.21	4367.81	4	-2	1	y1/y4/y6/y8/						0	0	0	0	0	0	0	0	0	0	4	23.5139	4.1951	-2.3302
10361	10371	PT2239.8S	EHEGAIYPDNTTDFQR	EHEGAIYPDNTTDFQR	N/N[99.3%]	2570.93	N5H6F2S1G0	1489.26	4463.76	3	-2	0	y3/			b5/b6/b7/			0	0	49845	0	0	0	93223.1	0	0	0	4	24.0156	6.1802	-2.3052
10372	10374	PT2240.32S	YPHKPEINSTTHPGADLQENFCR	YPHKPEINSTTHPGADLQENFCR	N/N[95.5%]	1913.68	N4H5F0S1G0	925.79	4624.92	5	0	0	y3/y7/y11/	y11/y19/		b3/b4/			0	0	0	0	0	0	403608	23778.1	223311	0	5	23.7918	8.1579	-4.8296
10372	10376	PT2240.6S	EHEGAIYPDNTTDFQR	EHEGAIYPDNTTDFQR	N/N[99.4%]	2569.9	N5H6F0S2G0	1117.19	4462.74	4	-3	0	y3/			b2/b5/b6/b7/			0	0	102116	0	0	0	243025	0	0	0	5	17.8741	7.1087	-0.29444
10383	10389	PT2242.43S	FSDGLESNSSTQFEVKK	FSDGLESNSSTQFEVKK	N/N[99.3%]	1864.63	N2H9F0S0G0	1256.52	3767.53	3	0	0	y1/				b4/		67599.1	0	179506	0	0	458289	1.57382e+06	0	0	0	1	42.5073	5.3751	-2.4121
10405	10412	PT2245.74S	EHEGAIYPDNTTDFQR	EHEGAIYPDNTTDFQR	N/N[92.4%]	2424.87	N5H6F1S1G0	1080.68	4317.69	4	-2	0	y1/y3/			b2/b3/b5/b6/b7/			0	0	208849	0	0	71397	422387	0	0	0	7	20.4544	10.1045	-3.508
10405	10415	PT2246.12S	EHEGAIYPDNTTDFQR	EHEGAIYPDNTTDFQR	N/N[98.9%]	2424.87	N5H6F1S1G0	1440.57	4317.68	3	-2	0	y3/			b2/b3/b5/b6/b7/			0	0	170324	0	0	0	254300	0	0	0	6	29.4552	8.2146	-6.1627
10427	10437	PT2249.4S	FSDGLESNSSTQFEVK	FSDGLESNSSTQFEVK	N/N[98.7%]	1864.63	N2H9F0S0G0	1214.15	3639.44	3	-1	0	y1/y2/y3/y4/y7/y8/			b4/b5/	b4/		59001.5	0	161525	0	0	89019.6	147517	0	0	0	8	34.001	12.22	-2.7165
10449	10458	PT2252.44S	YPHKPEINSTTHPGADLQENFCR	YPHKPEINSTTHPGADLQENFCR	N/N[98.1%]	1913.68	N4H5F0S1G0	926.194	4624.93	5	-2	0	y7/y11/	y11/		b3/			0	0	0	0	0	0	204126	0	118475	0	3	20.5452	5.1555	-1.569
10482	10490	PT2257.01S	EHEGAIYPDNTTDFQR	EHEGAIYPDNTTDFQR	N/N[99.3%]	2278.81	N5H6F0S1G0	1391.55	4171.63	3	-1	0	y3/			b2/b3/b5/b6/b7/			0	0	211618	0	0	0	234707	0	0	0	6	29.6863	8.2169	-4.336
10482	10491	PT2257.14S	EHEGAIYPDNTTDFQR	EHEGAIYPDNTTDFQR	N/N[98.6%]	2278.81	N5H6F0S1G0	1044.17	4171.64	4	-2	0	y3/			b2/b3/b5/b6/b7/			0	0	258470	0	0	64741.4	469114	0	0	0	6	28.3886	9.1939	-3.446
10493	10495	PT2257.76S	EHEGAIYPDNTTDFQR	EHEGAIYPDNTTDFQR	N/N[98.0%]	2424.87	N5H6F1S1G0	1080.43	4317.68	4	-1	0	y1/y3/			b2/b3/b5/b6/b7/b9/			0	0	289378	0	0	113479	555209	0	0	0	8	27.0847	11.1608	-7.1415
10493	10496	PT2257.87S	EHEGAIYPDNTTDFQR	EHEGAIYPDNTTDFQR	N/N[99.4%]	2424.87	N5H6F1S1G0	1440.24	4317.7	3	-1	0	y3/			b2/b3/b5/b6/b7/			0	0	171562	0	0	0	227074	0	0	0	6	28.6635	8.2066	-2.4454
10504	10508	PT2259.51S	EHEGAIYPDNTTDFQR	EHEGAIYPDNTTDFQR	N/N[98.6%]	2059.73	N4H5F1S1G0	1318.86	3952.56	3	-2	0	y1/y3/			b2/b3/b5/b6/b7/			0	0	249482	0	0	65528.2	507949	0	0	0	7	32.2577	10.2226	-3.1809
10504	10509	PT2259.64S	EHEGAIYPDNTTDFQR	EHEGAIYPDNTTDFQR	N/N[97.6%]	2059.73	N4H5F1S1G0	989.399	3952.56	4	-2	0	y1/y3/			b2/b3/b5/b6/b7/			0	0	165083	0	0	83842.3	463254	0	0	0	7	28.4105	10.1841	-3.0606
10515	10519	PT2261.12S	TMVFPVMYLNESVHIDK	TMVFPVMYLNESVHIDK	N/N[99.1%]	1768.64	N4H5F1S0G0	948.91	3791.61	4	-1	0	y2/y3/						0	0	81564.3	0	0	180486	806975	0	0	0	2	23.8522	5.1885	-7.3871
10515	10520	PT2261.26S	TMVFPVMYLNESVHIDK	TMVFPVMYLNESVHIDK	N/N[98.3%]	1622.58	N4H5F0S0G0	912.647	3645.56	4	-2	0	y2/y3/						0	0	83058.4	0	0	142347	696324	0	0	0	2	24.307	5.1931	-7.2533
10548	10554	PT2266.19S	YPHKPEINSTTHPGADLQENFCR	YPHKPEINSTTHPGADLQENFCR	N/N[95.5%]	1913.68	N4H5F0S1G0	926.391	4624.92	5	-3	0	y3/y7/y11/	y11/		b3/			0	0	0	0	0	0	162615	0	86616.1	0	4	19.7937	6.1379	-5.3165
10570	10571	PT2268.63S	EHEGAIYPDNTTDFQR	EHEGAIYPDNTTDFQR	N/N[99.4%]	2278.81	N5H6F0S1G0	1391.89	4171.64	3	-2	0	y3/			b2/b3/b5/b6/b7/			0	0	607751	0	0	0	667303	0	0	0	6	30.357	8.2236	-3.0041
10570	10573	PT2268.84S	EHEGAIYPDNTTDFQR	EHEGAIYPDNTTDFQR	N/N[98.8%]	2424.87	N5H6F1S1G0	1440.57	4317.7	3	-2	0	y3/			b2/b3/b5/b6/b7/			0	0	229732	0	0	0	285389	0	0	0	6	30.4635	8.2246	-1.8371
10570	10574	PT2268.97S	EHEGAIYPDNTTDFQR	EHEGAIYPDNTTDFQR	N/N[93.9%]	2424.87	N5H6F1S1G0	1080.43	4317.68	4	-1	0	y1/y3/			b2/b3/b5/b6/b7/			0	0	231346	0	0	0	434856	0	0	0	7	23.4756	9.1448	-6.1237
10570	10575	PT2269.04S	EHEGAIYPDNTTDFQR	EHEGAIYPDNTTDFQR	N/N[98.8%]	2278.81	N5H6F0S1G0	1043.67	4171.64	4	0	0	y1/y3/			b2/b3/b5/b6/b7/			0	0	648993	0	0	0	1.16179e+06	0	0	0	7	31.5479	9.2255	-2.774
10581	10582	PT2270.06S	EHEGAIYPDNTTDFQR	EHEGAIYPDNTTDFQR	N/N[98.9%]	2059.73	N4H5F1S1G0	1318.86	3952.56	3	-2	0	y1/y3/			b2/b3/b5/b6/b7/			0	0	1.63453e+06	0	0	603873	3.11508e+06	0	0	0	7	35.0264	10.2503	-2.903
10581	10583	PT2270.14S	EHEGAIYPDNTTDFQR	EHEGAIYPDNTTDFQR	N/N[98.8%]	2059.73	N4H5F1S1G0	989.399	3952.57	4	-2	0	y3/			b2/b3/b5/b6/b7/b9/			0	0	906371	0	0	544106	2.66961e+06	0	0	0	7	32.3454	10.2235	-2.6899
10603	10607	PT2273.58S	EHEGAIYPDNTTDFQR	EHEGAIYPDNTTDFQR	N/N[98.5%]	1913.68	N4H5F0S1G0	1269.84	3806.51	3	-1	0	y1/y3/			b2/b3/b5/b6/b7/			0	0	519628	0	0	116762	609583	0	0	0	7	31.3709	10.2137	-3.0849
10603	10608	PT2273.72S	EHEGAIYPDNTTDFQR	EHEGAIYPDNTTDFQR	N/N[98.0%]	1913.68	N4H5F0S1G0	952.884	3806.51	4	-2	0	y1/y3/			b2/b3/b4/b5/b6/b7/b9/			0	0	238958	0	0	103358	462189	0	0	0	9	31.5739	12.1957	-3.4885
10614	10619	PT2275.27S	TMVFPVMYLNESVHIDK	TMVFPVMYLNESVHIDK	N/N[98.3%]	1622.58	N4H5F0S0G0	912.647	3645.56	4	-2	0	y2/y3/						0	0	179073	0	0	353127	1.4148e+06	0	0	0	2	25.9291	5.2093	-7.3872
10625	10630	PT2276.84S	AFGSNPNLTK	AFGSNPNLTK	N/N[89.7%]	2569.9	N5H6F0S2G0	1207.15	3618.44	3	-1	0				b8/			180079	51591.8	437749	0	54599.6	0	0	0	0	0	1	20.821	5.1582	-0.95262
10647	10648	PT2279.41S	EHEGAIYPDNTTDFQR	EHEGAIYPDNTTDFQR	N/N[98.4%]	2278.81	N5H6F0S1G0	1391.89	4171.64	3	-2	0	y3/			b2/b3/b5/b6/b7/			0	0	230888	0	0	53546.6	286525	0	0	0	6	27.1445	9.1814	-3.7064
10658	10660	PT2281.08S	EHEGAIYPDNTTDFQR	EHEGAIYPDNTTDFQR	N/N[98.0%]	2059.73	N4H5F1S1G0	1318.86	3952.57	3	-2	0	y3/			b2/b3/b5/b6/b7/			0	0	200332	0	0	84792	353443	0	0	0	6	32.8736	9.2387	-2.1618
10658	10661	PT2281.22S	EHEGAIYPDNTTDFQR	EHEGAIYPDNTTDFQR	N/N[98.1%]	2059.73	N4H5F1S1G0	989.397	3952.56	4	-2	0	y3/			b2/b3/b5/b6/b7/b9/			0	0	95116.6	0	0	63103.5	285257	0	0	0	7	27.4751	10.1748	-4.4194
10658	10662	PT2281.35S	EHEGAIYPDNTTDFQR	EHEGAIYPDNTTDFQR	N/N[97.6%]	2278.81	N5H6F0S1G0	1044.16	4171.63	4	-2	0	y3/			b2/b3/b5/b6/b7/			0	0	182259	0	0	0	271069	0	0	0	6	22.6031	8.146	-5.0847
10669	10673	PT2282.91S	TVLTPATNHXGNVTFTIPANR	TVLTPATNHMGNVTFTIPANR	N/N[91.9%]	1581.56	N3H6F0S0G0	964.181	3852.7	4	-1	1	y1/y3/y4/y5/y6/y7/y8/y9/			b2/b3/b4/	b20/		0	0	0	0	0	0	0	0	0	0	11	21.8579	11.1086	-3.4475
10680	10681	PT2284.12S	EHEGAIYPDNTTDFQR	EHEGAIYPDNTTDFQR	N/N[99.0%]	1913.68	N4H5F0S1G0	1270.18	3806.51	3	-2	0	y3/			b2/b3/b5/b6/b7/b9/			0	0	3.72262e+06	0	0	916830	4786402	0	0	0	7	35.0965	10.251	-2.9721
10680	10682	PT2284.19S	EHEGAIYPDNTTDFQR	EHEGAIYPDNTTDFQR	N/N[97.8%]	1913.68	N4H5F0S1G0	952.884	3806.51	4	-2	0	y1/y3/y4/y9/			b2/b3/b5/b6/b7/			0	0	1.42143e+06	0	0	597162	3.06305e+06	0	0	0	9	36.1361	12.2414	-3.1678
10680	10687	PT2284.74S	NLFLNHSENATAK	NLFLNHSENATAK	N/N[97.9%]	2204.77	N4H5F0S2G0	1222.17	3663.5	3	-1	0	y7/y8/			b3/			145239	0	497354	0	0	83210	356451	0	0	0	3	29.415	7.2241	-2.2011
10680	10690	PT2285.15S	NLFLNHSENATAK	NLFLNHSENATAK	N/N[98.3%]	2204.77	N4H5F0S2G0	916.881	3663.5	4	-1	0	y7/y8/			b3/			126359	0	508959	0	0	113069	500061	0	0	0	3	30.5543	7.2355	-2.571
10702	10707	PT2287.67S	TVLTPATNHXGNVTFTIPANR	TVLTPATNHMGNVTFTIPANR	N/N[88.9%]	1419.5	N3H5F0S0G0	923.422	3690.66	4	0	1	y1/y4/y5/y6/y7/y8/y9/	y4/		b2/b3/b4/	b20/	b20/	0	0	0	0	0	0	0	0	0	0	10	23.1134	10.1311	1.9585
10713	10717	PT2289.06S	AFGSNPNLTK	AFGSNPNLTK	N/N[95.9%]	2569.9	N5H6F0S2G0	1207.15	3618.44	3	-1	0				b8/			161402	41666.7	386451	0	0	0	0	0	0	0	1	19.4182	4.1542	-2.1671
10724	10729	PT2290.82S	TVLTPATNHXGNVTFTIPANR	TVLTPATNHMGNVTFTIPANR	N/N[96.9%]	1419.5	N3H5F0S0G0	1231.56	3690.64	3	-2	1	y1/y4/y5/y6/y7/y8/y9/			b2/b3/b4/	b20/		0	0	0	0	0	0	0	0	0	0	10	21.6193	10.1162	-3.4614
10735	10737	PT2292.01S	EHEGAIYPDNTTDFQR	EHEGAIYPDNTTDFQR	N/N[98.3%]	2059.73	N4H5F1S1G0	1318.86	3952.56	3	-2	0	y1/y3/			b2/b3/b5/b6/b7/			0	0	249138	0	0	73171.6	409352	0	0	0	7	32.1303	10.2213	-2.9956
10746	10748	PT2293.64S	TVLTPATNHXGNVTFTIPANR	TVLTPATNHMGNVTFTIPANR	N/N[90.0%]	1581.56	N3H6F0S0G0	964.432	3852.7	4	-2	1	y1/y4/y5/y6/y7/y8/y9/			b2/b3/b4/	b20/		0	0	0	0	0	0	0	0	0	0	10	21.4468	10.1145	-3.4945
10746	10752	PT2294.17S	EHEGAIYPDNTTDFQR	EHEGAIYPDNTTDFQR	N/N[98.2%]	2059.73	N4H5F1S1G0	989.145	3952.55	4	-1	0	y3/			b2/b3/b5/b6/b7/			0	0	94369.9	0	0	35782.8	224271	0	0	0	6	23.7799	9.1478	-5.9178
10757	10758	PT2295.1S	EHEGAIYPDNTTDFQR	EHEGAIYPDNTTDFQR	N/N[99.0%]	1913.68	N4H5F0S1G0	1270.18	3806.51	3	-2	0	y3/			b2/b3/b5/b6/b7/			0	0	814974	0	0	0	1.02176e+06	0	0	0	6	28.1752	8.2018	-3.5494
10757	10760	PT2295.27S	EHEGAIYPDNTTDFQR	EHEGAIYPDNTTDFQR	N/N[98.3%]	1913.68	N4H5F0S1G0	952.633	3806.5	4	-1	0	y1/y3/y9/			b2/b3/b5/b6/b7/			0	0	276600	0	0	133794	525841	0	0	0	8	34.1888	11.2319	-4.0182
10757	10763	PT2295.56S	TVLTPATNHXGNVTFTIPANR	TVLTPATNHMGNVTFTIPANR	N/N[95.3%]	1257.45	N3H4F0S0G0	883.405	3528.59	4	-2	1	y1/y3/y4/y5/y6/y7/y8/y9/	y4/		b2/b3/b4/	b20/		0	0	0	0	0	0	0	0	0	0	11	26.2578	11.1526	-3.7091
10768	10769	PT2296.56S	NLFLNHSENATAK	NLFLNHSENATAK	N/N[98.9%]	2204.77	N4H5F0S2G0	1222.17	3663.5	3	-1	0	y8/			b3/			164882	0	696823	0	0	90577.4	448318	0	0	0	2	27.3804	6.2138	-2.2011
10768	10770	PT2296.68S	NLFLNHSENATAK	NLFLNHSENATAK	N/N[96.8%]	2204.77	N4H5F0S2G0	916.63	3663.5	4	0	0	y7/y8/			b3/			106507	0	484334	0	0	83415.3	449042	0	0	0	3	30.2878	7.2329	-2.3217
10768	10776	PT2297.45S	LGNWSAMPSCK	LGNWSAMPSCK	N/N[91.0%]	1987.71	N5H6F0S0G0	1080.43	3238.27	3	-1	0	y4/y7/						75365.9	0	324192	0	0	0	0	0	0	0	2	20.0664	4.1607	-4.1973
10779	10783	PT2298.46S	HANWTLTPLK	HANWTLTPLK	N/N[98.0%]	1622.58	N4H5F0S0G0	935.079	2803.22	3	0	0	y3/y4/			b2/b7/			343073	162226	1.72093e+06	0	251630	0	504733	0	0	0	4	38.4032	9.294	-2.9175
10790	10791	PT2299.66S	TVLTPATNHXGNVTFTIPANR	TVLTPATNHMGNVTFTIPANR	N/N[91.4%]	1419.5	N3H5F0S0G0	923.419	3690.65	4	0	1	y1/y3/y4/y5/y6/y7/y8/y9/	y4/		b2/b3/b4/	b20/		0	0	0	0	0	0	0	0	0	0	11	24.9147	11.1391	-1.8783
10790	10795	PT2300.05S	MDGASNVTCINSR	MDGASNVTCINSR	N/N[99.3%]	2204.77	N4H5F0S2G0	1211.14	3629.39	3	-2	0	y3/y6/						139160	0	1.08483e+06	0	0	0	0	0	0	0	2	20.6376	4.1664	-2.5787
10812	10816	PT2303.08S	MDGASNVTCINSR	MDGASNVTCINSR	N/N[98.8%]	2204.77	N4H5F0S2G0	908.854	3629.38	4	-3	0	y3/y5/y6/						251933	0	1.15014e+06	0	0	0	124848	0	0	0	3	28.5525	6.2255	-4.1119
10812	10821	PT2303.77S	LGNWSAXPSCK	LGNWSAMPSCK	N/N[98.0%]	1913.68	N4H5F0S1G0	1061.41	3180.21	3	-2	1	y4/			b7/			96804.3	0	280173	0	0	0	0	0	0	0	2	16.1016	4.121	-8.9705
10812	10822	PT2303.91S	IPCSQPPQIEHGTINSSR	IPCSQPPQIEHGTINSSR	N/N[98.5%]	2204.77	N4H5F0S2G0	1409.92	4225.74	3	-2	0				b5/b11/			0	0	159514	0	0	71681.1	707140	0	0	0	2	22.6749	5.1767	-4.3571
10823	10824	PT2304.29S	IPCSQPPQIEHGTINSSR	IPCSQPPQIEHGTINSSR	N/N[97.8%]	2569.9	N5H6F0S2G0	1148.98	4590.88	4	-2	0				b5/b11/			0	0	139466	0	0	66803	702405	0	0	0	2	17.9924	5.1299	-2.5238
10834	10837	PT2306.12S	EHEGAIYPDNTTDFQR	EHEGAIYPDNTTDFQR	N/N[98.2%]	1913.68	N4H5F0S1G0	1269.84	3806.5	3	-1	0	y3/			b2/b3/b5/b6/b7/			0	0	338801	0	0	96700.8	448590	0	0	0	6	27.7323	9.1873	-5.2977
10834	10842	PT2306.79S	EHEGAIYPDNTTDFQR	EHEGAIYPDNTTDFQR	N/N[97.3%]	1913.68	N4H5F0S1G0	952.633	3806.5	4	-1	0	y3/			b2/b3/b5/b6/b7/			0	0	86718.1	0	0	26339.9	200641	0	0	0	6	26.2803	9.1728	-3.6975
10845	10848	PT2307.68S	TVLTPATNHXGNVTFTIPANR	TVLTPATNHMGNVTFTIPANR	N/N[94.0%]	1257.45	N3H4F0S0G0	883.407	3528.6	4	-2	1	y4/y5/y6/y7/y8/y9/	y4/		b2/b3/b4/	b20/		0	0	0	0	0	0	0	0	0	0	9	23.7604	9.1476	-2.3945
10856	10857	PT2309.03S	HANWTLTPLK	HANWTLTPLK	N/N[97.9%]	1622.58	N4H5F0S0G0	935.414	2803.22	3	-1	0	y3/						290071	149969	1.45601e+06	0	170925	0	436152	0	0	0	1	38.4773	6.3248	-2.7643
10867	10870	PT2310.78S	TVLTPATNHXGNVTFTIPANR	TVLTPATNHMGNVTFTIPANR	N/N[95.2%]	1419.5	N3H5F0S0G0	923.669	3690.65	4	-1	1	y1/y4/y5/y6/y7/y8/y9/	y4/		b2/b3/b4/	b20/		0	0	0	0	0	0	0	0	0	0	10	23.167	10.1317	-1.795
10878	10880	PT2312.12S	AFGSNPNLTK	AFGSNPNLTK	N/N[99.0%]	2204.77	N4H5F0S2G0	1085.44	3253.3	3	-1	0				b8/			472765	125485	1.09956e+06	0	110665	0	0	0	0	0	1	29.2261	5.2423	-3.8368
10878	10882	PT2312.35S	LGNWSAMPSCK	LGNWSAMPSCK	N/N[97.8%]	1622.58	N4H5F0S0G0	958.384	2873.14	3	0	0	y4/y5/y6/y7/			b7/			654278	165397	1.89515e+06	0	144080	0	0	0	0	0	5	45.6151	9.3662	-4.0736
10878	10885	PT2312.68S	LHINHNNLTESVGPLPK	LHINHNNLTESVGPLPK	N/N[95.8%]	2790	N6H7F1S1G0	1170.01	4672.99	4	-4	0	y2/y5/						0	0	101540	0	0	72903.1	544684	0	0	0	2	19.0865	5.1409	-4.5591
10889	10891	PT2313.56S	IPCSQPPQIEHGTINSSR	IPCSQPPQIEHGTINSSR	N/N[97.7%]	2204.77	N4H5F0S2G0	1057.69	4225.74	4	-2	0				b5/b10/			0	0	4.92393e+06	0	0	3.2612e+06	35784591	0	0	0	2	24.0992	5.191	-3.5802
10900	10901	PT2314.91S	IPCSQPPQIEHGTINSSR	IPCSQPPQIEHGTINSSR	N/N[98.3%]	2204.77	N4H5F0S2G0	1409.92	4225.75	3	-2	0				b5/b11/			0	0	2.01476e+06	0	0	761098	7.96755e+06	0	0	0	2	25.0188	5.2002	-3.2305
10922	10929	PT2318.67S	HANWTLTPLK	HANWTLTPLK	N/N[97.1%]	1419.5	N3H5F0S0G0	867.386	2600.14	3	0	0	y1/y3/y4/			b2/b7/			127945	0	867317	0	83810	58701.8	456319	0	0	0	5	48.8901	10.3889	-2.4202
10966	10969	PT2324.28S	IPCSQPPQIEHGTINSSR	IPCSQPPQIEHGTINSSR	N/N[98.3%]	2204.77	N4H5F0S2G0	1057.69	4225.75	4	-2	0				b5/b10/			0	0	669939	0	0	289659	4.82761e+06	0	0	0	2	23.6831	5.1868	-2.4247
10966	10971	PT2324.51S	ISEENETTCYMGK	ISEENETTCYMGK	N/N[99.3%]	2204.77	N4H5F0S2G0	1256.48	3766.42	3	-1	0	y5/y7/						208642	0	583731	0	0	0	0	0	0	0	2	21.0057	4.1701	-1.3523
10999	11009	PT2329.68S	ELHHLQEQNVSNAFLDK	ELHHLQEQNVSNAFLDK	N/N[98.2%]	2570.93	N5H6F2S1G0	1149.74	4592.92	4	-3	0	y4/y7/						0	0	95905.9	0	0	61835.7	571942	0	0	0	2	20.2209	5.1522	-1.0907
11010	11015	PT2330.57S	HANWTLTPLK	HANWTLTPLK	N/N[97.8%]	1257.45	N3H4F0S0G0	813.369	2438.09	3	0	0	y1/y3/y4/y7/			b2/b7/			189510	41431.3	965848	0	107471	84001.5	442057	0	0	0	6	54.9978	12.43	-2.7044
11043	11049	PT2335.3S	LHINHNNLTESVGPLPK	LHINHNNLTESVGPLPK	N/N[97.4%]	2424.87	N5H6F1S1G0	1077.72	4307.87	4	0	0	y2/y5/						0	0	120397	0	0	100511	702692	0	0	0	2	19.1898	5.1419	-2.3126
11043	11052	PT2335.7S	ELHHLQEQNVSNAFLDK	ELHHLQEQNVSNAFLDK	N/N[96.9%]	2424.87	N5H6F1S1G0	1112.73	4446.88	4	-1	0	y4/y5/y7/			b3/b4/			0	0	118941	0	0	120026	733217	0	0	0	5	23.7922	8.1579	2.3126
11054	11057	PT2336.49S	IPCSQPPQIEHGTINSSR	IPCSQPPQIEHGTINSSR	N/N[96.3%]	2204.77	N4H5F0S2G0	1057.44	4225.75	4	-1	0				b5/b10/			0	0	162369	0	0	114037	1.06667e+06	0	0	0	2	21.5025	5.165	-2.9018
11109	11117	PT2344.76S	GGSSGWSGGLAQNR	GGSSGWSGGLAQNR	B/N[94.3%]	568.212	N2H1F0S0G0	951.424	1901.84	2	0	0	y1/			b2/b3/b10/			0	0	0	0	0	0	0	0	0	0	4	15.4973	4.115	1.6228
11131	11132	PT2346.94S	ELHHLQEQNVSNAFLDK	ELHHLQEQNVSNAFLDK	N/N[98.5%]	2424.87	N5H6F1S1G0	1112.97	4446.86	4	-2	0	y3/y4/y5/y7/			b3/b4/b5/b6/b7/			0	0	561618	0	0	455031	2.82728e+06	0	0	0	9	32.909	12.2091	-2.5046
11164	11168	PT2352.05S	ELHHLQEQNVSNAFLDK	ELHHLQEQNVSNAFLDK	N/N[97.8%]	2059.73	N4H5F1S1G0	1021.19	4081.73	4	0	0	y2/y3/y4/y5/y6/y7/			b3/b4/b5/b6/b7/			0	0	306830	0	0	425444	2.32912e+06	0	0	0	11	30.093	14.1609	-3.089
11164	11172	PT2352.59S	YPHKPEINSTTHPGADLQENFCR	YPHKPEINSTTHPGADLQENFCR	N/N[98.6%]	2204.77	N4H5F0S2G0	984.412	4916.02	5	-2	0	y7/y9/y11/	y11/		b3/b4/			0	0	0	0	0	44729.5	354897	0	171337	0	5	18.6101	8.1061	-2.6188
11175	11180	PT2353.81S	YPHKPEINSTTHPGADLQENFCR	YPHKPEINSTTHPGADLQENFCR	N/N[91.3%]	2204.77	N4H5F0S2G0	1230.26	4916.02	4	-2	0	y7/y11/	y11/		b3/			0	0	0	0	0	0	214784	0	0	0	3	14.214	4.1021	-4.0316
11186	11188	PT2355.01S	NLTEILNGGVYVDQNK	NLTEILNGGVYVDQNK	N/N[91.2%]	1914.7	N4H5F2S0G0	924.165	3691.63	4	-2	0	y11/			b4/b5/b13/			0	0	0	0	0	0	0	0	0	0	4	14.3096	4.1031	5.6435
11197	11203	PT2357.16S	ELHHLQEQNVSNAFLDK	ELHHLQEQNVSNAFLDK	N/N[90.7%]	2059.73	N4H5F1S1G0	1361.92	4081.73	3	-2	0	y4/y7/			b3/b4/b7/			0	0	55706	0	0	39791.4	306643	0	0	0	5	28.7536	8.2075	-1.6494
11208	11210	PT2358.16S	ELHHLQEQNVSNAFLDK	ELHHLQEQNVSNAFLDK	N/N[97.8%]	2424.87	N5H6F1S1G0	1112.97	4446.86	4	-2	0	y3/y4/y7/			b3/b4/b5/			0	0	516800	0	0	450547	2.58086e+06	0	0	0	6	29.9519	9.2095	-1.8457
11208	11213	PT2358.58S	LHINHNNLTESVGPLPK	LHINHNNLTESVGPLPK	N/N[91.4%]	2059.73	N4H5F1S1G0	986.943	3942.74	4	-2	0	y2/y5/y7/			b2/			0	0	0	0	0	82007	497009	0	0	0	4	16.6554	6.1066	-1.5355
11219	11227	PT2360.52S	NNATVHEQVGGPSLTSDLQAQSK	NNATVHEQVGGPSLTSDLQAQSK	N/N[96.6%]	2278.81	N5H6F0S1G0	1166.5	4659.99	4	-3	0	y4/y6/y14/						0	0	0	0	0	96904.2	438925	0	0	0	3	21.7514	5.1675	1.416
11230	11231	PT2361.18S	ELHHLQEQNVSNAFLDK	ELHHLQEQNVSNAFLDK	N/N[98.4%]	2278.81	N5H6F0S1G0	1076.46	4300.8	4	-2	0	y3/y4/y7/			b3/b4/b5/			0	0	1.24928e+06	0	0	810196	5.85186e+06	0	0	0	6	29.9851	9.2099	-3.8863
11230	11237	PT2361.98S	NHSCSEGQISIFR	NHSCSEGQISIFR	N/N[96.2%]	1913.68	N4H5F0S1G0	862.849	3448.37	4	0	0	y4/y7/y10/y11/	y12/		b2/			105594	0	228163	0	0	231260	139573	0	0	0	5	37.2019	9.282	-3.0469
11241	11242	PT2362.77S	ELHHLQEQNVSNAFLDK	ELHHLQEQNVSNAFLDK	N/N[97.8%]	2059.73	N4H5F1S1G0	1021.44	4081.73	4	-1	0	y2/y3/y4/y5/y7/			b3/b4/b5/b6/b7/			0	0	900948	0	0	1.16271e+06	6.63499e+06	0	0	0	10	37.0346	13.2403	-3.3726
11241	11245	PT2363.08S	NHSCSEGQISIFR	NHSCSEGQISIFR	N/N[97.5%]	1913.68	N4H5F0S1G0	1150.47	3448.38	3	-1	0	y4/y7/y10/y11/			b2/			188576	62864.9	513804	0	0	376239	196247	0	0	0	5	27.9266	10.1793	-1.5735
11252	11253	PT2364.3S	YPHKPEINSTTHPGADLQENFCR	YPHKPEINSTTHPGADLQENFCR	N/N[94.0%]	2204.77	N4H5F0S2G0	984.412	4916.02	5	-2	0	y4/y7/y11/	y11/		b3/b4/			0	0	0	0	0	7.15005e+06	42816243	0	1.72369e+07	0	5	23.5678	8.1557	-2.5567
11252	11254	PT2364.37S	YPHKPEINSTTHPGADLQENFCR	YPHKPEINSTTHPGADLQENFCR	N/N[96.7%]	2204.77	N4H5F0S2G0	1230.26	4916.02	4	-2	0	y4/y7/y11/	y11/y19/y21/		b3/b4/			0	0	0	0	0	2.33602e+06	1.22608e+07	0	2.80539e+06	0	5	24.9161	8.1692	-2.939
11285	11286	PT2368.98S	ELHHLQEQNVSNAFLDK	ELHHLQEQNVSNAFLDK	N/N[97.2%]	2424.87	N5H6F1S1G0	1112.72	4446.87	4	-1	0	y7/			b3/			0	0	244579	0	0	169116	977052	0	0	0	2	20.5748	5.1557	-0.76191
11285	11288	PT2369.16S	YPHKPEINSTTHPGADLQENFCR	YPHKPEINSTTHPGADLQENFCR	N/N[94.0%]	2350.79	N2H12F0S0G0	1013.62	5062.08	5	-2	0	y4/y7/y11/	y11/		b3/b4/			0	0	0	0	0	0	1.08791e+06	0	411020	0	5	20.2363	7.1324	4.6709
11307	11308	PT2372.06S	ELHHLQEQNVSNAFLDK	ELHHLQEQNVSNAFLDK	N/N[99.1%]	2278.81	N5H6F0S1G0	1076.46	4300.8	4	-2	0	y3/y4/y7/			b3/b4/b5/			0	0	1.18872e+06	0	0	1.25393e+06	5.97639e+06	0	0	0	6	31.5274	9.2253	-2.8645
11307	11312	PT2372.55S	ELHHLQEQNVSNAFLDK	ELHHLQEQNVSNAFLDK	N/N[97.4%]	1913.68	N4H5F0S1G0	1313.23	3935.66	3	-2	0	y2/y3/y4/y7/			b3/b4/b5/b7/			0	0	128787	0	0	120276	574906	0	0	0	8	33.2812	11.2228	-6.6014
11318	11319	PT2373.59S	ELHHLQEQNVSNAFLDK	ELHHLQEQNVSNAFLDK	N/N[97.9%]	2059.73	N4H5F1S1G0	1021.69	4081.72	4	-2	0	y3/y4/y7/			b3/b4/b5/			0	0	114261	0	0	131313	858789	0	0	0	6	29.2471	9.2025	-4.1946
11318	11322	PT2374S	ELHHLQEQNVSNAFLDK	ELHHLQEQNVSNAFLDK	N/N[96.8%]	1913.68	N4H5F0S1G0	986.178	3935.67	4	-6	0	y1/y2/y3/y4/y5/y6/y7/			b1/b3/b4/b5/b6/b7/b8/			0	0	622716	0	0	931362	3.75817e+06	0	0	0	14	27.9173	17.1092	-3.3457
11329	11331	PT2375.29S	YPHKPEINSTTHPGADLQENFCR	YPHKPEINSTTHPGADLQENFCR	N/N[92.1%]	2204.77	N4H5F0S2G0	1229.76	4916.02	4	0	0	y3/y7/y11/			b3/b4/			0	0	0	0	0	288924	1.93986e+06	0	562141	0	5	24.7723	8.1677	-2.4681
11351	11355	PT2378.56S	NNATVHEQVGGPSLTSDLQAQSK	NNATVHEQVGGPSLTSDLQAQSK	N/N[98.1%]	1913.68	N4H5F0S1G0	1074.97	4294.84	4	-2	0	y3/y4/y5/y6/y8/y9/y12/y13/y14/y15/y17/y18/						0	0	0	0	0	688047	3.48809e+06	0	0	0	12	39.9133	14.2591	-2.259
11362	11366	PT2380.18S	NHSCSEGQISIFR	NHSCSEGQISIFR	N/N[97.8%]	1913.68	N4H5F0S1G0	1150.8	3448.38	3	-2	0	y1/y4/y7/y10/y11/			b2/			205026	77701.6	566464	0	0	413449	251723	0	0	0	6	35.5983	11.246	-1.98
11362	11367	PT2380.32S	NNATVHEQVGGPSLTSDLQAQSK	NNATVHEQVGGPSLTSDLQAQSK	N/N[96.3%]	1913.68	N4H5F0S1G0	1433.63	4294.85	3	-4	0	y4/y6/y8/y9/y12/y14/y18/						0	0	0	0	0	215587	878537	0	0	0	7	28.3816	9.1938	0.84296
11384	11386	PT2383.15S	ELHHLQEQNVSNAFLDK	ELHHLQEQNVSNAFLDK	N/N[97.7%]	1913.68	N4H5F0S1G0	1312.56	3935.66	3	0	0	y2/y3/y4/y5/y6/y7/y8/			b3/b4/b5/b6/b7/			0	0	198292	0	0	197253	816991	0	0	0	12	37.3629	15.2236	-5.0517
11395	11398	PT2384.9S	ELHHLQEQNVSNAFLDK	ELHHLQEQNVSNAFLDK	N/N[94.3%]	2059.73	N4H5F1S1G0	1021.69	4081.74	4	-2	0	y2/y3/y4/y7/y8/			b3/b4/b5/			0	0	93203	0	0	120434	645797	0	0	0	8	30.3308	11.1933	-0.067467
11395	11399	PT2385.04S	NNATVHEQVGGPSLTSDLQAQSK	NNATVHEQVGGPSLTSDLQAQSK	N/N[97.3%]	1913.68	N4H5F0S1G0	1432.62	4294.85	3	-1	0	y4/y6/y9/y12/y14/y18/						0	0	0	0	0	164794	771596	0	0	0	6	29.6094	8.2161	0.88413
11428	11429	PT2389.14S	NNATVHEQVGGPSLTSDLQAQSK	NNATVHEQVGGPSLTSDLQAQSK	N/N[98.4%]	1913.68	N4H5F0S1G0	1074.97	4294.83	4	-2	0	y3/y4/y5/y6/y8/y9/y12/y13/y14/y15/y18/						0	0	129162	0	0	577904	2.76272e+06	0	0	0	11	41.1229	14.2712	-2.9411
11472	11474	PT2395.61S	NNATVHEQVGGPSLTSDLQAQSK	NNATVHEQVGGPSLTSDLQAQSK	N/N[97.8%]	1913.68	N4H5F0S1G0	1432.95	4294.83	3	-2	0	y4/y5/y6/y9/y12/y13/y14/y15/y18/						0	0	0	0	0	210398	904706	0	0	0	9	34.4728	11.2347	-3.1087
11505	11508	PT2400.26S	NNATVHEQVGGPSLTSDLQAQSK	NNATVHEQVGGPSLTSDLQAQSK	N/N[98.0%]	1913.68	N4H5F0S1G0	1074.97	4294.83	4	-2	0	y3/y4/y6/y9/y12/y14/						0	0	0	0	0	252891	1.28959e+06	0	0	0	6	28.1576	8.2016	-2.8274
11538	11546	PT2405.79S	DLEITNATLQSEEDSR	DLEITNATLQSEEDSR	N/N[98.3%]	1622.58	N4H5F0S0G0	1148.82	3443.43	3	-1	0	y1/y2/						120059	0	549829	0	0	79283.1	0	0	0	0	2	21.0919	5.1609	-1.2312
11549	11558	PT2407.51S	LSDLSINSTECLHVHCR	LSDLSINSTECLHVHCR	N/N[91.2%]	2059.73	N4H5F1S1G0	1026.18	4100.68	4	-1	0	y2/y3/y4/y5/y7/y10/			b3/			0	0	84571.6	0	0	138019	613833	0	0	0	7	31.6337	10.2163	-3.3471
11571	11581	PT2410.65S	TVLTPATNHXGNVTFTIPANR	TVLTPATNHMGNVTFTIPANR	N/N[82.3%]	1257.45	N3H4F0S0G0	883.402	3528.58	4	-2	1	y1/y4/y5/y6/y7/y8/y9/	y4/		b2/b3/b4/	b12/		0	0	0	0	0	0	0	0	0	0	10	22.0756	10.1208	-7.6528
11582	11585	PT2411.35S	LSDLSINSTECLHVHCR	LSDLSINSTECLHVHCR	N/N[99.1%]	1914.7	N4H5F2S0G0	989.914	3955.63	4	-1	0	y2/y3/y4/y5/y7/						0	0	699163	0	0	894771	3.60155e+06	0	0	0	5	25.6715	8.1767	-7.2594
11593	11600	PT2413.51S	NNATVHEQVGGPSLTSDLQAQSK	NNATVHEQVGGPSLTSDLQAQSK	N/N[94.1%]	1913.68	N4H5F0S1G0	1074.97	4294.84	4	-2	0	y4/y6/y9/y14/						0	0	0	0	0	98591.3	483617	0	0	0	4	25.2963	6.193	-2.4864
11604	11609	PT2414.82S	GLTFQQNASSXCVPDQDTAIR	GLTFQQNASSMCVPDQDTAIR	N/N[98.7%]	2100.76	N5H4F1S1G0	1115.21	4455.82	4	-2	1	y1/y4/y5/y6/y8/			b8/b9/			0	0	0	0	0	0	0	0	0	0	7	24.0482	7.1705	-1.7109
11626	11628	PT2417.65S	DLEITNATLQSEEDSR	DLEITNATLQSEEDSR	N/N[96.5%]	1622.58	N4H5F0S0G0	1149.15	3443.43	3	-2	0	y1/y2/						47255.4	0	256770	0	0	0	0	0	0	0	2	15.1616	4.1116	-0.89386
11637	11645	PT2419.98S	LSDLSINSTECLHVHCR	LSDLSINSTECLHVHCR	N/N[95.2%]	2059.73	N4H5F1S1G0	1026.18	4100.68	4	-1	0	y2/y3/y4/y5/y7/			b3/			0	0	108677	0	0	179767	871625	0	0	0	6	30.4204	9.2142	-2.5136
11659	11665	PT2422.91S	LSDLSINSTECLHVHCR	LSDLSINSTECLHVHCR	N/N[97.8%]	1913.68	N4H5F0S1G0	990.416	3954.63	4	-4	0	y1/y2/y3/y4/y5/y7/			b3/			0	0	179398	0	0	261323	987991	0	0	0	7	31.081	10.2108	-1.9932
11681	11682	PT2425.31S	GLTFQQNASSXCVPDQDTAIR	GLTFQQNASSMCVPDQDTAIR	N/N[98.5%]	2100.76	N5H4F1S1G0	1115.21	4455.82	4	-2	1	y1/y4/y6/y8/						0	0	0	0	0	0	0	0	0	0	4	16.4884	4.1249	-2.0396
11747	11755	PT2435.37S	LSDLSINSTECLHVHCR	LSDLSINSTECLHVHCR	N/N[86.1%]	1913.68	N4H5F0S1G0	990.165	3954.62	4	-3	0	y1/y2/y3/y4/y5/y7/			b3/			0	0	89833.1	0	0	126284	443668	0	0	0	7	28.7402	10.1874	-2.9352
11769	11773	PT2437.98S	SWPAVGNCSSALR	SWPAVGNCSSALR	N/N[59.4%]	1987.71	N5H6F0S0G0	1131.8	3392.37	3	-1	0	y1/	y11/		b2/			113835	87645.4	1.06429e+06	0	112588	0	0	0	0	0	2	18.7225	6.1272	-2.5518
11791	11794	PT2441.06S	ITYSIVQTNCSK	ITYSIVQTNCSK	N/N[92.0%]	1913.68	N4H5F0S1G0	1110.13	3327.38	3	-1	0	y4/y5/						505286	109441	1.10716e+06	0	73798.2	0	0	0	0	0	2	21.4661	6.1547	-1.6986
11846	11856	PT2449.64S	ENISDPTSPLR	ENISDPTSPLR	N/N[98.1%]	1856.66	N3H5F1S1G0	1029.43	3085.26	3	-1	0	y3/y6/y7/y8/						81943.7	0	736014	271322	39473.4	0	0	0	0	0	4	40.2633	8.3226	-3.8737
11857	11865	PT2450.95S	VYIHPFHLVIHNESTCEQLAK	VYIHPFHLVIHNESTCEQLAK	N/N[79.5%]	1622.58	N4H5F0S0G0	832.577	4157.85	5	-1	0	y2/y4/y8/			b2/b4/b7/b8/b9/b10/			0	0	0	0	0	116291	627529	0	224957	0	9	37.1861	12.2519	-3.044
11868	11870	PT2451.76S	ITYSIVQTNCSK	ITYSIVQTNCSK	N/N[95.0%]	1913.68	N4H5F0S1G0	1110.46	3327.37	3	-2	0	y5/y6/						513922	92894.7	1.16099e+06	0	0	0	0	0	0	0	2	25.2706	5.2027	-3.1104
11868	11874	PT2452.22S	TMVFPVMYLNESVHIDK	TMVFPVMYLNESVHIDK	N/N[87.0%]	2059.73	N4H5F1S1G0	1021.94	4082.72	4	-2	0	y2/y3/						0	0	140354	0	0	122093	959172	0	0	0	2	19.1648	5.1416	-5.5747
11934	11935	PT2460.72S	ENISDPTSPLR	ENISDPTSPLR	N/N[97.7%]	1856.66	N3H5F1S1G0	1029.43	3085.26	3	-1	0	y3/y6/y7/y8/						81177.4	0	738078	269919	39582.7	0	0	0	0	0	4	40.443	8.3244	-2.6867
11956	11962	PT2464.31S	TMVFPVMYLNESVHIDK	TMVFPVMYLNESVHIDK	N/N[90.5%]	2350.79	N2H12F0S0G0	1094.71	4373.81	4	-2	0	y2/y3/						0	0	158775	0	0	227836	1.05184e+06	0	0	0	2	17.9775	5.1298	3.0843
12022	12026	PT2472.83S	TMVFPVMYLNESVHIDK	TMVFPVMYLNESVHIDK	N/N[95.7%]	1913.68	N4H5F0S1G0	985.171	3936.66	4	-1	0	y2/y3/						0	0	696825	0	0	593718	4.21687e+06	0	0	0	2	22.2176	5.1722	-6.0978
12044	12045	PT2475.61S	ELHHLQEQNVSNAFLDK	ELHHLQEQNVSNAFLDK	N/N[95.9%]	2204.77	N4H5F0S2G0	1057.94	4226.74	4	-2	0	y2/y3/y4/y5/			b3/b4/b5/			0	0	0	0	0	0	2.53695e+06	0	0	0	7	22.1177	8.1412	-7.9552
12055	12062	PT2477.78S	LGNWSAXPSCK	LGNWSAMPSCK	N/N[94.9%]	2204.77	N4H5F0S2G0	1157.78	3471.33	3	0	1	y4/y5/y7/y8/			b7/			170656	38145.7	570771	0	51923.3	0	0	0	0	0	5	22.5945	9.1359	-0.81774
12099	12103	PT2483.3S	GLTFQQNASSMCVPDQDTAIR	GLTFQQNASSMCVPDQDTAIR	N/N[95.4%]	2320.86	N6H5F2S0G0	1166.48	4659.89	4	-3	0	y1/y4/y5/y6/y8/						0	0	0	0	0	0	0	0	0	0	5	20.5387	5.1554	-9.938
12110	12118	PT2485.42S	GLTFQQNASSXCVPDQDTAIR	GLTFQQNASSMCVPDQDTAIR	N/N[94.2%]	2101.78	N5H4F3S0G0	1115.46	4456.82	4	-2	1	y1/y4/y5/y6/y8/						0	0	0	0	0	0	0	0	0	0	5	19.2429	5.1424	-8.2597
12132	12142	PT2488.73S	EHEGAIYPDNTTDFQR	EHEGAIYPDNTTDFQR	N/N[96.3%]	2715.96	N5H6F1S2G0	1153.45	4608.79	4	-2	0	y3/			b2/b3/b5/b6/b7/			0	0	123676	0	0	50860.9	417932	0	0	0	6	21.9623	9.1296	-3.3266
12143	12148	PT2489.54S	LGNWSAXPSCK	LGNWSAMPSCK	N/N[97.9%]	2204.77	N4H5F0S2G0	1158.45	3471.32	3	-2	1	y4/y5/y6/y7/			b7/			185608	0	716911	0	0	0	0	0	0	0	5	21.6316	7.1463	-2.5748
12154	12158	PT2490.95S	FSDGLESNSSTQFEVK	FSDGLESNSSTQFEVK	N/N[99.7%]	1864.63	N2H9F0S0G0	1214.15	3639.44	3	-1	0	y1/y2/y3/y4/y5/y6/y7/y8/y9/y10/y11/y13/y14/	y14/y15/		b2/b4/b5/b6/	b4/		670780	0	975467	0	0	1.24339e+06	1.46345e+06	0	0	0	17	60.3215	21.3932	-1.9115
12220	12221	PT2499.45S	EHEGAIYPDNTTDFQR	EHEGAIYPDNTTDFQR	N/N[98.6%]	2715.96	N5H6F1S2G0	1153.46	4608.79	4	-2	0	y3/			b2/b3/b5/b6/b7/			0	0	740563	0	0	174997	1.57964e+06	0	0	0	6	27.1965	9.182	-2.585
12253	12257	PT2504.42S	FSDGLESNSSTQFEVK	FSDGLESNSSTQFEVK	N/N[99.1%]	2026.69	N2H10F0S0G0	1268.17	3801.5	3	-1	0	y1/y2/y3/y4/y5/y6/y7/y8/y9/y10/y11/			b3/b4/b5/b6/b11/b15/	b4/b11/		836703	0	1.16431e+06	0	0	830520	1006251	0	0	0	17	51.8194	21.3082	-0.88397
12264	12268	PT2505.75S	EHEGAIYPDNTTDFQR	EHEGAIYPDNTTDFQR	N/N[97.7%]	2569.9	N5H6F0S2G0	1116.94	4462.71	4	-2	0	y3/			b2/b3/b5/b6/b7/			0	0	538153	0	0	150672	992921	0	0	0	6	22.9303	9.1393	-7.0922
12264	12273	PT2506.32S	EHEGAIYPDNTTDFQR	EHEGAIYPDNTTDFQR	N/N[97.0%]	2569.9	N5H6F0S2G0	1488.92	4462.74	3	-2	0	y3/			b2/b3/b5/b6/b7/			0	0	252936	0	0	54286.9	307900	0	0	0	6	26.382	9.1738	-0.55196
12275	12279	PT2507.2S	FSDGLESNSSTQFEVK	FSDGLESNSSTQFEVK	N/N[99.7%]	1864.63	N2H9F0S0G0	1213.82	3639.44	3	0	0	y1/y2/y3/y4/y5/y6/y7/y8/y9/y10/y11/y13/			b2/b3/b4/b5/b6/	b4/		1140411	0	1.58488e+06	0	0	1.26465e+06	1.1648e+06	0	0	0	17	56.4529	21.3545	-3.3376
12275	12280	PT2507.29S	EHEGAIYPDNTTDFQR	EHEGAIYPDNTTDFQR	N/N[92.9%]	2350.79	N2H12F0S0G0	1062.42	4243.66	4	-3	0	y3/			b2/b3/b4/b5/b6/b7/b9/			0	0	335296	0	0	125610	895606	0	0	0	8	25.9051	11.1491	5.4188
12275	12281	PT2507.43S	EHEGAIYPDNTTDFQR	EHEGAIYPDNTTDFQR	N/N[97.2%]	2350.79	N2H12F0S0G0	1415.89	4243.66	3	-2	0	y1/y3/			b2/b3/b5/b6/b7/			53836.5	0	259917	58109.1	0	76142.1	506042	0	0	0	7	31.3451	12.1935	5.7521
12297	12298	PT2509.91S	EHEGAIYPDNTTDFQR	EHEGAIYPDNTTDFQR	N/N[97.0%]	2715.96	N5H6F1S2G0	1153.45	4608.78	4	-2	0	y3/			b2/b3/b5/b6/b7/			0	0	363365	0	0	0	686674	0	0	0	6	23.5198	8.1552	-4.9158
12330	12334	PT2514.79S	FSDGLESNSSTQFEVK	FSDGLESNSSTQFEVK	N/N[99.1%]	1702.58	N2H8F0S0G0	1160.14	3477.39	3	-1	0	y1/y2/y3/y4/y5/y6/y7/y8/y9/y10/y11/y13/			b2/b3/b4/b5/b6/b9/	b4/		436116	0	603404	0	0	423313	359057	0	0	0	18	56.0077	22.3401	-0.40206
12352	12353	PT2517.46S	EHEGAIYPDNTTDFQR	EHEGAIYPDNTTDFQR	N/N[97.5%]	2569.9	N5H6F0S2G0	1116.94	4462.73	4	-2	0	y3/			b2/b3/b5/b6/b7/b9/			0	0	710977	0	0	178717	1.35297e+06	0	0	0	7	27.3474	10.1735	-4.4663
12352	12354	PT2517.57S	EHEGAIYPDNTTDFQR	EHEGAIYPDNTTDFQR	N/N[96.1%]	2569.9	N5H6F0S2G0	1488.92	4462.73	3	-2	0	y3/			b2/b3/b5/b6/b7/			0	0	309474	0	0	0	383220	0	0	0	6	26.0052	8.1801	-3.342
12363	12364	PT2518.91S	FSDGLESNSSTQFEVK	FSDGLESNSSTQFEVK	N/N[99.8%]	1864.63	N2H9F0S0G0	1214.15	3639.44	3	-1	0	y1/y2/y3/y4/y5/y6/y7/y8/y9/y10/y11/			b4/b5/b6/b15/	b4/		5.8323e+06	0	8.68725e+06	0	0	6.36859e+06	5.6416e+06	0	0	0	15	61.5182	19.4252	-1.509
12363	12366	PT2519.06S	EHEGAIYPDNTTDFQR	EHEGAIYPDNTTDFQR	N/N[88.7%]	2350.79	N2H12F0S0G0	1062.17	4243.67	4	-2	0	y3/			b2/b3/b5/b6/b7/			0	0	445490	0	0	166352	1.22024e+06	0	0	0	6	22.8811	9.1388	7.36
12363	12367	PT2519.15S	EHEGAIYPDNTTDFQR	EHEGAIYPDNTTDFQR	N/N[97.4%]	2350.79	N2H12F0S0G0	1415.89	4243.65	3	-2	0	y1/y3/			b2/b3/b5/b6/b7/			0	0	357884	0	0	0	576313	0	0	0	7	26.5844	9.1758	4.6302
12374	12376	PT2520.44S	FNSSYLQGTNQITGR	FNSSYLQGTNQITGR	N/N[97.3%]	1622.58	N4H5F0S0G0	1103.81	3308.4	3	-1	0	y2/y3/y6/y8/y9/y10/						91460.3	0	689322	0	0	0	0	0	0	0	6	29.273	8.2127	-1.855
12374	12378	PT2520.63S	EHEGAIYPDNTTDFQR	EHEGAIYPDNTTDFQR	N/N[97.4%]	2715.96	N5H6F1S2G0	1153.45	4608.79	4	-2	0	y3/			b2/b3/b5/b6/b7/			0	0	449386	0	0	115548	804816	0	0	0	6	26.2097	9.1721	-3.3266
12385	12389	PT2522.18S	GVNFNVSK	GVNFNVSK	N/N[64.2%]	2204.77	N4H5F0S2G0	1024.08	3069.22	3	-1	0				b3/b6/			536266	130186	1.04335e+06	0	119008	0	0	0	0	0	2	22.4943	6.1649	-2.014
12418	12419	PT2526.52S	FSDGLESNSSTQFEVK	FSDGLESNSSTQFEVK	N/N[99.4%]	1702.58	N2H8F0S0G0	1160.14	3477.39	3	-1	0	y1/y2/y3/y4/y5/y6/y7/y8/y9/y10/y11/y13/			b3/b4/b5/b6/b15/	b4/		810492	0	904836	0	0	721978	680861	0	0	0	17	56.0453	21.3505	-1.9817
12429	12433	PT2528.3S	EHEGAIYPDNTTDFQR	EHEGAIYPDNTTDFQR	N/N[98.7%]	2204.77	N4H5F0S2G0	1366.54	4097.59	3	0	0	y1/y3/			b2/b3/b5/b6/b7/b9/			0	0	664116	0	0	120844	706974	0	0	0	8	31.7855	11.2079	-5.7863
12440	12441	PT2529.49S	FSDGLESNSSTQFEVK	FSDGLESNSSTQFEVK	N/N[99.5%]	1864.63	N2H9F0S0G0	1213.82	3639.44	3	0	0	y1/y2/y3/y4/y5/y6/y7/y8/y9/y10/y11/			b3/b4/b5/b6/b15/	b4/		677876	0	922986	0	0	722005	692953	0	0	0	16	56.4768	20.3648	-1.3251
12440	12444	PT2529.74S	EHEGAIYPDNTTDFQR	EHEGAIYPDNTTDFQR	N/N[98.7%]	2204.77	N4H5F0S2G0	1025.66	4097.61	4	-2	0	y3/			b2/b3/b5/b6/b7/			0	0	1.33802e+06	0	0	588933	2.99246e+06	0	0	0	6	24.6371	9.1564	-2.0347
12440	12450	PT2530.5S	EHEGAIYPDNTTDFQR	EHEGAIYPDNTTDFQR	N/N[96.6%]	2569.9	N5H6F0S2G0	1116.94	4462.72	4	-2	0	y3/			b2/b3/b5/b6/b7/			0	0	246038	0	0	0	439593	0	0	0	6	18.1053	8.1011	-6.8734
12451	12455	PT2531.3S	EHEGAIYPDNTTDFQR	EHEGAIYPDNTTDFQR	N/N[92.9%]	2569.9	N5H6F0S2G0	1488.58	4462.73	3	-1	0	y3/			b2/b3/b5/b6/b7/			0	0	126516	0	0	0	153457	0	0	0	6	21.3561	8.1336	-3.0279
12451	12457	PT2531.58S	FSDGLESNSSTQFEVK	FSDGLESNSSTQFEVK	N/N[95.6%]	1540.53	N2H7F0S0G0	1105.78	3315.33	3	0	0	y1/y2/y3/y4/y5/y6/y7/y8/y9/y10/y11/			b3/b4/b5/b6/b11/b15/	b4/		196145	0	230578	0	0	180556	132275	0	0	0	17	48.3436	21.2734	-2.7406
12484	12486	PT2535.83S	DHHGANFSCR	DHHGANFSCR	B/N[97.7%]	1606.59	N4H4F1S0G0	936.709	2807.11	3	-1	0	y1/						0	0	691788	201351	66143.1	0	0	0	0	0	1	23.2377	4.1924	8.2306
12506	12507	PT2538.78S	EHEGAIYPDNTTDFQR	EHEGAIYPDNTTDFQR	N/N[98.6%]	2204.77	N4H5F0S2G0	1366.54	4097.61	3	0	0	y3/			b2/b3/b5/b6/b7/			0	0	2.16745e+06	0	0	613280	3.56451e+06	0	0	0	6	32.6982	9.237	-2.0326
12517	12518	PT2540.16S	FSDGLESNSSTQFEVK	FSDGLESNSSTQFEVK	N/N[99.3%]	1864.63	N2H9F0S0G0	1214.49	3639.43	3	-2	0	y1/y2/y3/y4/y5/y6/y7/y8/y9/y10/y11/			b4/b5/b6/b15/	b4/		506356	0	719016	0	0	575266	532807	0	0	0	15	55.5234	19.3652	-3.6048
12528	12529	PT2541.64S	EHEGAIYPDNTTDFQR	EHEGAIYPDNTTDFQR	N/N[97.6%]	2204.77	N4H5F0S2G0	1025.66	4097.6	4	-2	0	y1/y3/			b2/b3/b5/b6/b7/			0	0	1.20177e+06	0	0	284513	2.0333e+06	0	0	0	7	29.6492	10.1965	-2.5113
12528	12538	PT2542.82S	EHEGAIYPDNTTDFQR	EHEGAIYPDNTTDFQR	N/N[86.7%]	2350.79	N2H12F0S0G0	1415.55	4243.65	3	-1	0	y1/y3/			b2/b3/b5/b6/b7/			0	0	129178	0	0	42547.3	205010	0	0	0	7	21.5755	10.1158	2.7168
12583	12585	PT2549.44S	EHEGAIYPDNTTDFQR	EHEGAIYPDNTTDFQR	N/N[95.1%]	2204.77	N4H5F0S2G0	1367.21	4097.61	3	-2	0	y1/y3/			b2/b3/b5/b6/b7/b10/			0	0	165411	0	0	54693	183330	0	0	0	8	27.9657	11.1697	-0.21439
12594	12601	PT2551.45S	FSDGLESNSSTQFEVK	FSDGLESNSSTQFEVK	N/N[99.1%]	1864.63	N2H9F0S0G0	1213.82	3639.44	3	0	0	y1/y2/y3/y4/y5/y6/y7/y8/y9/y10/y11/			b4/b5/b6/b11/b15/	b4/		364252	0	515308	0	0	381108	558045	0	0	0	16	54.6701	20.3467	-1.4258
12605	12607	PT2552.29S	EHEGAIYPDNTTDFQR	EHEGAIYPDNTTDFQR	N/N[85.8%]	2204.77	N4H5F0S2G0	1025.66	4097.59	4	-2	0	y1/y3/			b2/b3/b5/b6/b7/			0	0	145200	0	0	48426.8	293704	0	0	0	7	24.0671	10.1407	-5.0137
12660	12661	PT2560.16S	KVCQDCPLLAPLNDTR	KVCQDCPLLAPLNDTR	N/N[86.1%]	1622.58	N4H5F0S0G0	1175.51	3522.51	3	-2	0	y1/y2/			b5/b6/b9/b10/			0	0	290920	0	0	152701	815403	0	0	0	6	26.1418	9.1714	-4.1282
12660	12662	PT2560.28S	EHEGAIYPDNTTDFQR	EHEGAIYPDNTTDFQR	N/N[95.8%]	2204.77	N4H5F0S2G0	1367.21	4097.61	3	-2	0	y3/			b2/b3/b5/b6/b7/b10/			0	0	317438	0	0	60281.3	353282	0	0	0	7	29.3736	10.1937	-2.0018
12682	12686	PT2563.46S	ELHHLQEQNVSNAFLDK	ELHHLQEQNVSNAFLDK	N/N[93.7%]	2715.96	N5H6F1S2G0	1185.75	4737.96	4	-2	0	y3/y4/y5/y7/			b3/b4/b5/			0	0	569579	0	0	458179	3.07965e+06	0	0	0	7	26.2364	10.1624	-2.4928
12682	12689	PT2563.81S	EHEGAIYPDNTTDFQR	EHEGAIYPDNTTDFQR	N/N[90.8%]	2204.77	N4H5F0S2G0	1025.41	4097.61	4	-1	0	y3/			b2/b3/b5/b6/b7/	b10/		0	0	162597	0	0	56645.6	291615	0	0	0	6	20.5883	9.1159	-1.4543
12693	12696	PT2564.85S	FSDGLESNSSTQFEVK	FSDGLESNSSTQFEVK	N/N[98.9%]	1864.63	N2H9F0S0G0	1214.15	3639.44	3	-1	0	y1/y2/y3/y4/y5/y6/y7/y8/y9/y10/y11/			b4/b5/b6/b11/	b4/		176513	0	180416	0	0	186257	218053	0	0	0	15	49.2799	19.3028	-1.8109
12759	12764	PT2574.04S	ELHHLQEQNVSNAFLDK	ELHHLQEQNVSNAFLDK	N/N[95.8%]	2350.79	N2H12F0S0G0	1094.46	4372.82	4	-2	0	y2/y3/y4/y5/y6/y7/			b3/b4/b5/b6/			0	0	159802	0	0	190385	1.04608e+06	0	0	0	10	29.4086	13.1641	4.9328
12759	12768	PT2574.55S	GLTFQQNASSXCVPDQDTAIR	GLTFQQNASSMCVPDQDTAIR	N/N[95.4%]	1971.72	N5H5F1S0G0	1083.2	4326.78	4	-3	1	y1/y2/y3/y4/y5/y6/y8/y9/y10/y11/y12/y13/y14/			b8/b11/b13/			0	0	0	0	0	50594.7	0	0	0	0	16	41.8877	17.2489	-2.0582
12770	12771	PT2575.08S	ELHHLQEQNVSNAFLDK	ELHHLQEQNVSNAFLDK	N/N[97.9%]	2715.96	N5H6F1S2G0	1186	4737.95	4	-3	0	y2/y3/y4/y7/			b3/b4/b5/			0	0	1.25888e+06	0	0	889517	5.60393e+06	0	0	0	7	28.7305	10.1873	-3.2009
12770	12774	PT2575.31S	ELHHLQEQNVSNAFLDK	ELHHLQEQNVSNAFLDK	N/N[97.2%]	2569.9	N5H6F0S2G0	1149.23	4591.89	4	-2	0	y4/y6/y7/			b3/b5/			0	0	220862	0	0	154804	885379	0	0	0	5	24.1008	8.161	-3.5739
12770	12775	PT2575.45S	YDFNSSXLYSTAK	YDFNSSMLYSTAK	N/N[96.9%]	1622.58	N4H5F0S0G0	1055.76	3165.25	3	0	1	y4/y5/y6/y8/y9/						151870	0	531483	0	0	0	0	0	0	0	5	22.6405	7.1564	-3.2027
12770	12778	PT2575.82S	NTTCQDLQIEVTVK	NTTCQDLQIEVTVK	N/N[97.6%]	1622.58	N4H5F0S0G0	1091.47	3271.39	3	-1	0	y1/y3/y4/y5/y6/y7/y8/y9/y10/y11/y12/			b2/b9/			315488	53465.2	378102	0	0	0	0	0	0	0	13	39.0663	16.2307	-3.4247
12770	12780	PT2576.09S	ELHHLQEQNVSNAFLDK	ELHHLQEQNVSNAFLDK	N/N[91.2%]	2716.98	N5H6F3S1G0	1580.66	4738.96	3	-1	0	y7/			b3/			0	0	64623.9	0	0	0	226014	0	0	0	2	18.4944	4.1449	-5.4682
12781	12783	PT2576.62S	FSDGLESNSSTQFEVK	FSDGLESNSSTQFEVK	N/N[99.9%]	1864.63	N2H9F0S0G0	1214.82	3639.43	3	-3	0	y1/y2/y3/y4/y6/y7/y8/			b4/b5/b6/b11/	b4/		100762	0	165143	0	0	134075	140138	0	0	0	11	36.2649	15.2126	-5.298
12836	12843	PT2584.63S	ELHHLQEQNVSNAFLDK	ELHHLQEQNVSNAFLDK	N/N[96.0%]	2569.9	N5H6F0S2G0	1531.97	4591.9	3	-2	0	y7/			b3/b4/			0	0	98054	0	0	61651.7	372548	0	0	0	3	24.187	6.1819	-2.8534
12847	12848	PT2585.43S	ELHHLQEQNVSNAFLDK	ELHHLQEQNVSNAFLDK	N/N[98.7%]	2350.79	N2H12F0S0G0	1094.46	4372.82	4	-2	0	y3/y4/y7/			b3/b4/b5/			0	0	461562	0	0	500506	3.11277e+06	0	0	0	6	29.616	9.2062	5.8262
12847	12852	PT2585.78S	ELHHLQEQNVSNAFLDK	ELHHLQEQNVSNAFLDK	N/N[93.8%]	2715.96	N5H6F1S2G0	1185.5	4737.96	4	-1	0	y3/y4/y7/			b3/b4/b5/			0	0	230147	0	0	163238	1.02998e+06	0	0	0	6	24.4936	9.1549	-1.5786
12858	12859	PT2586.85S	ELHHLQEQNVSNAFLDK	ELHHLQEQNVSNAFLDK	N/N[99.0%]	2569.9	N5H6F0S2G0	1149.23	4591.9	4	-2	0	y3/y4/y7/			b3/b4/b5/b6/			0	0	2.59941e+06	0	0	2.12018e+06	1.19896e+07	0	0	0	7	30.3288	10.2033	-2.2979
12858	12862	PT2587.09S	NTTCQDLQIEVTVK	NTTCQDLQIEVTVK	N/N[97.2%]	1622.58	N4H5F0S0G0	1091.47	3271.4	3	-1	0	y3/y4/y5/y6/y7/y8/y9/y11/						481270	0	567265	0	0	0	0	0	0	0	8	32.3728	10.2237	-1.8575
12858	12864	PT2587.31S	YDFNSSXLYSTAK	YDFNSSMLYSTAK	N/N[84.5%]	1622.58	N4H5F0S0G0	1056.1	3165.27	3	-1	1	y4/y5/y6/y8/y9/						185710	0	484728	0	0	0	0	0	0	0	5	18.4369	7.1144	2.4864
12902	12908	PT2593.38S	TVLTPATNHMGNVTFTIPANR	TVLTPATNHMGNVTFTIPANR	N/N[65.5%]	1378.48	N2H6F0S0G0	909.664	3633.63	4	-2	0	y1/y4/y5/y6/y7/y8/	y4/y17/		b2/b3/b4/			0	0	0	0	0	0	69895.1	0	0	0	9	30.9611	10.2096	-2.5366
12935	12938	PT2597.63S	ELHHLQEQNVSNAFLDK	ELHHLQEQNVSNAFLDK	N/N[96.3%]	2569.9	N5H6F0S2G0	1149.23	4591.9	4	-2	0	y4/y7/			b3/b4/b5/			0	0	619158	0	0	485959	2.57395e+06	0	0	0	5	24.7531	8.1675	-2.5105
12935	12940	PT2597.79S	ELHHLQEQNVSNAFLDK	ELHHLQEQNVSNAFLDK	N/N[98%]	2204.77	N4H5F0S2G0	1057.95	4226.76	4	-2	0	y2/y3/y4/y5/y6/y7/			b3/b4/b5/b6/b7/			0	0	490547	0	0	523068	2.93185e+06	0	0	0	11	33.591	14.1959	-2.9878
12935	12942	PT2597.98S	ELHHLQEQNVSNAFLDK	ELHHLQEQNVSNAFLDK	N/N[93.6%]	2715.96	N5H6F1S2G0	1185.49	4737.95	4	-1	0	y3/y7/			b3/			0	0	194839	0	0	139097	906713	0	0	0	3	21.1465	6.1515	-3.2276
12946	12955	PT2599.63S	ELHHLQEQNVSNAFLDK	ELHHLQEQNVSNAFLDK	N/N[94.8%]	2350.79	N2H12F0S0G0	1094.21	4372.82	4	-1	0	y3/y4/y7/			b3/b5/			0	0	60437.1	0	0	81576	511339	0	0	0	5	23.2162	8.1522	5.8117
12957	12964	PT2600.93S	ELHHLQEQNVSNAFLDK	ELHHLQEQNVSNAFLDK	N/N[95.8%]	2204.77	N4H5F0S2G0	1410.6	4226.78	3	-3	0	y2/y3/y4/y5/y6/y7/			b3/b4/b5/b6/b7/b8/			0	0	213818	0	0	168645	851863	0	0	0	12	34.4099	15.1941	0.23578
12968	12972	PT2602.04S	HANWTLTPLK	HANWTLTPLK	N/N[92.0%]	1913.68	N4H5F0S1G0	1032.45	3094.32	3	-1	0	y3/			b7/			267942	138392	1.44813e+06	0	204340	0	367052	0	0	0	2	28.3822	7.2138	-2.3274
13001	13010	PT2607.22S	HANWTLTPLK	HANWTLTPLK	N/N[95.5%]	1872.65	N3H6F0S1G0	1018.44	3053.29	3	0	0	y3/						66554.6	0	544795	0	57639.6	35705.2	236988	0	0	0	1	27.7646	6.2176	-1.5435
13012	13014	PT2607.84S	NNATVHEQVGGPSLTSDLQAQSK	NNATVHEQVGGPSLTSDLQAQSK	N/N[93.9%]	2569.9	N5H6F0S2G0	1239.02	4951.06	4	-2	0	y4/y5/y6/y9/y14/						0	0	0	0	0	252746	1.43924e+06	0	0	0	5	24.2994	7.173	-2.1691
13023	13024	PT2609.24S	ELHHLQEQNVSNAFLDK	ELHHLQEQNVSNAFLDK	N/N[98.4%]	2204.77	N4H5F0S2G0	1057.95	4226.77	4	-2	0	y3/y4/y5/y7/			b3/b4/b5/			0	0	1.65201e+06	0	0	1.92812e+06	8.70129e+06	0	0	0	7	31.6528	10.2165	-2.4102
13034	13041	PT2611.32S	ELHHLQEQNVSNAFLDK	ELHHLQEQNVSNAFLDK	N/N[90.4%]	2350.79	N2H12F0S0G0	1094.71	4372.82	4	-3	0	y2/y3/y4/y7/			b3/b4/b5/			0	0	120540	0	0	141693	767800	0	0	0	7	27.331	10.1733	4.9473
13034	13044	PT2611.67S	FSDGLESNSSTQFEVK	FSDGLESNSSTQFEVK	N/N[93.5%]	1864.63	N2H9F0S0G0	1214.82	3639.43	3	-3	0	y1/y2/y3/y4/y7/y8/			b4/b5/b6/	b4/		109675	0	170252	0	0	130558	119454	0	0	0	9	30.0612	13.1706	-5.8011
13056	13057	PT2613.62S	HANWTLTPLK	HANWTLTPLK	N/N[95.7%]	1913.68	N4H5F0S1G0	1032.45	3094.32	3	-1	0	y3/						770800	377086	3.9483e+06	0	520371	0	1.15637e+06	0	0	0	1	32.6854	6.2669	-2.209
13100	13102	PT2619.94S	ELHHLQEQNVSNAFLDK	ELHHLQEQNVSNAFLDK	N/N[96.5%]	2204.77	N4H5F0S2G0	1057.7	4226.77	4	-1	0	y2/y3/y4/y7/			b3/b4/b5/			0	0	164263	0	0	163937	887596	0	0	0	7	27.0094	10.1701	-1.8476
13100	13109	PT2620.83S	NNATVHEQVGGPSLTSDLQAQSK	NNATVHEQVGGPSLTSDLQAQSK	N/N[93.1%]	2204.77	N4H5F0S2G0	1529.98	4585.93	3	-2	0	y4/y6/y14/						0	0	0	0	0	73217.3	484402	0	0	0	3	22.4332	5.1743	-2.3928
13111	13114	PT2621.57S	NNATVHEQVGGPSLTSDLQAQSK	NNATVHEQVGGPSLTSDLQAQSK	N/N[94.6%]	2204.77	N4H5F0S2G0	1147.74	4585.94	4	-2	0	y3/y4/y5/y6/y8/y9/y12/y13/y14/y15/y18/	y18/					0	0	0	0	0	1.34078e+06	6.7453e+06	0	0	0	11	33.042	13.2004	-1.4107
13111	13120	PT2622.19S	NNATVHEQVGGPSLTSDLQAQSK	NNATVHEQVGGPSLTSDLQAQSK	N/N[89.5%]	2569.9	N5H6F0S2G0	1239.52	4951.06	4	-4	0	y4/y6/y9/y14/						0	0	0	0	0	116996	688512	0	0	0	4	21.5311	6.1553	-3.4257
13122	13128	PT2623.19S	VYIHPFHLVIHNESTCEQLAK	VYIHPFHLVIHNESTCEQLAK	N/N[93.3%]	1913.68	N4H5F0S1G0	890.796	4448.94	5	-1	0	y4/y8/y9/			b2/b4/b7/b8/b9/b10/	b15/		0	0	0	0	0	275254	1.22838e+06	69529.2	328797	0	9	39.7709	13.2677	-3.2843
13133	13134	PT2624.11S	HANWTLTPLK	HANWTLTPLK	N/N[97.7%]	1913.68	N4H5F0S1G0	1032.44	3094.31	3	-1	0	y3/			b2/b7/			305252	159285	1.63579e+06	0	191239	0	447575	0	0	0	3	31.4744	8.2347	-4.576
13155	13159	PT2627.39S	LGNWSAMPSCK	LGNWSAMPSCK	N/N[98.1%]	1913.68	N4H5F0S1G0	1055.75	3164.24	3	-1	0	y4/y5/y7/			b7/			844964	191794	2.78368e+06	0	217607	0	0	0	0	0	4	39.7552	8.3176	-2.4644
13155	13161	PT2627.66S	HANWTLTPLK	HANWTLTPLK	N/N[95.8%]	1710.6	N3H5F0S1G0	964.42	2891.25	3	0	0	y1/y3/			b2/b7/			157802	51135.5	939636	0	112170	66966.5	430901	0	0	0	4	42.7631	10.3276	0.10265
13166	13173	PT2629.35S	GLTFQQNASSXCGPDQDTAIR	GLTFQQNASSMCGPDQDTAIR	N/N[90.4%]	2059.73	N4H5F1S1G0	1094.7	4372.75	4	-3	1	y1/y2/y3/y4/y5/y6/y8/y9/y10/y12/y13/y14/			b3/b11/			0	0	0	0	0	79421.4	51374.6	0	0	0	14	29.8307	16.1383	-1.9935
13188	13195	PT2632.6S	LGNWSAMPSCK	LGNWSAMPSCK	N/N[95.3%]	1913.68	N4H5F0S1G0	1583.12	3164.23	2	-1	0	y4/y5/y7/						91249.1	0	272910	0	0	0	0	0	0	0	3	30.12	5.2512	-4.3893
13199	13201	PT2633.51S	NNATVHEQVGGPSLTSDLQAQSK	NNATVHEQVGGPSLTSDLQAQSK	N/N[52.7%]	2204.77	N4H5F0S2G0	1147.74	4585.95	4	-2	0	y3/y4/y6/y9/y12/y14/						0	0	0	0	0	205004	1.15966e+06	0	0	0	6	19.7057	8.1171	0.82529
13199	13209	PT2634.45S	LSDLSINSTECLHVHCR	LSDLSINSTECLHVHCR	N/N[95.6%]	2204.77	N4H5F0S2G0	1062.44	4245.72	4	-1	0	y1/y2/y3/y4/y5/y7/y10/	y7/		b3/			0	0	243942	0	0	341758	1.37142e+06	0	0	0	8	27.4446	11.1644	-2.4048
13210	13211	PT2634.84S	HANWTLTPLK	HANWTLTPLK	N/N[97.6%]	1913.68	N4H5F0S1G0	1032.45	3094.32	3	-1	0	y3/						538996	293578	2.57087e+06	0	336024	0	729959	0	0	0	1	32.9004	6.269	-2.209
13210	13218	PT2635.69S	TVLTPATNHXGNVTFTIPANR	TVLTPATNHMGNVTFTIPANR	N/N[93.2%]	1540.53	N2H7F0S0G0	1271.9	3811.68	3	-2	1	y1/y4/y5/y6/y7/y8/y9/	y17/		b2/b3/b4/	b20/		0	0	0	0	0	123593	657827	0	0	0	10	39.2468	12.2725	-1.1619
13221	13230	PT2637.23S	VYIHPFHLVIHNESTCEQLAK	VYIHPFHLVIHNESTCEQLAK	N/N[95.8%]	1913.68	N4H5F0S1G0	890.995	4448.94	5	-2	0	y8/			b2/b4/b7/b8/b9/b10/	b15/		0	0	0	0	0	104661	645406	0	178856	0	7	36.1445	10.2614	-4.9849
13243	13245	PT2639.3S	LGNWSAMPSCK	LGNWSAMPSCK	N/N[99.0%]	1913.68	N4H5F0S1G0	1055.42	3164.24	3	0	0	y4/y5/y6/y7/			b7/			1.43913e+06	0	4.67159e+06	0	0	0	0	0	0	0	5	39.0139	7.3201	-1.7899
13265	13269	PT2642.7S	TVLTPATNHXGNVTFTIPANR	TVLTPATNHMGNVTFTIPANR	N/N[98.1%]	1378.48	N2H6F0S0G0	1217.55	3649.62	3	-1	1	y1/y2/y3/y4/y5/y6/y7/y8/y9/y11/	y17/y18/		b2/b3/b4/b9/	b20/		0	0	0	0	0	453543	2.04772e+06	0	0	0	14	46.5988	16.306	-1.8149
13265	13271	PT2642.94S	GLTFQQNASSMCGPDQDTAIR	GLTFQQNASSMCGPDQDTAIR	N/N[97.7%]	1768.64	N4H5F1S0G0	1356.56	4065.67	3	-2	0	y1/y2/y3/y4/y5/y6/y8/y9/y10/y11/y12/y13/y14/			b3/b8/			0	0	0	0	0	124741	0	0	0	0	15	41.7308	16.2573	0.3312
13265	13273	PT2643.21S	TVLTPATNHXGNVTFTIPANR	TVLTPATNHMGNVTFTIPANR	N/N[95.2%]	1378.48	N2H6F0S0G0	913.413	3649.63	4	-1	1	y1/y3/y4/y5/y6/y7/y8/y9/	y4/y17/y18/y19/		b2/b3/b4/	b20/		0	0	0	0	0	152647	539264	0	0	0	11	42.4548	13.2945	-1.4838
13265	13274	PT2643.35S	GLTFQQNASSMCGPDQDTAIR	GLTFQQNASSMCGPDQDTAIR	N/N[96.5%]	1768.64	N4H5F1S0G0	1017.42	4065.66	4	-1	0	y1/y2/y3/y4/y5/y6/y8/y9/y10/y11/y12/y13/y14/			b3/b8/			0	0	0	0	0	105994	0	0	0	0	15	42.604	16.266	-1.8192
13276	13283	PT2644.61S	GLTFQQNASSMCGPDQDTAIR	GLTFQQNASSMCGPDQDTAIR	N/N[95.8%]	1971.72	N5H5F1S0G0	1424.59	4268.74	3	-3	0	y1/y3/y4/y5/y6/y8/y9/y10/y11/y12/y13/y14/						0	0	0	0	0	0	0	0	0	0	12	27.5634	12.1556	-2.8567
13276	13284	PT2644.75S	GLTFQQNASSMCGPDQDTAIR	GLTFQQNASSMCGPDQDTAIR	N/N[96.1%]	1971.72	N5H5F1S0G0	1068.19	4268.75	4	-1	0	y1/y2/y3/y4/y5/y6/y8/y9/y10/y11/y12/y13/y14/			b3/b6/b8/			0	0	0	0	0	147732	81825.9	0	0	0	16	40.1534	18.2215	0.94272
13287	13289	PT2645.51S	LSDLSINSTECLHVHCR	LSDLSINSTECLHVHCR	N/N[97.2%]	2204.77	N4H5F0S2G0	1062.44	4245.74	4	-1	0	y3/y4/y5/	y7/					0	0	192743	0	0	247257	981516	0	0	0	3	21.8219	6.1582	1.1604
13309	13314	PT2648.79S	HANWTLTPLK	HANWTLTPLK	N/N[93.4%]	1548.54	N3H4F0S1G0	910.4	2729.18	3	0	0	y1/y3/y7/			b2/b7/			214196	66736.1	1.14687e+06	0	154291	96224.8	548662	0	0	0	5	33.3202	11.2232	-3.2889
13320	13323	PT2650.03S	LGNWSAMPSCK	LGNWSAMPSCK	N/N[98.8%]	1913.68	N4H5F0S1G0	1055.42	3164.24	3	0	0	y4/y5/y6/y7/			b7/			379777	0	1.18868e+06	0	0	0	0	0	0	0	5	31.0807	7.2408	-0.74829
13331	13340	PT2652.33S	NLSXPLLPADFHK	NLSMPLLPADFHK	N/N[93.9%]	1622.58	N4H5F0S0G0	1041.46	3121.35	3	-1	1	y6/y7/y9/y11/						113350	0	126582	0	0	45108.4	0	0	0	0	4	26.7001	7.197	-2.5036
13342	13346	PT2653.23S	TVLTPATNHMGNVTFTIPANR	TVLTPATNHMGNVTFTIPANR	N/N[97.8%]	1378.48	N2H6F0S0G0	909.665	3633.63	4	-2	0	y1/y3/y4/y5/y6/y7/y8/y9/y11/y12/	y4/		b2/b3/			0	0	0	0	0	0	0	0	0	0	12	25.2431	12.1324	-2.2006
13353	13356	PT2654.66S	TVLTPATNHXGNVTFTIPANR	TVLTPATNHMGNVTFTIPANR	N/N[92.0%]	1378.48	N2H6F0S0G0	1217.88	3649.62	3	-2	1	y1/y2/y4/y5/y6/y7/y8/	y17/y19/		b2/b3/b4/	b20/		0	0	0	0	0	160856	714440	0	0	0	10	36.9709	12.2497	-4.3061
13375	13384	PT2658.57S	LSDLSINSTECLHVHCR	LSDLSINSTECLHVHCR	N/N[90.3%]	2204.77	N4H5F0S2G0	1062.69	4245.73	4	-2	0	y2/y3/y4/y5/						0	0	88639.7	0	0	94639.2	439954	0	0	0	4	22.8069	7.1581	0.48524
13474	13483	PT2672.54S	LGNWSAMPSCK	LGNWSAMPSCK	N/N[95.3%]	1913.68	N4H5F0S1G0	1056.09	3164.24	3	-2	0	y4/y5/y6/y7/			b7/			189533	0	551715	0	0	0	0	0	0	0	5	31.8499	7.2485	-1.1713
13485	13490	PT2673.61S	LGTSLSSGHVLMNGTLK	LGTSLSSGHVLMNGTLK	N/N[95.5%]	1913.68	N4H5F0S1G0	1210.53	3628.59	3	-1	0				b9/b10/b11/			107455	0	387098	0	0	134948	511959	0	0	0	3	31.3303	7.2433	-2.0524
13485	13491	PT2673.75S	NFTENDLLVR	NFTENDLLVR	N/N[96.6%]	1622.58	N4H5F0S0G0	948.405	2843.2	3	0	0	y1/y4/y5/						74192	69573.1	489059	0	0	0	0	0	0	0	3	32.8857	6.2689	-3.2782
13518	13524	PT2678.42S	LANLTQGEDQYYLR	LANLTQGEDQYYLR	N/N[96.1%]	1987.71	N5H6F0S0G0	1224.85	3671.54	3	-1	0	y1/y5/y8/y10/						56428.5	0	377165	0	0	0	0	0	0	0	4	23.1942	6.1719	-1.1675
13672	13679	PT2700.37S	LANLTQGEDQYYLR	LANLTQGEDQYYLR	N/N[98.3%]	1622.58	N4H5F0S0G0	1103.14	3306.41	3	-1	0	y1/y5/y6/y8/y9/y10/						85369.8	0	531197	0	0	0	0	0	0	0	6	33.8569	8.2586	-2.8108
13705	13711	PT2704.86S	ELHHLQEQNVSNAFLDK	ELHHLQEQNVSNAFLDK	N/N[97.0%]	2205.79	N4H5F2S1G0	1057.95	4227.76	4	-1	0	y4/y5/			b3/b5/			0	0	0	0	0	0	370124	0	0	0	4	15.7541	5.1075	-9.0977
13782	13783	PT2715.28S	TMVFPVMYLNESVHIDK	TMVFPVMYLNESVHIDK	N/N[98.6%]	2204.77	N4H5F0S2G0	1058.2	4227.75	4	-2	0	y2/y3/						0	0	1.13343e+06	0	0	891216	5.37038e+06	0	0	0	2	22.3488	5.1735	-5.8223
13804	13809	PT2718.62S	DLEITNATLQSEEDSR	DLEITNATLQSEEDSR	N/N[97.2%]	1913.68	N4H5F0S1G0	934.888	3734.52	4	-2	0	y1/y2/						80834	0	296806	0	0	89988.3	0	0	0	0	2	16.2406	5.1124	-2.2827
13837	13841	PT2723.22S	DIVEYYNDSNGSHVLQGR	DIVEYYNDSNGSHVLQGR	N/N[68.3%]	2059.73	N4H5F1S1G0	1032.43	4125.69	4	-1	0	y2/y3/y4/y5/y6/y8/			b2/b4/	b4/		0	0	90785.3	0	0	171829	475902	0	0	0	8	22.0944	11.1109	-0.10019
13881	13886	PT2729.54S	DIVEYYNDSNGSHVLQGR	DIVEYYNDSNGSHVLQGR	N/N[97.1%]	1913.68	N4H5F0S1G0	1328.22	3979.63	3	-3	0	y2/y3/y4/y5/y6/y8/			b2/b3/b4/	b4/		0	0	203810	0	0	211041	512951	0	0	0	9	34.4724	12.2247	-1.0102
13881	13887	PT2729.68S	DIVEYYNDSNGSHVLQGR	DIVEYYNDSNGSHVLQGR	N/N[98.2%]	1913.68	N4H5F0S1G0	996.163	3979.62	4	-2	0	y2/y3/y4/y5/y6/y8/			b2/b3/b4/b5/	b4/		0	0	170261	0	0	195174	645725	0	0	0	10	33.5064	13.2051	-3.1457
13892	13899	PT2731.51S	TVLTPATNHXGNVTFTIPANR	TVLTPATNHMGNVTFTIPANR	N/N[83.5%]	1378.48	N2H6F0S0G0	1218.21	3649.61	3	-3	1	y1/y4/y5/y6/y7/y8/			b2/b3/b4/			0	0	0	0	0	0	443153	0	0	0	9	27.3083	10.1731	-6.095
13914	13919	PT2734.4S	NGSLFAFR	NGSLFAFR	N/N[99.1%]	1419.5	N3H5F0S0G0	777.661	2330.97	3	0	0	y1/						173958	92168.6	1.1296e+06	0	79835.4	0	0	0	0	0	1	56.6004	5.516	-3.2797
13991	13997	PT2745.73S	ADGTVNQIEGEATPVNLTEPAK	ADGTVNQIEGEATPVNLTEPAK	N/N[98.0%]	2133.77	N5H6F1S0G0	1097.98	4387.89	4	-1	0	y3/y4/y5/y9/			b7/b8/b9/b13/			0	0	0	0	0	0	100892	0	0	0	8	20.0524	9.1105	-0.97401
14101	14106	PT2761.74S	ADGTVNQIEGEATPVNLTEPAK	ADGTVNQIEGEATPVNLTEPAK	N/N[98.1%]	2133.77	N5H6F1S0G0	1098.48	4387.9	4	-3	0	y3/y5/y9/			b7/b8/b9/b13/			0	0	45368	0	0	0	101120	0	0	0	7	20.3003	9.113	2.9495
14101	14110	PT2762.29S	VDYIVVNGSAANTTNGTSGNLVPVTTNK	VDYIVVNGSAANTTNGTSGNLVPVTTNK	N/N[95.7%]	2204.77	N4H5F0S2G0	1003.65	5011.19	5	-3	0	y1/	y19/		b6/			0	0	0	0	0	120899	717186	122402	706784	0	2	21.7619	6.1576	-0.84627
14112	14115	PT2763.02S	SWPAVGNCSSALR	SWPAVGNCSSALR	N/N[98.8%]	1913.68	N4H5F0S1G0	1107.46	3318.35	3	-2	0		y11/		b2/			294637	240876	3.01854e+06	0	210385	0	0	0	0	0	1	23.3835	5.1838	1.9154
14123	14125	PT2764.45S	SWPAVGNCSSALR	SWPAVGNCSSALR	N/N[99.0%]	2059.73	N4H5F1S1G0	1155.48	3464.41	3	0	0		y11/		b2/			377444	374098	2.58034e+06	1.35298e+06	0	0	0	0	0	0	1	24.7085	5.1971	2.1746
14134	14138	PT2766.29S	SWPAVGNCSSALR	SWPAVGNCSSALR	N/N[98.4%]	1930.69	N4H6F1S0G0	1112.8	3335.37	3	-1	0		y11/		b2/			133653	0	1.37856e+06	0	99022.3	0	0	0	0	0	1	20.0476	4.1605	3.8507
14145	14153	PT2768.44S	SWPAVGNCSSALR	SWPAVGNCSSALR	N/N[98.5%]	1913.68	N4H5F0S1G0	830.343	3318.35	4	0	0	y11/	y11/		b2/			66447.1	39564.2	632470	0	0	0	0	0	0	0	2	25.8205	5.2082	0.88032
14200	14201	PT2775.58S	SWPAVGNCSSALR	SWPAVGNCSSALR	N/N[99.3%]	2059.73	N4H5F1S1G0	1155.47	3464.41	3	0	0		y11/		b2/			339732	304641	2.17052e+06	1.06334e+06	0	0	0	0	0	0	1	24.0115	5.1901	1.1175
14222	14231	PT2779.79S	TVLTPATNHXGNVTFTIPANR	TVLTPATNHMGNVTFTIPANR	N/N[89.1%]	1378.48	N2H6F0S0G0	1218.22	3649.62	3	-3	1	y1/y4/y5/y6/y7/y8/y9/			b2/b3/b4/			0	0	0	0	0	83503.8	395950	0	0	0	10	31.5258	12.1953	-2.282
14255	14259	PT2783.98S	ADGTVNQIEGEATPVNLTEPAK	ADGTVNQIEGEATPVNLTEPAK	N/N[99.5%]	1768.64	N4H5F1S0G0	1006.95	4022.76	4	-2	0	y1/y3/y4/y5/y6/y9/y13/			b7/b8/b9/b11/b13/			0	0	0	0	0	117827	116587	0	0	0	12	25.94	14.1194	0.43964
14266	14269	PT2785.45S	SWPAVGNCSSALR	SWPAVGNCSSALR	N/N[99.1%]	1913.68	N4H5F0S1G0	830.594	3318.35	4	-1	0	y11/	y11/		b2/			56502.7	0	518810	0	0	0	0	0	0	0	2	25.3842	4.2138	0.67862
14277	14287	PT2787.89S	EHEGAIYPDNTTDFQR	EHEGAIYPDNTTDFQR	N/N[95.3%]	3007.06	N5H6F1S3G0	1226.48	4899.91	4	-3	0	y3/			b2/b5/b6/b7/			0	0	87117.3	0	0	0	205068	0	0	0	5	17.9584	7.1096	1.3304
14310	14311	PT2791.57S	ADGTVNQIEGEATPVNLTEPAK	ADGTVNQIEGEATPVNLTEPAK	N/N[95.0%]	1768.64	N4H5F1S0G0	1342.26	4022.77	3	-2	0	y1/y3/y4/y5/y6/y9/y13/			b7/b8/b9/b13/			0	0	0	0	0	0	92260.4	0	0	0	11	24.7225	12.1272	1.8386
14343	14344	PT2796.22S	SWPAVGNCSSALR	SWPAVGNCSSALR	N/N[99.1%]	1913.68	N4H5F0S1G0	1106.79	3318.35	3	0	0		y11/		b2/			256268	239687	2.51506e+06	0	0	0	0	0	0	0	1	24.0265	4.2003	1.9877
14343	14346	PT2796.43S	FNSSYLQGTNQITGR	FNSSYLQGTNQITGR	N/N[98.6%]	1913.68	N4H5F0S1G0	1200.84	3599.51	3	-1	0	y2/y3/y6/y8/y9/y10/						142633	0	994831	0	0	0	0	0	0	0	6	29.0559	8.2106	2.3131
14343	14351	PT2797.09S	FNSSYLQGTNQITGR	FNSSYLQGTNQITGR	N/N[98.6%]	1913.68	N4H5F0S1G0	901.133	3599.5	4	-2	0	y2/y3/y4/y6/y8/y9/y10/y12/y13/						118226	0	522175	0	0	0	0	0	0	0	9	39.2583	11.2826	0.49588
14387	14393	PT2803.3S	EHEGAIYPDNTTDFQR	EHEGAIYPDNTTDFQR	N/N[88.2%]	3007.06	N5H6F1S3G0	1226.24	4899.91	4	-2	0	y3/			b2/b5/b6/b7/			0	0	98165.7	0	0	0	222426	0	0	0	5	17.483	7.1048	2.2144
14409	14419	PT2807.08S	VFHIHNESWVLLTPK	VFHIHNESWVLLTPK	N/N[97.0%]	1581.56	N3H6F0S0G0	851.643	3401.54	4	-2	0	y2/y3/y4/y5/			b3/b4/b5/			0	0	69413	0	0	166690	829699	0	0	0	7	46.2517	10.3625	0.34312
14420	14422	PT2807.54S	FNSSYLQGTNQITGR	FNSSYLQGTNQITGR	N/N[98.8%]	1913.68	N4H5F0S1G0	1200.51	3599.51	3	0	0	y3/y8/y9/y10/						256602	0	1.74717e+06	0	0	0	0	0	0	0	4	28.8966	6.229	2.7025
14431	14433	PT2809.15S	ITYSIVQTNCSK	ITYSIVQTNCSK	N/N[98.6%]	2204.77	N4H5F0S2G0	905.877	3618.48	4	-2	0	y7/y9/			b2/			203353	34139.2	526429	0	0	0	0	0	0	0	3	20.4921	6.1449	-0.081011
14431	14434	PT2809.29S	FNSSYLQGTNQITGR	FNSSYLQGTNQITGR	N/N[99.2%]	1913.68	N4H5F0S1G0	900.883	3599.51	4	-1	0	y2/y3/y8/y9/y10/y13/						56548.3	0	343069	0	0	0	35265.5	0	0	0	6	38.2464	9.2925	1.4279
14431	14436	PT2809.49S	EHEGAIYPDNTTDFQR	EHEGAIYPDNTTDFQR	N/N[98.9%]	2861	N5H6F0S3G0	1189.72	4753.85	4	-2	0	y3/			b2/b3/b5/b6/b7/			0	0	347432	0	0	0	552909	0	0	0	6	18.8014	8.108	1.1093
14431	14441	PT2810.17S	HGIQYFNNNTQHSSLFMLNEVKR	HGIQYFNNNTQHSSLFMLNEVKR	N/N[97.2%]	1913.68	N4H5F0S1G0	939.216	4691.05	5	-1	0	y1/			b2/b4/			0	0	0	0	0	57743.4	312460	0	222789	0	3	28.1481	6.2215	2.2333
14442	14447	PT2811.28S	EHEGAIYPDNTTDFQR	EHEGAIYPDNTTDFQR	N/N[98.6%]	2861	N5H6F0S3G0	1586.29	4753.84	3	-3	0	y3/			b5/b6/b7/			0	0	105204	0	0	0	119139	0	0	0	4	21.4426	6.1544	0.38059
14453	14457	PT2812.68S	EHEGAIYPDNTTDFQR	EHEGAIYPDNTTDFQR	N/N[97.5%]	3007.06	N5H6F1S3G0	1634.64	4899.89	3	-2	0	y3/			b2/b5/b6/b7/			0	0	92988.4	0	0	0	144772	0	0	0	5	25.9111	7.1891	-0.947
14464	14465	PT2813.9S	EHEGAIYPDNTTDFQR	EHEGAIYPDNTTDFQR	N/N[97.8%]	3007.06	N5H6F1S3G0	1226.23	4899.91	4	-2	0	y3/			b2/b3/b5/b6/b7/b9/			0	0	747391	0	0	156377	1.36423e+06	0	0	0	7	25.4758	10.1548	1.9154
14475	14476	PT2815.49S	VLNFTTK	VLNFTTK	N/N[98.6%]	2204.77	N4H5F0S2G0	1009.76	3027.25	3	0	0				b4/			1.03152e+06	363517	2.96424e+06	0	347098	0	0	0	0	0	1	33.5627	5.2856	1.7076
14475	14479	PT2815.9S	GLTFQQNASSXCVPDQDTAIR	GLTFQQNASSMCVPDQDTAIR	N/N[98.8%]	2262.81	N5H5F1S1G0	1155.48	4617.89	4	-1	1	y1/y4/y5/y6/y8/y9/y10/y12/y13/						0	0	0	0	0	81822.4	0	0	0	0	9	24.1687	10.1417	1.5991
14497	14498	PT2818.73S	SWPAVGNCSSALR	SWPAVGNCSSALR	N/N[98.6%]	1913.68	N4H5F0S1G0	1106.79	3318.36	3	0	0		y11/		b2/			171316	141427	1.97134e+06	0	0	0	0	0	0	0	1	23.9557	4.1996	2.7602
14497	14503	PT2819.41S	VYIHPFHLVIHNESTCEQLAK	VYIHPFHLVIHNESTCEQLAK	N/N[98.0%]	2204.77	N4H5F0S2G0	949.421	4740.06	5	-3	0	y8/			b4/b9/b10/			0	0	0	0	0	119479	706900	0	156640	0	4	26.493	7.1949	2.1972
14508	14509	PT2820.34S	EHEGAIYPDNTTDFQR	EHEGAIYPDNTTDFQR	N/N[97.0%]	2861	N5H6F0S3G0	1189.71	4753.82	4	-2	0	y3/			b2/b5/b6/b7/			0	0	146108	0	0	0	275132	0	0	0	5	17.5864	7.1059	-4.3344
14508	14514	PT2821.03S	GLTFQQNASSXCVPDQDTAIR	GLTFQQNASSMCVPDQDTAIR	N/N[96.2%]	2279.83	N5H6F2S0G0	1159.49	4634.94	4	0	1	y1/y4/y6/y8/y10/y12/	y18/		b11/b13/			0	0	0	0	0	63255.1	37937.3	0	0	0	8	23.6206	10.1362	7.8653
14519	14520	PT2822.13S	ELHHLQEQNVSNAFLDK	ELHHLQEQNVSNAFLDK	N/N[97.6%]	3007.06	N5H6F1S3G0	1258.78	5029.07	4	-3	0	y4/y7/			b3/b5/			0	0	161628	0	0	127006	883086	0	0	0	4	19.4997	7.125	1.2196
14519	14523	PT2822.55S	FNSSYLQGTNQITGR	FNSSYLQGTNQITGR	B/N[97.6%]	1751.62	N4H4F0S1G0	1147.16	3437.45	3	-2	0	y2/y3/y8/y9/y10/y13/						98167.8	0	476338	0	0	0	0	0	0	0	6	26.2457	8.1825	1.5008
14519	14525	PT2822.82S	GLTFQQNASSXCVPDQDTAIR	GLTFQQNASSMCVPDQDTAIR	N/N[97.0%]	2059.73	N4H5F1S1G0	1472.95	4414.82	3	-2	1	y1/y4/y6/y8/y12/y13/						0	0	0	0	0	0	0	0	0	0	6	28.5052	6.2251	3.4994
14530	14534	PT2824.17S	GLTFQQNASSXCVPDQDTAIR	GLTFQQNASSMCVPDQDTAIR	N/N[98.1%]	2059.73	N4H5F1S1G0	1104.71	4414.82	4	-1	1	y1/y3/y4/y5/y6/y8/y9/y10/y12/y13/			b8/b13/			0	0	0	0	0	116436	102573	0	0	0	12	44.9798	14.3098	2.7357
14541	14542	PT2825.38S	EHEGAIYPDNTTDFQR	EHEGAIYPDNTTDFQR	N/N[97.6%]	3007.06	N5H6F1S3G0	1226.24	4899.91	4	-2	0	y3/			b2/b3/b5/b6/b7/			0	0	187354	0	0	0	319232	0	0	0	6	21.4541	8.1345	2.5133
14541	14550	PT2826.46S	EHEGAIYPDNTTDFQR	EHEGAIYPDNTTDFQR	N/N[97.3%]	2861	N5H6F0S3G0	1585.95	4753.82	3	-2	0				b6/b7/			0	0	85438.1	0	0	0	95774.1	0	0	0	2	16.3184	4.1232	-5.4873
14552	14554	PT2827.12S	GLTFQQNASSXCVPDQDTAIR	GLTFQQNASSMCVPDQDTAIR	N/N[98.9%]	2262.81	N5H5F1S1G0	1155.73	4617.89	4	-2	1	y1/y4/y6/y8/y9/y10/y12/y13/			b8/			0	0	0	0	0	0	0	0	0	0	9	28.6537	9.1965	1.7185
14585	14586	PT2831.96S	EHEGAIYPDNTTDFQR	EHEGAIYPDNTTDFQR	N/N[98.4%]	2861	N5H6F0S3G0	1189.72	4753.84	4	-2	0	y3/			b2/b3/b5/b6/b7/			0	0	736706	0	0	0	1.11283e+06	0	0	0	6	21.254	8.1325	-0.12321
14596	14597	PT2833.58S	ELHHLQEQNVSNAFLDK	ELHHLQEQNVSNAFLDK	N/N[95.7%]	3007.06	N5H6F1S3G0	1258.52	5029.07	4	-2	0	y4/y7/			b5/			0	0	151730	0	0	100805	735470	0	0	0	3	19.0376	6.1304	1.0129
14629	14630	PT2838.61S	ELHHLQEQNVSNAFLDK	ELHHLQEQNVSNAFLDK	N/N[98.3%]	2861	N5H6F0S3G0	1222.01	4883.02	4	-2	0	y3/y4/y7/			b3/b4/b5/			0	0	678428	0	0	533795	3.00844e+06	0	0	0	6	25.2247	9.1622	3.401
14629	14634	PT2839.16S	MVSHHNLTTGATLINEQWLLTTAK	MVSHHNLTTGATLINEQWLLTTAK	N/N[97.1%]	1622.58	N4H5F0S0G0	861.404	4301.98	5	-1	0	y1/y3/y4/y5/y6/y7/y8/y9/y10/y11/			b5/			0	0	0	0	0	0	155959	0	0	0	11	32.4003	12.204	2.0987
14673	14674	PT2845.1S	ELHHLQEQNVSNAFLDK	ELHHLQEQNVSNAFLDK	N/N[98.0%]	3007.06	N5H6F1S3G0	1258.53	5029.08	4	-2	0	y4/y7/			b3/			0	0	601594	0	0	426358	2.70275e+06	0	0	0	3	22.1859	6.1619	2.8576
14695	14699	PT2848.93S	XVSHHNLTTGATLINEQWLLTTAK	MVSHHNLTTGATLINEQWLLTTAK	N/N[98.7%]	2028.74	N6H5F0S0G0	946.036	4724.14	5	-2	1	y2/y3/y4/y5/y6/y7/y8/y10/y11/						0	0	0	0	0	0	0	0	0	0	9	20.7281	9.1173	2.8747
14695	14703	PT2849.46S	VTQVYAENGTVLQGSTVASVYK	VTQVYAENGTVLQGSTVASVYK	N/N[98.8%]	1987.71	N5H6F0S0G0	1435.65	4301.92	3	-3	0	y2/y5/y9/y10/y11/			b3/b4/			0	0	0	0	0	0	0	0	0	0	7	21.0902	7.1409	2.704
14706	14707	PT2850.12S	ELHHLQEQNVSNAFLDK	ELHHLQEQNVSNAFLDK	N/N[98.2%]	2861	N5H6F0S3G0	1222.01	4883.02	4	-2	0	y3/y4/y7/			b3/b5/			0	0	1.34781e+06	0	0	915520	6088582	0	0	0	5	23.9619	8.1596	2.801
14761	14765	PT2858.83S	XVSHHNLTTGATLINEQWLLTTAK	MVSHHNLTTGATLINEQWLLTTAK	N/N[97.3%]	1663.61	N5H4F0S0G0	872.608	4359.01	5	0	1	y1/y2/y3/y4/y5/y6/y7/y8/y9/y10/y11/y12/y13/						0	0	0	0	0	0	0	0	0	0	13	31.4776	13.1848	3.17
14761	14766	PT2858.96S	XVSHHNLTTGATLINEQWLLTTAK	MVSHHNLTTGATLINEQWLLTTAK	N/N[96.9%]	1663.61	N5H4F0S0G0	1091.01	4359.01	4	-2	1	y1/y2/y3/y4/y5/y6/y7/y8/y9/y10/y11/y15/y17/						0	0	0	0	0	0	0	0	0	0	13	25.0035	13.12	3.2999
14761	14769	PT2859.37S	XVSHHNLTTGATLINEQWLLTTAK	MVSHHNLTTGATLINEQWLLTTAK	N/N[98.6%]	1809.67	N5H4F1S0G0	902.422	4505.07	5	-3	1	y1/y2/y3/y4/y5/y6/y7/y8/y9/y10/y11/y12/						0	0	0	0	0	0	0	0	0	0	12	29.1152	12.1712	3.2768
14783	14784	PT2861.59S	ELHHLQEQNVSNAFLDK	ELHHLQEQNVSNAFLDK	N/N[96.8%]	2861	N5H6F0S3G0	1222.01	4883.02	4	-2	0	y3/y7/			b5/			0	0	161969	0	0	122393	725524	0	0	0	3	18.5821	6.1258	3.101
14838	14839	PT2869.84S	XVSHHNLTTGATLINEQWLLTTAK	MVSHHNLTTGATLINEQWLLTTAK	N/N[98.8%]	1663.61	N5H4F0S0G0	872.608	4359.01	5	0	1	y1/y2/y3/y4/y5/y6/y7/y8/y9/y10/y11/y12/y13/y15/						0	0	0	0	0	0	0	0	0	0	14	34.8501	14.2085	2.82
14838	14840	PT2869.91S	XVSHHNLTTGATLINEQWLLTTAK	MVSHHNLTTGATLINEQWLLTTAK	N/N[98.6%]	1663.61	N5H4F0S0G0	1090.51	4359.01	4	0	1	y3/y4/y5/y6/y7/y8/y9/y10/y11/y17/						0	0	0	0	0	0	0	0	0	0	10	22.1363	10.1214	3.495
14860	14866	PT2873.63S	KVCQDCPLLAPLNDTR	KVCQDCPLLAPLNDTR	N/N[97.4%]	1913.68	N4H5F0S1G0	1272.89	3813.63	3	-3	0	y2/			b5/b9/b10/			0	0	163316	0	0	53345	433945	0	0	0	4	28.1456	7.2115	3.645
14871	14876	PT2875.1S	KVCQDCPLLAPLNDTR	KVCQDCPLLAPLNDTR	N/N[98.2%]	1913.68	N4H5F0S1G0	954.414	3813.63	4	-1	0	y2/			b5/b6/b8/b9/b10/			0	0	148882	0	0	101823	703535	0	0	0	6	34.7429	9.2574	2.3923
14904	14909	PT2880.06S	NTTCQDLQIEVTVK	NTTCQDLQIEVTVK	N/N[97.5%]	1913.68	N4H5F0S1G0	1188.51	3562.51	3	-1	0	y5/y6/						149123	0	227691	0	0	0	0	0	0	0	2	16.3035	4.123	4.3073
14904	14910	PT2880.2S	HGIQYFNNNTQHSSLFMLNEVK	HGIQYFNNNTQHSSLFMLNEVK	N/N[98.9%]	1622.58	N4H5F0S0G0	1062.22	4243.85	4	-2	0	y4/y5/y6/y10/y11/			b2/b3/b4/			0	0	0	0	0	155504	402954	0	97985.2	0	8	30.7828	11.1978	3.6318
14915	14918	PT2881.39S	XVSHHNLTTGATLINEQWLLTTAK	MVSHHNLTTGATLINEQWLLTTAK	N/N[97.7%]	1663.61	N5H4F0S0G0	873.008	4359	5	-2	1	y1/y2/y3/y4/y5/y6/y7/y8/y9/y10/y11/y12/						0	0	0	0	0	0	0	0	0	0	12	31.195	12.192	1.2387
14915	14924	PT2882.2S	NTTCQDLQIEVTVK	NTTCQDLQIEVTVK	N/N[99.3%]	1913.68	N4H5F0S1G0	891.634	3562.51	4	-1	0	y1/y3/y5/y6/y7/y8/y9/y11/y12/						169059	0	213504	0	0	0	0	0	0	0	9	32.554	11.2155	2.3849
14937	14939	PT2884.42S	KVCQDCPLLAPLNDTR	KVCQDCPLLAPLNDTR	N/N[99.0%]	1913.68	N4H5F0S1G0	1271.88	3813.63	3	0	0	y2/			b5/b6/b9/b10/			0	0	1.30167e+06	0	0	553856	3.44516e+06	0	0	0	5	37.0443	8.2904	3.7874
14948	14949	PT2886.01S	KVCQDCPLLAPLNDTR	KVCQDCPLLAPLNDTR	N/N[98.9%]	1913.68	N4H5F0S1G0	954.414	3813.63	4	-1	0	y2/y6/			b1/b5/b6/b8/b9/b10/			0	0	624718	0	0	455099	2.90192e+06	0	0	0	8	40.1118	11.2911	2.2002
14981	14983	PT2890.91S	NTTCQDLQIEVTVK	NTTCQDLQIEVTVK	N/N[98.9%]	1913.68	N4H5F0S1G0	1188.18	3562.51	3	0	0	y3/y4/y5/y6/y7/y8/y9/y10/y11/y12/						1.28426e+06	216316	1.74361e+06	0	0	0	0	0	0	0	10	37.7914	13.2479	3.6728
15003	15004	PT2893.97S	NTTCQDLQIEVTVK	NTTCQDLQIEVTVK	N/N[99.3%]	1913.68	N4H5F0S1G0	891.634	3562.51	4	-1	0	y1/y3/y4/y5/y6/y7/y8/y9/y10/y11/y12/	y12/		b2/			476095	0	594622	0	0	125717	0	0	0	0	12	41.6832	15.2668	2.3849
15003	15008	PT2894.52S	GLNVTLSSTGR	GLNVTLSSTGR	N/N[99.1%]	2204.77	N4H5F0S2G0	828.352	3309.38	4	-1	0	y5/y7/						77610.3	0	637619	0	60699.9	0	0	0	0	0	2	32.6396	5.2764	2.6108
15014	15017	PT2895.97S	GLTFQQNASSXCVPDQDTAIR	GLTFQQNASSMCVPDQDTAIR	N/N[98.9%]	2263.83	N5H5F3S0G0	1155.73	4618.89	4	-1	1	y1/y4/y5/y6/y8/						0	0	0	0	0	0	0	0	0	0	5	18.6703	5.1367	-3.9807
15014	15019	PT2896.24S	VVLHPNYSQVDIGLIK	VVLHPNYSQVDIGLIK	N/N[97.1%]	1913.68	N4H5F0S1G0	928.433	3708.7	4	-2	0	y2/y4/y5/			b4/			0	0	99075.7	0	0	48807.1	386304	0	0	0	4	24.8232	7.1782	3.756
15025	15030	PT2897.8S	GLTFQQNASSMCGPDQDTAIR	GLTFQQNASSMCGPDQDTAIR	N/N[98.2%]	2262.81	N5H5F1S1G0	1141.22	4559.86	4	-2	0	y1/y2/y3/y4/y5/y6/y8/y9/y10/y11/y12/y13/y14/						0	0	0	0	0	203029	124718	0	0	0	13	37.7801	15.2278	2.6762
15036	15041	PT2899.42S	GLTFQQNASSMCGPDQDTAIR	GLTFQQNASSMCGPDQDTAIR	N/N[98.3%]	2262.81	N5H5F1S1G0	1521.3	4559.86	3	-2	0	y1/y4/y6/y8/y9/y10/y11/y12/y13/						0	0	0	0	0	70860	0	0	0	0	9	28.8841	10.1888	4.3387
15047	15052	PT2901.03S	GLTFQQNASSMCGPDQDTAIR	GLTFQQNASSMCGPDQDTAIR	N/N[98.1%]	2279.83	N5H6F2S0G0	1145.23	4576.88	4	-1	0	y1/y2/y3/y4/y5/y6/y8/y9/y10/y11/y12/y13/y14/			b8/			0	0	0	0	0	254352	149261	0	0	0	14	40.7989	16.248	4.5371
15058	15060	PT2902.18S	NTTCQDLQIEVTVK	NTTCQDLQIEVTVK	N/N[99.2%]	1913.68	N4H5F0S1G0	1188.84	3562.5	3	-2	0	y3/y5/y6/y7/y8/y9/y11/						769631	0	1.13541e+06	0	0	0	0	0	0	0	7	24.007	9.1501	0.11035
15069	15075	PT2904.31S	GLTFQQNASSMCGPDQDTAIR	GLTFQQNASSMCGPDQDTAIR	N/N[98.9%]	2059.73	N4H5F1S1G0	1453.6	4356.77	3	-2	0	y1/y2/y4/y5/y6/y8/y9/y10/y11/y12/y13/y14/			b8/			0	0	0	0	0	184131	0	0	0	0	13	34.6164	14.2062	1.1912
15080	15081	PT2905.25S	GLNVTLSSTGR	GLNVTLSSTGR	N/N[98.9%]	2204.77	N4H5F0S2G0	828.602	3309.38	4	-2	0	y5/y7/						213733	0	1.52601e+06	0	128926	0	0	0	0	0	2	32.0552	5.2706	1.3757
15080	15083	PT2905.52S	NTTCQDLQIEVTVK	NTTCQDLQIEVTVK	N/N[99.3%]	1913.68	N4H5F0S1G0	891.631	3562.5	4	-1	0	y1/y3/y4/y5/y6/y7/y8/y9/y10/y11/y12/			b2/b9/			235965	0	283966	0	0	62404.9	0	0	0	0	13	39.0185	16.2302	-0.15075
15080	15084	PT2905.65S	GLTFQQNASSMCVPDQDTAIR	GLTFQQNASSMCVPDQDTAIR	N/N[98.4%]	1768.64	N4H5F1S0G0	1370.58	4107.72	3	-2	0	y1/y4/y5/y6/y8/y9/y10/y11/y12/y13/y14/			b8/			0	0	112683	0	0	0	0	0	0	0	12	49.7105	13.3671	1.6468
15080	15086	PT2905.92S	GLTFQQNASSMCVPDQDTAIR	GLTFQQNASSMCVPDQDTAIR	N/N[99.1%]	1768.64	N4H5F1S0G0	1028.19	4107.73	4	-2	0	y1/y2/y3/y4/y5/y6/y7/y8/y9/y10/y11/y12/y13/y14/	y8/		b3/b6/b8/b13/			0	0	0	0	0	0	0	0	0	0	18	57.99	18.3999	3.308
15091	15094	PT2907.17S	GLTFQQNASSMCVPDQDTAIR	GLTFQQNASSMCVPDQDTAIR	N/N[99.0%]	1971.72	N5H5F1S0G0	1078.96	4310.8	4	-2	0	y1/y2/y3/y4/y5/y6/y7/y8/y9/y10/y11/y12/y13/y14/	y8/		b8/b13/			0	0	0	0	0	132245	0	0	0	0	16	56.3214	17.3932	1.8369
15091	15095	PT2907.29S	GLTFQQNASSMCVPDQDTAIR	GLTFQQNASSMCVPDQDTAIR	N/N[99.1%]	1971.72	N5H5F1S0G0	1438.61	4310.81	3	-3	0	y1/y4/y5/y6/y8/y9/y10/y11/y12/y13/y14/			b8/			0	0	0	0	0	0	0	0	0	0	12	46.2933	12.3429	2.4208
15102	15104	PT2908.57S	GLTFQQNASSMCGPDQDTAIR	GLTFQQNASSMCGPDQDTAIR	N/N[98.7%]	2262.81	N5H5F1S1G0	1140.72	4559.86	4	0	0	y1/y2/y4/y5/y6/y8/y9/y10/y11/y12/y13/y14/			b3/			0	0	0	0	0	338194	321963	0	0	0	13	37.7853	15.2279	2.6485
15102	15112	PT2909.66S	HGVIISSTVDTYENGSSVEYR	HGVIISSTVDTYENGSSVEYR	N/N[98.5%]	2569.9	N5H6F0S2G0	1221.76	4883.01	4	-1	0	y2/			b2/b3/b4/b5/			0	0	0	0	0	89083.4	473967	0	0	0	5	24.8845	7.1788	1.985
15113	15114	PT2910.05S	GLTFQQNASSMCGPDQDTAIR	GLTFQQNASSMCGPDQDTAIR	N/N[98.6%]	2262.81	N5H5F1S1G0	1521.29	4559.85	3	-2	0	y1/y4/y6/y8/y9/y10/y12/y13/						0	0	0	0	0	45132	0	0	0	0	8	22.9942	9.1399	1.6884
15124	15133	PT2912.62S	VVLHPNYSQVDIGLIK	VVLHPNYSQVDIGLIK	N/N[98.3%]	1913.68	N4H5F0S1G0	928.433	3708.7	4	-2	0	y2/y4/y5/			b4/			0	0	128245	0	0	86728.8	512590	0	0	0	4	29.1821	7.2218	3.0977
15135	15137	PT2913.26S	NTTCQDLQIEVTVK	NTTCQDLQIEVTVK	N/N[98.9%]	1913.68	N4H5F0S1G0	1188.51	3562.51	3	-1	0	y3/y4/y5/y6/y7/y8/						376025	0	519238	0	0	0	0	0	0	0	6	23.6497	8.1565	2.7653
15135	15143	PT2914.01S	EGYSNISYIVVNHQGISSR	EGYSNISYIVVNHQGISSR	N/N[98.3%]	1913.68	N4H5F0S1G0	1010.19	4036.74	4	-1	0	y3/y5/y7/y8/y9/y10/y11/y13/	y18/					0	0	113805	0	0	133634	550843	0	0	0	8	37.3729	11.2637	1.5412
15157	15158	PT2916.45S	GLTFQQNASSXCVPDQDTAIR	GLTFQQNASSMCVPDQDTAIR	B/N[96.2%]	1751.62	N4H4F0S1G0	1370.58	4106.72	3	-3	1	y1/y4/y6/y8/y9/y10/						0	0	0	0	0	0	0	0	0	0	6	25.108	6.1911	5.7051
15157	15164	PT2917.27S	NTTCQDLQIEVTVK	NTTCQDLQIEVTVK	N/N[99.2%]	1913.68	N4H5F0S1G0	891.884	3562.51	4	-2	0	y3/y5/y9/						100529	0	121533	0	0	0	0	0	0	0	3	20.0487	5.1505	2.1285
15168	15169	PT2918.07S	GLTFQQNASSMCVPDQDTAIR	GLTFQQNASSMCVPDQDTAIR	N/N[99.2%]	1971.72	N5H5F1S0G0	1078.96	4310.8	4	-2	0	y1/y3/y4/y5/y6/y8/y9/y10/y11/y12/y13/	y8/		b8/b13/			0	0	0	0	0	0	0	0	0	0	13	28.1448	13.1514	1.6104
15168	15170	PT2918.21S	GLTFQQNASSXCVPDQDTAIR	GLTFQQNASSMCVPDQDTAIR	N/N[98.2%]	1954.7	N5H4F0S1G0	1438.27	4309.8	3	-3	1	y1/y4/y6/y8/y9/y10/						0	0	0	0	0	0	0	0	0	0	6	21.0928	6.1509	5.5086
15179	15186	PT2920.24S	GLTFQQNASSMCGPDQDTAIR	GLTFQQNASSMCGPDQDTAIR	N/N[98.7%]	2100.76	N5H4F1S1G0	1100.96	4397.8	4	-3	0	y1/y2/y4/y6/y8/y9/y10/y12/y13/						0	0	0	0	0	83222.8	41481.6	0	0	0	9	26.3444	11.1534	1.8048
15190	15198	PT2921.99S	GLTFQQNASSMCVPDQDTAIR	GLTFQQNASSMCVPDQDTAIR	N/N[98.0%]	1809.67	N5H4F1S0G0	1038.45	4148.75	4	-2	0	y1/y4/y6/y8/y9/y10/y11/y12/y13/	y8/					0	0	0	0	0	0	0	0	0	0	9	36.941	9.2794	2.3953
15190	15199	PT2922.13S	HGVIISSTVDTYENGSSVEYR	HGVIISSTVDTYENGSSVEYR	N/N[98.5%]	2569.9	N5H6F0S2G0	1222.01	4883.02	4	-2	0	y2/			b2/b3/b4/b5/			0	0	0	0	0	57964.8	263110	0	0	0	5	20.1142	7.1311	3.7979
15201	15208	PT2923.45S	GLTFQQNASSMCVPDQDTAIR	GLTFQQNASSMCVPDQDTAIR	N/N[97.6%]	1809.67	N5H4F1S0G0	1384.26	4148.75	3	-2	0	y1/y4/y6/y8/y9/y10/y12/y13/						0	0	0	0	0	0	0	0	0	0	8	36.0513	8.2805	2.2512
15245	15247	PT2929.36S	CGLVPVLAENYNK	CGLVPVLAENYNK	N/N[98.7%]	1622.58	N4H5F0S0G0	1034.12	3099.34	3	-1	0	y9/			b2/b3/b4/			241588	0	460331	0	0	0	0	0	0	0	4	32.0079	6.2601	1.5302
15245	15252	PT2930.05S	EGYSNISYIVVNHQGISSR	EGYSNISYIVVNHQGISSR	N/N[96.8%]	1913.68	N4H5F0S1G0	1346.92	4036.74	3	-2	0	y5/y8/y9/y10/y13/	y18/					0	0	59759.2	0	0	55698.5	184239	0	0	0	5	24.424	8.1642	3.4046
15267	15276	PT2933.49S	HGVIISSTVDTYENGSSVEYR	HGVIISSTVDTYENGSSVEYR	N/N[98.6%]	2204.77	N4H5F0S2G0	1130.48	4517.88	4	-1	0	y2/			b2/b3/b4/b5/b10/			0	0	0	0	0	123857	487123	0	0	0	6	27.1666	8.1917	2.3341
15300	15308	PT2938.28S	NLSXPLLPADFHK	NLSMPLLPADFHK	N/N[98.6%]	1913.68	N4H5F0S1G0	853.869	3412.45	4	0	1	y3/y6/y7/y9/y11/			b2/			103134	0	131256	0	0	79664.7	0	0	0	0	6	38.0726	9.2907	0.24488
15311	15321	PT2940.12S	YLHTAVIVSGTMLVFGGNTHNDTSMSHGAK	YLHTAVIVSGTMLVFGGNTHNDTSMSHGAK	N/N[95.2%]	1864.63	N2H9F0S0G0	1003.64	5010.16	5	-4	0	y3/y4/y5/y8/	y16/y21/y22/y23/		b3/b4/b5/b6/b7/b8/b9/b11/b12/	b7/b9/b11/		0	0	0	0	0	0	101844	0	0	0	13	31.3093	14.1731	1.0186
15333	15336	PT2942.27S	NLSXPLLPADFHK	NLSMPLLPADFHK	N/N[98.9%]	1913.68	N4H5F0S1G0	1138.49	3412.46	3	-1	1	y6/y7/y9/						164240	0	267220	0	0	92508.5	0	0	0	0	3	22.9465	6.1695	2.3776
15344	15348	PT2944S	TVLTPATNHMGNVTFTIPANR	TVLTPATNHMGNVTFTIPANR	N/N[97.7%]	1540.53	N2H7F0S0G0	1265.91	3795.7	3	0	0	y1/y4/y5/y6/y7/y8/y9/	y17/y18/		b2/b3/b4/b9/b10/b13/			0	0	0	0	0	391953	1.67679e+06	0	0	0	13	50.2082	15.3521	3.4098
15355	15360	PT2945.73S	TVLTPATNHMGNVTFTIPANR	TVLTPATNHMGNVTFTIPANR	N/N[97.6%]	1540.53	N2H7F0S0G0	949.681	3795.7	4	0	0	y1/y3/y4/y5/y6/y7/y8/y9/	y4/y17/y18/y19/		b2/b3/b4/b9/b10/b13/			0	0	0	0	0	270732	1.25519e+06	0	0	0	14	47.8698	16.3187	3.1171
15355	15365	PT2946.41S	YLHTAVIVSGTMLVFGGNTHNDTSMSHGAK	YLHTAVIVSGTMLVFGGNTHNDTSMSHGAK	N/N[86.8%]	1702.58	N2H8F0S0G0	970.831	4848.12	5	-2	0	y3/y4/y5/y7/y8/y11/	y15/y16/y23/		b3/b4/b5/b6/b7/b8/b9/b11/	b8/b11/b25/		0	0	0	0	0	0	56239.9	0	114974	0	14	35.8315	16.1983	3.7091
15388	15398	PT2951.22S	TVLTPATNHMGNVTFTIPANR	TVLTPATNHMGNVTFTIPANR	N/N[98.8%]	1378.48	N2H6F0S0G0	1212.22	3633.64	3	-1	0	y1/y2/y4/y5/y6/y7/y8/y9/	y17/y18/y19/		b2/b3/b4/b9/b10/b13/			0	0	0	0	0	366806	1.37617e+06	0	0	0	14	50.5276	16.3453	1.4809
15399	15404	PT2952.12S	TVLTPATNHMGNVTFTIPANR	TVLTPATNHMGNVTFTIPANR	N/N[98.4%]	1378.48	N2H6F0S0G0	909.417	3633.64	4	-1	0	y1/y3/y4/y5/y6/y7/y8/y9/	y4/y17/y18/y19/		b2/b3/b4/b13/			0	0	0	0	0	152195	606211	0	0	0	12	45.7949	14.3179	1.7462
15421	15423	PT2954.89S	TVLTPATNHMGNVTFTIPANR	TVLTPATNHMGNVTFTIPANR	N/N[98.8%]	1540.53	N2H7F0S0G0	1265.9	3795.7	3	0	0	y1/y4/y5/y6/y7/y8/y9/	y17/y18/y19/		b2/b3/b4/b9/b10/			0	0	0	0	0	821094	3.38075e+06	0	0	0	12	51.85	14.3785	1.6732
15421	15426	PT2955.22S	VVLHPNYSQVDIGLIK	VVLHPNYSQVDIGLIK	N/N[98.7%]	2352.87	N4H5F5S0G0	1038.22	4147.87	4	-2	0	y4/y5/			b4/			0	0	246763	0	0	0	458283	0	0	0	3	20.8324	5.1583	-4.2365
15432	15435	PT2956.53S	TVLTPATNHMGNVTFTIPANR	TVLTPATNHMGNVTFTIPANR	N/N[96.3%]	1540.53	N2H7F0S0G0	949.931	3795.7	4	-1	0	y1/y4/y5/y6/y7/y8/y9/	y4/y17/y19/		b2/b3/b4/			0	0	0	0	0	155682	687972	0	0	0	10	42.737	12.3074	1.8473
15432	15436	PT2956.64S	VVLHPNYSQVDIGLIK	VVLHPNYSQVDIGLIK	N/N[98.7%]	2352.87	N4H5F5S0G0	1383.96	4147.87	3	-2	0	y4/y5/			b4/			0	0	439617	0	0	0	611834	0	0	0	3	23.44	5.1844	-2.4972
15432	15442	PT2957.42S	TVLTPATNHMGNVTFTIPANR	TVLTPATNHMGNVTFTIPANR	N/N[97.2%]	1581.56	N3H6F0S0G0	1280.25	3836.73	3	-2	0	y1/y4/y5/y6/y7/y8/			b2/b3/			0	0	0	0	0	91418.9	382672	0	0	0	8	34.942	10.2494	2.932
15443	15450	PT2958.6S	LANLTQGEDQYYLR	LANLTQGEDQYYLR	N/N[99.2%]	2424.87	N5H6F1S1G0	1370.91	4108.7	3	-2	0	y5/y8/y10/						0	0	281593	0	0	0	0	0	0	0	3	17.0598	4.1306	0.40313
15443	15451	PT2958.73S	DIVEYYNDSNGSHVLQGR	DIVEYYNDSNGSHVLQGR	N/N[98.3%]	2569.9	N5H6F0S2G0	1160.23	4635.87	4	-2	0	y2/y3/y4/						0	0	94921.8	0	0	80793.1	309607	0	0	0	3	19.0894	6.1309	2.0788
15454	15458	PT2959.81S	LANLTQGEDQYYLR	LANLTQGEDQYYLR	N/N[99.4%]	2424.87	N5H6F1S1G0	1028.69	4108.71	4	-3	0	y5/y8/y10/						54810.3	0	279173	0	0	0	0	0	0	0	3	23.55	5.1855	1.7821
15476	15477	PT2962.58S	TVLTPATNHMGNVTFTIPANR	TVLTPATNHMGNVTFTIPANR	N/N[98.8%]	1378.48	N2H6F0S0G0	1211.89	3633.65	3	0	0	y1/y4/y5/y6/y7/y8/y9/y11/	y17/y19/		b2/b3/b4/b9/b10/b13/			0	0	0	0	0	1.02728e+07	41284919	0	0	0	14	55.294	16.3929	3.076
15476	15478	PT2962.65S	TVLTPATNHMGNVTFTIPANR	TVLTPATNHMGNVTFTIPANR	N/N[98.9%]	1378.48	N2H6F0S0G0	909.167	3633.64	4	0	0	y1/y2/y3/y4/y5/y6/y7/y8/y9/y11/y12/	y4/y17/y18/y19/		b2/b3/b4/b10/b13/			0	0	0	0	0	1.82002e+06	7611563	0	0	0	16	51.4034	18.334	2.2663
15487	15491	PT2964.47S	TVLTPATNHMGNVTFTIPANR	TVLTPATNHMGNVTFTIPANR	N/N[98.9%]	1216.42	N2H5F0S0G0	1158.87	3471.59	3	-3	0	y1/y4/y5/y6/y7/y8/y9/	y17/y18/		b2/b3/b4/b9/b10/			0	0	0	0	0	260721	973336	0	0	0	12	43.2193	14.2922	2.3437
15487	15497	PT2965.29S	VCQDCPLLAPLNDTR	VCQDCPLLAPLNDTR	N/N[97.5%]	1622.58	N4H5F0S0G0	1132.48	3394.43	3	-1	0	y2/y6/			b2/b8/b9/			0	0	315470	0	0	0	0	0	0	0	5	19.6726	6.1367	1.5929
15498	15502	PT2966.18S	TVLTPATNHMGNVTFTIPANR	TVLTPATNHMGNVTFTIPANR	N/N[95.8%]	1540.53	N2H7F0S0G0	1266.57	3795.69	3	-2	0	y1/y4/y5/y6/y7/y8/	y17/		b2/b3/b4/			0	0	0	0	0	144271	667446	0	0	0	9	43.6923	11.3269	0.93458
15498	15507	PT2966.85S	TVLTPATNHMGNVTFTIPANR	TVLTPATNHMGNVTFTIPANR	N/N[98.7%]	1216.42	N2H5F0S0G0	869.154	3471.59	4	-2	0	y1/y3/y4/y5/y6/y7/y8/y9/	y4/y17/y18/y19/		b2/b3/b4/b13/			0	0	0	0	0	101758	325806	0	0	0	12	44.4046	14.304	1.0912
15509	15510	PT2967.38S	VVLHPNYSQVDIGLIK	VVLHPNYSQVDIGLIK	N/N[98.5%]	2352.87	N4H5F5S0G0	1383.97	4147.87	3	-2	0	y5/			b4/			0	0	176668	0	0	0	249145	0	0	0	2	16.3868	4.1239	-2.144
15509	15514	PT2967.93S	VVLHPNYSQVDIGLIK	VVLHPNYSQVDIGLIK	N/N[98.7%]	2133.77	N5H6F1S0G0	1310.94	3928.79	3	-2	0	y4/y5/			b4/			0	0	220003	0	0	0	390183	0	0	0	3	22.728	5.1773	2.6234
15509	15518	PT2968.48S	VVLHPNYSQVDIGLIK	VVLHPNYSQVDIGLIK	N/N[99.1%]	2133.77	N5H6F1S0G0	983.457	3928.8	4	-2	0	y4/y5/			b4/			0	0	153636	0	0	0	396043	0	0	0	3	24.4716	5.1947	3.1173
15520	15525	PT2969.53S	ELHHLQEQNVSNAFLDKGEFYIGSK	ELHHLQEQNVSNAFLDKGEFYIGSK	N/N[98.6%]	2059.73	N4H5F1S1G0	993.843	4963.18	5	-2	0	y3/y8/y9/			b3/b4/b5/b7/			0	0	0	0	0	98613.8	438024	0	302063	0	7	25.4632	10.1546	1.8902
15520	15526	PT2969.66S	VVLHPNYSQVDIGLIK	VVLHPNYSQVDIGLIK	N/N[97.6%]	1987.71	N5H6F0S0G0	1262.25	3782.72	3	-2	0	y4/y5/			b4/			75530.2	0	368167	0	0	0	565637	0	0	0	3	25.1041	6.191	-2.6543
15520	15527	PT2969.8S	HANWTLTPLK	HANWTLTPLK	N/N[97.6%]	2204.77	N4H5F0S2G0	1129.82	3385.43	3	-2	0	y3/						170942	87482.2	976067	0	111715	0	221571	0	0	0	1	26.456	6.2046	3.4617
15531	15533	PT2970.74S	ELHHLQEQNVSNAFLDKGEFYIGSK	ELHHLQEQNVSNAFLDKGEFYIGSK	N/N[97.8%]	2278.81	N5H6F0S1G0	1037.66	5182.26	5	-2	0	y3/y8/y9/			b3/			0	0	0	0	0	161476	653973	0	310686	0	4	23.1546	7.1615	3.0666
15531	15535	PT2970.98S	VVLHPNYSQVDIGLIK	VVLHPNYSQVDIGLIK	N/N[98.3%]	1987.71	N5H6F0S0G0	946.94	3782.73	4	-2	0	y4/y5/			b4/			0	0	534851	0	0	109880	1.1374e+06	0	0	0	3	26.848	6.2085	1.0535
15531	15537	PT2971.26S	LANLTQGEDQYYLR	LANLTQGEDQYYLR	N/N[98.8%]	2278.81	N5H6F0S1G0	991.67	3962.65	4	-1	0	y1/y3/y5/y6/y8/y9/y10/						102334	0	595724	0	0	0	0	0	0	0	7	29.0108	9.2001	2.6882
15531	15538	PT2971.39S	MVSHHNLTTGATLINEQWLLTTAK	MVSHHNLTTGATLINEQWLLTTAK	N/N[96.6%]	1913.68	N4H5F0S1G0	920.024	4593.08	5	-3	0	y2/y3/y4/y5/y6/y7/y8/y9/y10/			b5/b7/			0	0	0	0	0	0	161148	0	0	0	11	23.3267	12.1133	1.7004
15531	15540	PT2971.67S	HANWTLTPLK	HANWTLTPLK	N/N[98.3%]	2204.77	N4H5F0S2G0	847.614	3385.43	4	-2	0	y3/						93390.7	0	673733	0	82031.5	0	294011	0	0	0	1	27.4937	5.2249	2.0157
15542	15551	PT2973.29S	VCQDCPLLAPLNDTR	VCQDCPLLAPLNDTR	N/N[99.1%]	1622.58	N4H5F0S0G0	849.865	3394.43	4	-2	0	y2/y6/			b2/b4/b5/b7/b8/b9/			23572.8	0	161111	0	0	0	0	0	0	0	8	29.2157	10.1922	0.16931
15553	15554	PT2973.81S	TVLTPATNHMGNVTFTIPANR	TVLTPATNHMGNVTFTIPANR	N/N[98.3%]	1378.48	N2H6F0S0G0	1211.89	3633.64	3	0	0	y1/y3/y4/y5/y6/y7/y8/y9/	y17/y18/		b2/b3/b4/b9/b10/b13/			0	0	0	0	0	1.14229e+06	4.29777e+06	0	0	0	14	53.7254	16.3773	1.8666
15553	15555	PT2973.9S	TVLTPATNHMGNVTFTIPANR	TVLTPATNHMGNVTFTIPANR	N/N[98.4%]	1378.48	N2H6F0S0G0	909.166	3633.64	4	0	0	y1/y3/y4/y5/y6/y7/y8/y9/	y4/y17/		b2/b3/b4/b13/			0	0	0	0	0	212161	870246	0	0	0	12	47.4263	14.3343	0.85534
15564	15565	PT2975.45S	TVLTPATNHMGNVTFTIPANR	TVLTPATNHMGNVTFTIPANR	N/N[98.7%]	1216.42	N2H5F0S0G0	1157.87	3471.59	3	0	0	y1/y4/y5/y6/y7/y8/y9/y11/	y17/y18/y19/		b2/b3/b4/b9/b10/b13/			0	0	0	0	0	663836	2.36027e+06	0	0	0	14	49.8635	16.3386	1.5507
15575	15577	PT2977.09S	VCQDCPLLAPLNDTR	VCQDCPLLAPLNDTR	N/N[98.6%]	1622.58	N4H5F0S0G0	1132.15	3394.44	3	0	0	y2/y6/			b2/b4/b5/b8/b9/			445348	0	3.73351e+06	0	0	0	0	0	0	0	7	29.0857	9.2009	2.3295
15575	15584	PT2978.03S	ELHHLQEQNVSNAFLDKGEFYIGSK	ELHHLQEQNVSNAFLDKGEFYIGSK	N/N[97.5%]	1913.68	N4H5F0S1G0	964.833	4817.13	5	-3	0	y3/y4/y5/y6/y8/y9/y10/y11/			b3/b4/b5/b6/			0	0	0	0	0	126026	548673	56772.4	327312	0	12	37.4942	16.2149	3.3877
15586	15590	PT2978.97S	VVLHPNYSQVDIGLIK	VVLHPNYSQVDIGLIK	N/N[92.7%]	2263.83	N5H5F3S0G0	1353.63	4058.86	3	0	0	y4/y5/			b4/			0	0	200220	0	0	0	341515	0	0	0	3	15.4023	5.104	3.2572
15597	15598	PT2980.17S	VVLHPNYSQVDIGLIK	VVLHPNYSQVDIGLIK	N/N[98.3%]	1987.71	N5H6F0S0G0	1262.25	3782.73	3	-2	0	y4/y5/			b4/			0	0	4.11229e+06	0	0	0	6845512	0	0	0	3	26.5497	5.2155	1.1214
15608	15609	PT2981.77S	HANWTLTPLK	HANWTLTPLK	N/N[98.0%]	2204.77	N4H5F0S2G0	1129.15	3385.43	3	0	0	y3/						1.01903e+06	503866	5.54455e+06	0	685927	0	1.36518e+06	0	0	0	1	31.2979	6.253	2.8835
15608	15610	PT2981.85S	VVLHPNYSQVDIGLIK	VVLHPNYSQVDIGLIK	N/N[99.2%]	1987.71	N5H6F0S0G0	946.941	3782.73	4	-2	0	y2/y4/y5/			b4/			0	0	1.25336e+06	0	0	366204	3.4708e+06	0	0	0	4	30.8241	7.2382	1.8925
15619	15620	PT2983.32S	HANWTLTPLK	HANWTLTPLK	N/N[98.6%]	2204.77	N4H5F0S2G0	847.614	3385.42	4	-2	0	y3/						150905	0	986817	0	155136	0	482603	0	0	0	1	28.4236	5.2342	1.3666
15619	15624	PT2983.85S	VVLHPNYSQVDIGLIK	VVLHPNYSQVDIGLIK	N/N[98.4%]	1784.63	N4H6F0S0G0	1194.89	3579.66	3	-3	0	y2/y4/y5/			b4/			0	0	233166	0	0	0	506592	0	0	0	4	24.3728	6.1837	3.3662
15619	15627	PT2984.26S	DIVEYYNDSNGSHVLQGR	DIVEYYNDSNGSHVLQGR	N/N[98.3%]	2204.77	N4H5F0S2G0	1068.94	4270.73	4	-2	0	y2/y3/y4/			b2/	b4/		0	0	119276	0	0	133707	455504	0	0	0	4	24.4487	7.1745	0.39819
15630	15633	PT2985.14S	TVLTPATNHMGNVTFTIPANR	TVLTPATNHMGNVTFTIPANR	N/N[97.5%]	1378.48	N2H6F0S0G0	1211.89	3633.64	3	0	0	y1/y2/y4/y5/y6/y7/y8/y9/	y17/y18/		b2/b3/b4/b9/b10/b13/			0	0	0	0	0	331295	1.38028e+06	0	0	0	14	48.8755	16.3288	2.3705
15630	15634	PT2985.28S	DIVEYYNDSNGSHVLQGR	DIVEYYNDSNGSHVLQGR	N/N[97.0%]	2204.77	N4H5F0S2G0	1425.25	4270.72	3	-3	0	y3/y4/			b2/	b4/		0	0	125864	0	0	72309.1	287082	0	0	0	3	20.1338	6.1413	-1.9279
15630	15640	PT2986.1S	TVLTPATNHMGNVTFTIPANR	TVLTPATNHMGNVTFTIPANR	N/N[98.3%]	1378.48	N2H6F0S0G0	909.669	3633.64	4	-2	0	y1/y4/y5/y6/y7/y8/	y4/y17/y19/		b2/b3/b4/			0	0	0	0	0	72864.2	259730	0	0	0	9	43.668	11.3267	2.1667
15641	15644	PT2986.86S	VVLHPNYSQVDIGLIK	VVLHPNYSQVDIGLIK	N/N[98.8%]	1768.64	N4H5F1S0G0	1188.89	3563.66	3	-1	0	y2/y4/y5/			b4/			0	0	301625	0	0	88260.7	742050	0	0	0	4	23.1041	7.161	3.5247
15641	15651	PT2987.82S	TVLTPATNHMGNVTFTIPANR	TVLTPATNHMGNVTFTIPANR	N/N[90.2%]	1054.37	N2H4F0S0G0	1103.85	3309.54	3	0	0	y1/y4/y5/y6/y7/y8/	y17/		b2/b3/b4/			0	0	0	0	0	92219.9	269420	0	0	0	9	34.9846	11.2398	2.6423
15652	15655	PT2988.47S	VCQDCPLLAPLNDTR	VCQDCPLLAPLNDTR	N/N[96.4%]	1622.58	N4H5F0S0G0	1132.15	3394.43	3	0	0	y2/			b8/b9/			0	0	226746	0	0	0	0	0	0	0	3	15.3912	4.1139	1.6822
15652	15656	PT2988.55S	VVLHPNYSQVDIGLIK	VVLHPNYSQVDIGLIK	N/N[98.8%]	1622.58	N4H5F0S0G0	1140.21	3417.6	3	-1	0	y1/y2/y4/y5/y6/y9/y12/			b4/			260656	0	1.23226e+06	0	0	428755	3.01049e+06	0	0	0	8	38.9036	12.269	2.115
15652	15658	PT2988.79S	VVLHPNYSQVDIGLIK	VVLHPNYSQVDIGLIK	N/N[98.7%]	1622.58	N4H5F0S0G0	855.155	3417.6	4	0	0	y1/y2/y4/y5/y6/y9/y12/			b2/b4/			51282.3	0	256544	0	0	162603	1.1439e+06	0	0	0	9	39.5627	13.2656	0.80703
15663	15664	PT2989.73S	ELHHLQEQNVSNAFLDKGEFYIGSK	ELHHLQEQNVSNAFLDKGEFYIGSK	N/N[98.1%]	1913.68	N4H5F0S1G0	964.632	4817.12	5	-2	0	y3/y4/y5/y6/y8/y9/y10/y11/y15/	y9/y12/y15/		b3/b4/b5/b6/b7/b10/			0	0	0	0	0	253725	1.14376e+06	0	774670	0	15	43.2583	18.2526	2.4243
15674	15678	PT2991.76S	LANLTQGEDQYYLR	LANLTQGEDQYYLR	N/N[98.4%]	1913.68	N4H5F0S1G0	1200.51	3597.51	3	-2	0	y5/y8/y9/y10/						103004	0	627280	0	0	0	0	0	0	0	4	26.5558	6.2056	0.64022
15674	15679	PT2991.9S	ADGTVNQIEGEATPVNLTEPAKLEVK	ADGTVNQIEGEATPVNLTEPAKLEVK	N/N[99.2%]	1768.64	N4H5F1S0G0	1123.77	4492.08	4	0	0	y4/y7/			b7/b9/			0	0	0	0	0	179552	531170	0	0	0	4	26.2182	6.2022	5.856
15696	15702	PT2995.18S	LANLTQGEDQYYLR	LANLTQGEDQYYLR	N/N[98.4%]	1913.68	N4H5F0S1G0	900.636	3597.52	4	-2	0	y1/y3/y5/y6/y8/y9/y10/			b3/b4/			112505	0	465221	0	0	0	0	0	0	0	9	38.6366	11.2764	1.2475
15707	15709	PT2996.32S	DIVEYYNDSNGSHVLQGR	DIVEYYNDSNGSHVLQGR	N/N[98.7%]	2204.77	N4H5F0S2G0	1068.69	4270.73	4	-1	0	y2/y3/y4/y6/			b2/b4/	b4/		0	0	99859.7	0	0	138606	476598	0	0	0	6	25.5747	9.1657	0.7264
15707	15712	PT2996.73S	DIVEYYNDSNGSHVLQGR	DIVEYYNDSNGSHVLQGR	N/N[99.0%]	2204.77	N4H5F0S2G0	1424.92	4270.73	3	-2	0	y2/y4/						0	0	84493.9	0	0	0	202347	0	0	0	2	15.6646	4.1166	0.28679
15729	15730	PT2999.43S	VVLHPNYSQVDIGLIK	VVLHPNYSQVDIGLIK	N/N[98.4%]	1622.58	N4H5F0S0G0	1139.87	3417.6	3	0	0	y1/y2/y4/y5/y6/y9/y12/			b2/b4/			2767644	0	1.39382e+07	0	0	4.09797e+06	2.91117e+07	0	0	0	9	44.8219	13.3182	3.1681
15729	15731	PT2999.5S	VVLHPNYSQVDIGLIK	VVLHPNYSQVDIGLIK	N/N[98.0%]	1622.58	N4H5F0S0G0	855.156	3417.6	4	0	0	y1/y2/y4/y5/y6/y12/			b4/			514189	0	2.45953e+06	0	0	1.27864e+06	9774200	0	0	0	7	40.021	11.2902	1.7357
15729	15738	PT3000.43S	TVLTPATNHMGNVTFTIPANR	TVLTPATNHMGNVTFTIPANR	N/N[98.1%]	1378.48	N2H6F0S0G0	1212.56	3633.65	3	-2	0	y1/y4/y5/y6/y7/y8/	y17/		b2/b3/b4/			0	0	0	0	0	108279	465301	0	0	0	9	40.6298	11.2963	2.8084
15751	15752	PT3002.71S	LANLTQGEDQYYLR	LANLTQGEDQYYLR	N/N[99.1%]	1913.68	N4H5F0S1G0	1199.84	3597.52	3	0	0	y3/y5/y8/y9/y10/						152589	0	977983	0	0	0	0	0	0	0	5	29.9726	7.2297	2.0303
15751	15755	PT3003.05S	LGNWSAMPSCK	LGNWSAMPSCK	N/N[98.3%]	2204.77	N4H5F0S2G0	1152.79	3455.34	3	-1	0	y4/y5/						167737	0	633321	0	0	0	0	0	0	0	2	23.8788	4.1988	0.021321
15762	15766	PT3004.67S	XVSHHNLTTGATLINEQWLLTTAK	MVSHHNLTTGATLINEQWLLTTAK	N/NA[NA%]	1622.58	N4H5F0S0G0	1080.26	4318	4	0	1	y3/y4/y5/y6/						0	0	0	0	0	123481	470091	0	0	0	4	21.3429	6.1534	6.5222
15762	15769	PT3005.08S	HANWTLTPLK	HANWTLTPLK	N/N[97.4%]	2204.77	N4H5F0S2G0	1129.82	3385.43	3	-2	0	y3/						64260.5	0	341623	0	0	0	75816.7	0	0	0	1	17.2891	4.1329	2.5963
15773	15779	PT3006.54S	LANLTQGEDQYYLR	LANLTQGEDQYYLR	N/N[98.5%]	1913.68	N4H5F0S1G0	900.387	3597.52	4	-1	0	y3/y5/y6/y8/y9/y10/						79340.4	0	333828	0	0	0	0	0	0	0	6	37.6211	8.2962	2.9266
15784	15788	PT3007.89S	HANWTLTPLK	HANWTLTPLK	N/N[96.5%]	2204.77	N4H5F0S2G0	1129.48	3385.43	3	-1	0	y3/						121987	0	705964	0	79798.2	0	192129	0	0	0	1	22.7707	5.1777	3.9839
15784	15790	PT3008.16S	LGNWSAMPSCK	LGNWSAMPSCK	N/N[98.2%]	2204.77	N4H5F0S2G0	864.593	3455.35	4	0	0	y4/y5/y6/y7/			b7/			189854	0	729913	0	60324.1	0	52451.3	0	0	0	5	36.4711	9.2747	2.8257
15806	15807	PT3010.85S	VVLHPNYSQVDIGLIK	VVLHPNYSQVDIGLIK	N/N[97.5%]	1622.58	N4H5F0S0G0	1139.87	3417.61	3	0	0	y2/y4/y5/y6/			b4/			96670.8	0	532411	0	0	132703	1.04368e+06	0	0	0	5	28.1901	9.1919	4.1325
15806	15810	PT3011.26S	LGNWSAMPSCK	LGNWSAMPSCK	N/N[99.0%]	2221.79	N4H6F1S1G0	1158.8	3472.37	3	-2	0	y4/y5/y7/						184071	0	653880	0	0	0	0	0	0	0	3	23.1086	5.1811	5.8281
15806	15812	PT3011.54S	VVLHPNYSQVDIGLIK	VVLHPNYSQVDIGLIK	N/N[96.4%]	1622.58	N4H5F0S0G0	855.408	3417.61	4	-1	0	y1/y2/y4/y5/			b4/			0	0	85369.8	0	0	0	386513	0	0	0	5	30.7617	7.2376	3.4686
15828	15829	PT3014.09S	LGNWSAMPSCK	LGNWSAMPSCK	N/N[99.1%]	2204.77	N4H5F0S2G0	1152.79	3455.35	3	-1	0	y4/y5/y6/y7/						2.83172e+06	0	8288660	0	0	0	0	0	0	0	4	33.1726	6.2717	3.5188
15839	15846	PT3016.54S	TVLTPATNHMGNVTFTIPANR	TVLTPATNHMGNVTFTIPANR	N/N[98.3%]	1378.48	N2H6F0S0G0	1213.22	3633.64	3	-4	0	y1/y4/y7/y8/			b2/b3/b4/b10/			0	0	0	0	0	124257	0	0	0	0	8	20.8677	9.1187	0.021229
15861	15863	PT3019.09S	HANWTLTPLK	HANWTLTPLK	N/N[96.5%]	2204.77	N4H5F0S2G0	1129.48	3385.43	3	-1	0	y3/						82112	0	445883	0	55784.2	0	115313	0	0	0	1	21.7814	5.1678	1.7123
15861	15865	PT3019.36S	NFTENDLLVR	NFTENDLLVR	N/N[98.5%]	1913.68	N4H5F0S1G0	1045.78	3134.31	3	-1	0	y4/						96165.9	0	584234	0	65700	0	0	0	0	0	1	23.7545	4.1975	1.1935
15861	15871	PT3020.18S	LGNWSAMPSCK	LGNWSAMPSCK	N/N[97.8%]	2204.77	N4H5F0S2G0	864.841	3455.34	4	-1	0	y4/y5/y7/						50282.4	0	219546	0	0	0	0	0	0	0	3	28.0232	5.2302	-0.052962
15905	15906	PT3025.49S	LGNWSAMPSCK	LGNWSAMPSCK	N/N[98.9%]	2204.77	N4H5F0S2G0	1153.12	3455.34	3	-2	0	y4/y5/						156619	0	573160	0	0	0	0	0	0	0	2	20.1281	4.1613	0.88746
15938	15939	PT3030.3S	MVSHHNLTTGATLINEQWLLTTAK	MVSHHNLTTGATLINEQWLLTTAK	N/N[96.7%]	1913.68	N4H5F0S1G0	919.822	4593.07	5	-2	0	y1/y2/y3/y4/y5/y6/y7/y8/y9/y10/y11/			b5/			0	0	0	0	0	81482.1	371230	0	0	0	12	28.8367	14.1484	0.95582
15938	15940	PT3030.44S	NFTENDLLVR	NFTENDLLVR	N/N[99.3%]	1913.68	N4H5F0S1G0	1045.78	3134.31	3	-1	0	y4/						141318	153235	885938	0	0	0	0	0	0	0	1	28.6797	4.2468	1.544
16015	16017	PT3042.04S	MVSHHNLTTGATLINEQWLLTTAK	MVSHHNLTTGATLINEQWLLTTAK	N/N[98.6%]	1913.68	N4H5F0S1G0	919.42	4593.07	5	0	0	y1/y3/y4/y5/y6/y7/y8/y9/y10/y11/			b5/			0	0	0	0	0	0	234802	0	0	0	11	25.5617	12.1356	-0.6663
16015	16024	PT3043S	RNPPXGGNVVIFDTVITNQEEPYQNHSGR	RNPPMGGNVVIFDTVITNQEEPYQNHSGR	N/N[96.2%]	2059.73	N4H5F1S1G0	1337.59	5345.31	4	-2	1		y19/		b2/b13/			0	0	0	0	0	0	262042	0	268098	0	2	17.6049	4.136	1.6898
16026	16031	PT3044.07S	ADGTVNQIEGEATPVNLTEPAK	ADGTVNQIEGEATPVNLTEPAK	N/N[98.7%]	2059.73	N4H5F1S1G0	1079.72	4313.86	4	-2	0	y1/y3/y4/y5/y9/			b7/b8/b9/b11/b13/			0	0	0	0	0	52180.6	68311.8	0	0	0	10	23.1237	12.1112	-0.029112
16026	16033	PT3044.35S	LGNWSAMPSCK	LGNWSAMPSCK	N/N[97.5%]	2204.77	N4H5F0S2G0	1152.79	3455.35	3	-1	0	y4/y5/						121388	0	432858	0	0	0	0	0	0	0	2	21.2151	4.1722	2.8829
16026	16036	PT3044.76S	TVLTPATNHMGNVTFTIPANR	TVLTPATNHMGNVTFTIPANR	N/N[96.9%]	1378.48	N2H6F0S0G0	1212.55	3633.64	3	-2	0	y1/y4/			b2/b3/b4/			0	0	0	0	0	91209.4	366616	0	0	0	5	26.3086	7.1931	0.99432
16037	16038	PT3045.15S	ADGTVNQIEGEATPVNLTEPAK	ADGTVNQIEGEATPVNLTEPAK	N/N[98.7%]	2424.87	N5H6F1S1G0	1171.01	4678.99	4	-2	0	y3/y5/y9/			b6/b7/b8/b9/b13/			0	0	0	0	0	135454	269119	0	0	0	8	21.7067	10.1171	1.252
16048	16052	PT3047.18S	RNPPMGGNVVIFDTVITNQEEPYQNHSGR	RNPPMGGNVVIFDTVITNQEEPYQNHSGR	N/N[99.1%]	1768.64	N4H5F1S0G0	1260.81	5038.22	4	-2	0	y3/			b2/b10/b11/b13/			0	0	0	0	0	95536.5	454927	0	424114	0	5	26.321	8.1832	1.111
16059	16064	PT3048.92S	RNPPMGGNVVIFDTVITNQEEPYQNHSGR	RNPPMGGNVVIFDTVITNQEEPYQNHSGR	N/N[99.1%]	1768.64	N4H5F1S0G0	1009.05	5038.21	5	-3	0	y3/y4/			b2/b8/b9/b10/b11/b13/	b9/b10/b11/b14/		0	0	0	0	0	0	444888	0	630919	0	8	31.3851	10.2139	-0.92632
16081	16090	PT3052.84S	XVSHHNLTTGATLINEQWLLTTAK	MVSHHNLTTGATLINEQWLLTTAK	N/N[97.8%]	2116.76	N5H5F0S1G0	963.437	4812.15	5	-1	1	y1/y3/y4/y5/y6/y7/y8/y9/y10/y11/						0	0	0	0	0	0	0	0	0	0	10	21.0437	10.1104	0.79048
16103	16108	PT3055.47S	LGNWSAMPSCK	LGNWSAMPSCK	N/N[96.3%]	2204.77	N4H5F0S2G0	1152.79	3455.35	3	-1	0	y4/y5/						125181	0	461870	0	0	0	0	0	0	0	2	21.5424	4.1754	2.6709
16114	16118	PT3056.91S	DLEITNATLQSEEDSR	DLEITNATLQSEEDSR	N/N[98.9%]	2204.77	N4H5F0S2G0	1007.66	4025.63	4	-2	0	y1/y2/						263507	0	869620	0	0	226193	136528	0	0	0	2	19.4338	6.1343	1.0507
16125	16132	PT3058.86S	ENLTAPGSDSAVFFEQGTTR	ENLTAPGSDSAVFFEQGTTR	N/N[97.3%]	1768.64	N4H5F1S0G0	1299.89	3895.65	3	-2	0	y7/y8/y11/y15/	y15/					0	0	0	0	0	0	0	0	0	0	4	17.9662	4.1397	2.9939
16136	16142	PT3060.34S	ENLTAPGSDSAVFFEQGTTR	ENLTAPGSDSAVFFEQGTTR	N/N[99.1%]	1622.58	N4H5F0S0G0	1251.2	3749.58	3	-2	0	y4/y5/y6/y7/y8/y9/y11/y15/y16/	y15/		b3/b5/			0	0	209075	0	0	0	0	0	0	0	11	38.1872	12.2619	-0.16729
16147	16148	PT3061.29S	XVSHHNLTTGATLINEQWLLTTAK	MVSHHNLTTGATLINEQWLLTTAK	N/N[97.9%]	1954.7	N5H4F0S1G0	931.226	4650.09	5	-2	1	y1/y2/y3/y4/y5/y6/y7/y8/y9/y10/y11/y15/						0	0	0	0	0	0	0	0	0	0	12	25.6864	12.1369	0.084428
16158	16162	PT3063.3S	ADGTVNQIEGEATPVNLTEPAK	ADGTVNQIEGEATPVNLTEPAK	N/N[98.1%]	2059.73	N4H5F1S1G0	1438.96	4313.85	3	-1	0	y1/y3/y4/y5/y9/			b7/b8/b9/b13/			0	0	79921.2	0	0	0	52939.5	0	0	0	9	23.3949	11.1239	-1.1444
16158	16163	PT3063.43S	ADGTVNQIEGEATPVNLTEPAK	ADGTVNQIEGEATPVNLTEPAK	N/N[98.8%]	2059.73	N4H5F1S1G0	1079.72	4313.86	4	-2	0	y1/y3/y4/y5/y6/y9/			b7/b8/b9/b11/b13/			0	0	0	0	0	97114.2	127641	0	0	0	11	25.434	13.1243	1.4423
16180	16189	PT3067.18S	ADGTVNQIEGEATPVNLTEPAK	ADGTVNQIEGEATPVNLTEPAK	N/N[98.3%]	2076.75	N4H6F2S0G0	1083.98	4330.89	4	-2	0	y3/y5/y9/			b7/b8/b9/b11/b12/b13/			0	0	40925.2	0	0	61477.5	110877	0	0	0	9	24.2334	12.1223	4.6686
16213	16214	PT3070.94S	ENLTAPGSDSAVFFEQGTTR	ENLTAPGSDSAVFFEQGTTR	N/N[99.0%]	1622.58	N4H5F0S0G0	1250.87	3749.59	3	-1	0	y5/y7/y8/y11/y15/y16/	y15/		b3/			0	0	223754	0	0	0	0	0	0	0	7	34.1807	8.2618	1.2809
16224	16225	PT3072.57S	XVSHHNLTTGATLINEQWLLTTAK	MVSHHNLTTGATLINEQWLLTTAK	N/N[98.0%]	1954.7	N5H4F0S1G0	931.226	4650.09	5	-2	1	y1/y2/y3/y4/y5/y6/y7/y8/y9/y10/y11/y12/y13/						0	0	0	0	0	0	0	0	0	0	13	27.4078	13.1441	-0.11246
16235	16236	PT3074.19S	ADGTVNQIEGEATPVNLTEPAK	ADGTVNQIEGEATPVNLTEPAK	N/N[98.2%]	2059.73	N4H5F1S1G0	1439.29	4313.86	3	-2	0	y3/y4/y5/y9/			b7/b8/b13/			0	0	71024.2	0	0	0	0	0	0	0	7	18.1542	8.1015	0.99249
16268	16269	PT3078.99S	XVSHHNLTTGATLINEQWLLTTAK	MVSHHNLTTGATLINEQWLLTTAK	N/N[98.9%]	1954.7	N5H4F0S1G0	1163.28	4650.1	4	0	1	y3/y4/y5/y6/y7/y8/y9/y10/y11/y13/						0	0	0	0	0	0	0	0	0	0	10	20.4151	10.1042	1.2413
16279	16282	PT3080.9S	XVSHHNLTTGATLINEQWLLTTAK	MVSHHNLTTGATLINEQWLLTTAK	N/N[98.5%]	1987.71	N5H6F0S0G0	1172.28	4683.1	4	-3	1	y4/y5/y6/y7/y10/y11/						0	0	0	0	0	85544	413234	0	0	0	6	25.4612	8.1746	0.55462
16290	16298	PT3083.15S	VLYLAAYNCTLRPVSK	VLYLAAYNCTLRPVSK	N/N[98.2%]	1913.68	N4H5F0S1G0	946.677	3781.68	4	-2	0	y4/			b3/			0	0	100405	0	0	36379.8	172512	0	0	0	2	22.7125	5.1771	-2.9882
16301	16302	PT3083.82S	XVSHHNLTTGATLINEQWLLTTAK	MVSHHNLTTGATLINEQWLLTTAK	N/N[98.2%]	1954.7	N5H4F0S1G0	931.226	4650.09	5	-2	1	y1/y2/y3/y4/y5/y6/y7/y8/y9/y10/y11/y12/						0	0	0	0	0	0	0	0	0	0	12	28.1743	12.1617	0.15006
16345	16346	PT3090.58S	XVSHHNLTTGATLINEQWLLTTAK	MVSHHNLTTGATLINEQWLLTTAK	N/N[97.5%]	1954.7	N5H4F0S1G0	1164.03	4650.1	4	-3	1	y1/y3/y4/y5/y6/y7/y8/y9/y10/y11/y13/y17/						0	0	0	0	0	0	0	0	0	0	12	22.1312	12.1013	1.387
16345	16354	PT3091.65S	TVLTPATNHXGNVTFTIPANR	TVLTPATNHMGNVTFTIPANR	N/N[90.0%]	1200.43	N2H4F1S0G0	869.4	3471.57	4	-3	1	y1/y4/y5/y6/y7/y8/y9/	y4/		b2/b3/b4/			0	0	0	0	0	0	0	0	0	0	10	37.7213	10.2772	-4.5912
16356	16358	PT3092.31S	XVSHHNLTTGATLINEQWLLTTAK	MVSHHNLTTGATLINEQWLLTTAK	N/N[96.7%]	1663.61	N5H4F0S0G0	873.202	4358.97	5	-3	1	y3/y4/y5/y6/y7/y8/y9/y10/y11/						0	0	0	0	0	0	0	0	0	0	9	21.7319	9.1273	-5.6779
16367	16377	PT3095.02S	XVSHHNLTTGATLINEQWLLTTAK	MVSHHNLTTGATLINEQWLLTTAK	N/N[98.0%]	1622.58	N4H5F0S0G0	1081	4317.97	4	-3	1	y3/y4/y5/y6/y7/y8/y9/y10/y11/			b5/			0	0	0	0	0	135985	581742	0	0	0	10	33.5998	12.216	0.79892
16378	16386	PT3096.36S	HGIQYFNNNTQHSSLFMLNEVK	HGIQYFNNNTQHSSLFMLNEVK	N/N[97.0%]	1913.68	N4H5F0S1G0	1135.24	4534.94	4	-3	0	y4/y6/y10/			b2/			0	0	0	0	0	136268	492231	0	92267.3	0	4	26.7819	7.1978	0.89535
16455	16457	PT3106.88S	XVSHHNLTTGATLINEQWLLTTAK	MVSHHNLTTGATLINEQWLLTTAK	N/N[99.1%]	1622.58	N4H5F0S0G0	1080.25	4317.97	4	0	1	y3/y4/y5/y6/y7/y8/y9/y10/y11/			b5/			0	0	0	0	0	311899	1.49396e+06	0	0	0	10	37.1396	12.2514	1.2074
16466	16470	PT3108.74S	GAFISNFSMTVDGK	GAFISNFSMTVDGK	N/N[98.7%]	1622.58	N4H5F0S0G0	1032.77	3096.29	3	0	0	y5/y7/			b7/			210532	0	369021	0	0	0	0	0	0	0	3	26.1614	5.2116	0.93398
16477	16481	PT3110.35S	MVSHHNLTTGATLINEQWLLTTAK	MVSHHNLTTGATLINEQWLLTTAK	N/N[98.7%]	2133.77	N5H6F1S0G0	1204.55	4813.18	4	-2	0	y4/y5/y10/						0	0	0	0	0	86332.1	366312	0	0	0	3	23.7385	5.1874	2.4546
16477	16485	PT3110.91S	REGDHEFLEVPEAQEDVEATFPVHQPGNYSCSYR	REGDHEFLEVPEAQEDVEATFPVHQPGNYSCSYR	N/N[98.7%]	1622.58	N4H5F0S0G0	1124.48	5615.37	5	-3	0	y11/y12/			b4/b9/b10/	b6/b7/b9/b10/b24/b25/		0	0	0	0	0	0	0	0	337385	0	5	20.3724	6.1437	2.4241
16510	16514	PT3115.34S	MVSHHNLTTGATLINEQWLLTTAK	MVSHHNLTTGATLINEQWLLTTAK	N/N[98.1%]	1987.71	N5H6F0S0G0	1168.29	4667.11	4	-3	0	y3/y4/y5/y6/y7/y8/y10/y11/			b5/			0	0	0	0	0	574797	2.48483e+06	0	0	0	9	34.0972	11.231	1.2455
16510	16515	PT3115.44S	SWPAVGNCSSALR	SWPAVGNCSSALR	N/N[99.2%]	2569.9	N5H6F0S2G0	994.652	3974.58	4	-1	0		y11/		b2/			116567	0	1.11185e+06	0	109242	0	0	0	0	0	1	14.4618	4.1046	1.4726
16532	16534	PT3118.25S	HGIQYFNNNTQHSSLFMLNEVK	HGIQYFNNNTQHSSLFMLNEVK	N/N[99.2%]	1913.68	N4H5F0S1G0	1134.99	4534.94	4	-2	0	y2/y4/y5/y6/y7/y10/y11/			b2/b3/b4/b5/b6/	b17/		0	0	0	0	0	397737	1.22779e+06	0	243391	0	12	40.8147	15.2581	1.9581
16532	16535	PT3118.36S	XVSHHNLTTGATLINEQWLLTTAK	MVSHHNLTTGATLINEQWLLTTAK	N/N[98.5%]	1622.58	N4H5F0S0G0	1080.75	4317.97	4	-2	1	y4/y5/y6/y7/y10/y11/			b5/			0	0	0	0	0	185536	671966	0	0	0	7	20.5023	9.115	-0.57268
16543	16553	PT3120.84S	MVSHHNLTTGATLINEQWLLTTAK	MVSHHNLTTGATLINEQWLLTTAK	N/N[99.0%]	1987.71	N5H6F0S0G0	934.628	4667.1	5	-2	0	y4/y5/y6/y7/y10/						0	0	0	0	0	0	242013	0	0	0	5	23.5214	6.1752	-1.4647
16565	16566	PT3123.02S	VTQVYAENGTVLQGSTVASVYK	VTQVYAENGTVLQGSTVASVYK	N/N[99.2%]	2278.81	N5H6F0S1G0	1149.51	4593.01	4	-2	0	y2/y4/y5/y9/y10/y11/y12/y14/			b3/b4/			0	0	0	0	0	0	0	0	0	0	10	26.0197	10.1602	2.7151
16565	16569	PT3123.37S	MVSHHNLTTGATLINEQWLLTTAK	MVSHHNLTTGATLINEQWLLTTAK	N/N[98.7%]	1768.64	N4H5F1S0G0	1113.27	4448.04	4	-2	0	y3/y4/y5/y6/y7/y8/y10/y11/			b5/			0	0	0	0	0	355326	1460530	0	0	0	9	32.367	11.2137	1.0913
16576	16580	PT3124.99S	MVSHHNLTTGATLINEQWLLTTAK	MVSHHNLTTGATLINEQWLLTTAK	N/N[98.9%]	1784.63	N4H6F0S0G0	1117.52	4464.05	4	-3	0	y3/y4/y5/y6/y7/y10/y11/			b5/			0	0	0	0	0	164974	702863	0	0	0	8	28.1711	10.1817	4.8692
16587	16588	PT3126.19S	MVSHHNLTTGATLINEQWLLTTAK	MVSHHNLTTGATLINEQWLLTTAK	N/N[98.5%]	1987.71	N5H6F0S0G0	1168.03	4667.11	4	-2	0	y3/y4/y5/y6/y7/y10/						0	0	0	0	0	226503	1.11735e+06	0	0	0	6	29.5215	8.2152	0.081108
16587	16591	PT3126.54S	MVSHHNLTTGATLINEQWLLTTAK	MVSHHNLTTGATLINEQWLLTTAK	N/N[98.1%]	1622.58	N4H5F0S0G0	1076.75	4301.98	4	-2	0	y1/y2/y3/y4/y5/y6/y7/y8/y9/y10/y11/y12/y13/y15/y17/			b4/b5/b7/			0	0	0	0	0	1.1728e+06	3.88641e+06	0	0	0	18	51.043	20.3104	0.17262
16598	16603	PT3128.24S	MVSHHNLTTGATLINEQWLLTTAK	MVSHHNLTTGATLINEQWLLTTAK	N/N[98.2%]	1622.58	N4H5F0S0G0	1435.33	4301.97	3	-2	0	y3/y4/y5/y6/y7/y10/y11/			b4/b5/b7/			0	0	0	0	0	232757	634002	0	0	0	10	39.1055	12.2711	-0.16497
16620	16625	PT3131.44S	SWPAVGNCSSALR	SWPAVGNCSSALR	N/N[98.0%]	2350.79	N2H12F0S0G0	939.881	3755.5	4	-1	0	y11/	y11/		b2/			34066.4	0	238084	91284.9	0	0	0	0	0	0	2	15.3454	5.1035	9.8519
16620	16629	PT3131.99S	MVSHHNLTTGATLINEQWLLTTAK	MVSHHNLTTGATLINEQWLLTTAK	N/N[97.6%]	1622.58	N4H5F0S0G0	861.802	4301.97	5	-3	0	y1/y2/y3/y4/y5/y6/y7/y8/y9/y10/y11/			b5/	b13/		0	0	0	0	0	79064.4	445004	0	0	0	12	47.3005	14.333	-1.4188
16653	16662	PT3136.85S	VTQVYAENGTVLQGSTVASVYK	VTQVYAENGTVLQGSTVASVYK	N/N[99.1%]	1913.68	N4H5F0S1G0	1058.23	4227.87	4	-2	0	y2/y5/y9/y10/y11/			b3/			0	0	0	0	0	0	0	0	0	0	6	16.4789	6.1048	0.72586
16664	16665	PT3137.38S	MVSHHNLTTGATLINEQWLLTTAK	MVSHHNLTTGATLINEQWLLTTAK	N/N[98.6%]	1622.58	N4H5F0S0G0	1076.75	4301.98	4	-2	0	y1/y3/y4/y5/y6/y7/y8/y9/y10/y11/y13/y15/			b4/b5/			0	0	0	0	0	7.47334e+06	2.91366e+07	0	0	0	14	46.5645	16.3056	0.28612
16675	16677	PT3139.08S	MVSHHNLTTGATLINEQWLLTTAK	MVSHHNLTTGATLINEQWLLTTAK	N/N[99.2%]	1622.58	N4H5F0S0G0	1435.67	4301.98	3	-3	0	y3/y4/y5/y6/y7/y10/y11/y15/			b4/b5/b7/			0	0	0	0	0	352094	838672	0	0	0	11	41.5657	13.2857	1.1266
16697	16704	PT3142.89S	XVSHHNLTTGATLINEQWLLTTAK	MVSHHNLTTGATLINEQWLLTTAK	N/N[97.9%]	1913.68	N4H5F0S1G0	1153.78	4609.07	4	-3	1	y3/y4/y5/y6/						0	0	0	0	0	148860	491071	0	0	0	4	20.6297	6.1463	1.3439
16708	16715	PT3144.51S	SWPAVGNCSSALR	SWPAVGNCSSALR	N/N[98.9%]	2204.77	N4H5F0S2G0	903.367	3609.44	4	-1	0	y11/	y11/		b2/			111193	0	1.08925e+06	0	0	0	0	0	0	0	2	19.7818	4.1578	-0.50964
16741	16742	PT3148.5S	MVSHHNLTTGATLINEQWLLTTAK	MVSHHNLTTGATLINEQWLLTTAK	N/N[98.6%]	1622.58	N4H5F0S0G0	1076.75	4301.97	4	-2	0	y2/y3/y4/y5/y6/y7/y8/y9/y10/y11/y15/			b5/b7/			0	0	0	0	0	776758	2.74584e+06	0	0	0	13	44.1582	15.2916	0.059118
16763	16765	PT3151.71S	XVSHHNLTTGATLINEQWLLTTAK	MVSHHNLTTGATLINEQWLLTTAK	N/N[98.7%]	1955.72	N5H4F2S0G0	931.423	4651.08	5	-2	1	y1/y2/y3/y4/y5/y6/y7/y8/y9/						0	0	0	0	0	0	0	0	0	0	9	19.3715	9.1037	-7.438
16774	16778	PT3153.61S	VVLHPNYSQVDIGLIK	VVLHPNYSQVDIGLIK	N/N[99.1%]	2204.77	N4H5F0S2G0	1000.95	3999.78	4	-1	0	y1/y2/y4/y5/			b4/			39746.7	0	190010	0	0	83990	721953	0	0	0	5	27.8904	9.1889	-0.9132
16796	16797	PT3156.44S	SWPAVGNCSSALR	SWPAVGNCSSALR	N/N[98.5%]	2204.77	N4H5F0S2G0	903.367	3609.44	4	-1	0	y11/	y11/		b2/			333600	0	3.06272e+06	0	0	0	0	0	0	0	2	21.1676	4.1717	0.099119
16818	16821	PT3159.76S	MVSHHNLTTGATLINEQWLLTTAK	MVSHHNLTTGATLINEQWLLTTAK	N/N[97.3%]	1622.58	N4H5F0S0G0	1077	4301.98	4	-3	0	y3/y4/y5/y6/y7/y8/y9/y10/y11/			b5/			0	0	0	0	0	178252	585900	0	0	0	10	36.9905	12.2499	1.3223
16829	16837	PT3162.18S	GLTFQQNASSXCVPDQDTAIR	GLTFQQNASSMCVPDQDTAIR	N/N[98.6%]	2407.85	N5H5F0S2G0	1192.24	4762.95	4	-3	1	y1/y4/y6/y8/y9/y10/						0	0	0	0	0	0	0	0	0	0	6	26.3221	6.2032	4.878
16840	16844	PT3163.17S	GLTFQQNASSMCVPDQDTAIR	GLTFQQNASSMCVPDQDTAIR	N/N[99.2%]	2262.81	N5H5F1S1G0	1151.98	4601.9	4	-3	0	y1/y2/y4/y5/y6/y8/y9/y10/y11/y12/y13/y14/			b8/b13/			0	0	0	0	0	323613	0	0	0	0	14	45.5752	15.3058	1.0576
16840	16845	PT3163.3S	ELHHLQEQNVSNAFLDKGEFYIGSK	ELHHLQEQNVSNAFLDKGEFYIGSK	N/N[98.4%]	2569.9	N5H6F0S2G0	1096.28	5473.34	5	-4	0	y8/y9/			b5/			0	0	0	0	0	124785	610425	0	261698	0	3	21.4935	6.1549	0.95242
16840	16846	PT3163.44S	GLTFQQNASSMCVPDQDTAIR	GLTFQQNASSMCVPDQDTAIR	N/N[99.5%]	2262.81	N5H5F1S1G0	1535.64	4601.89	3	-3	0	y1/y4/y6/y8/y9/y10/y11/y12/y13/						0	0	0	0	0	0	0	0	0	0	9	37.3767	9.2838	-0.00073765
16862	16866	PT3166.39S	GLTFQQNASSMCVPDQDTAIR	GLTFQQNASSMCVPDQDTAIR	N/N[99.2%]	2279.83	N5H6F2S0G0	1540.64	4618.91	3	-1	0	y1/y4/y6/y8/y9/y10/y12/y13/						0	0	0	0	0	0	0	0	0	0	8	32.1208	8.2412	1.4694
16862	16872	PT3167.21S	NLSMPLLPADFHK	NLSMPLLPADFHK	N/N[98.9%]	1622.58	N4H5F0S0G0	1036.46	3105.37	3	-2	0	y6/y7/y9/y11/			b2/			306462	65009.4	325380	0	0	0	0	0	0	0	5	40.0578	8.3206	2.5488
16873	16876	PT3167.86S	FHDVSESTHWTPFLNASVHYIR	FHDVSESTHWTPFLNASVHYIR	N/N[96.8%]	1913.68	N4H5F0S1G0	912.601	4556.97	5	-2	0	y1/			b2/b3/	b11/		0	0	0	0	0	0	304205	0	71698.2	0	3	17.2295	5.1223	3.4261
16873	16877	PT3167.97S	GLTFQQNASSMCVPDQDTAIR	GLTFQQNASSMCVPDQDTAIR	N/N[99.4%]	2059.73	N4H5F1S1G0	1100.96	4398.81	4	-2	0	y1/y2/y3/y4/y5/y6/y7/y8/y9/y10/y11/y12/y13/y14/	y8/		b3/b8/b13/			0	0	0	0	0	174776	0	0	0	0	17	50.9311	18.3293	0.49388
16873	16878	PT3168.1S	GLTFQQNASSMCVPDQDTAIR	GLTFQQNASSMCVPDQDTAIR	N/N[99.2%]	2059.73	N4H5F1S1G0	1467.28	4398.81	3	-1	0	y1/y4/y5/y6/y8/y9/y10/y11/y12/y13/						0	0	0	0	0	0	0	0	0	0	10	40.3232	10.3032	0.06612
16895	16902	PT3171.63S	GLTFQQNASSMCVPDQDTAIR	GLTFQQNASSMCVPDQDTAIR	N/N[99.2%]	2075.73	N4H6F0S1G0	1104.97	4414.84	4	-2	0	y1/y3/y4/y5/y6/y8/y9/y10/y11/y12/y13/y14/	y8/y18/		b8/b10/b13/			0	0	64738.5	0	0	153738	105554	0	0	0	15	44.3509	18.2635	6.6243
16906	16914	PT3173.39S	GLTFQQNASSXCGPDQDTAIR	GLTFQQNASSMCGPDQDTAIR	N/N[98.3%]	2141.79	N6H3F1S1G0	1115.47	4454.83	4	-4	1	y1/y4/y6/y8/						0	0	0	0	0	0	0	0	0	0	4	17.8341	4.1383	2.9948
16917	16918	PT3174.05S	GLTFQQNASSMCVPDQDTAIR	GLTFQQNASSMCVPDQDTAIR	N/N[98.8%]	2262.81	N5H5F1S1G0	1151.23	4601.89	4	0	0	y1/y4/y6/y8/y9/y10/y11/y12/y13/	y8/		b8/			0	0	0	0	0	359292	0	0	0	0	10	44.1484	11.3315	0.48591
16917	16919	PT3174.15S	GLTFQQNASSMCVPDQDTAIR	GLTFQQNASSMCVPDQDTAIR	N/N[99.4%]	2262.81	N5H5F1S1G0	1535.31	4601.89	3	-2	0	y1/y4/y6/y8/y9/y10/y12/y13/						0	0	0	0	0	0	0	0	0	0	8	36.5572	8.2856	0.62217
16928	16932	PT3175.97S	QQQHLFGSNVTDCSGNFCLFR	QQQHLFGSNVTDCSGNFCLFR	N/N[98.6%]	1622.58	N4H5F0S0G0	1380.58	4137.71	3	-2	0	y1/y4/y7/y8/y9/y10/y11/			b4/b5/b6/			0	0	0	0	0	106774	274663	0	0	0	10	25.9388	12.1394	0.76531
16928	16934	PT3176.22S	QQQHLFGSNVTDCSGNFCLFR	QQQHLFGSNVTDCSGNFCLFR	N/N[98.7%]	1622.58	N4H5F0S0G0	1035.68	4137.71	4	-2	0	y1/y2/y4/y5/y7/y8/y9/y10/y11/			b4/b5/b6/			0	0	0	0	0	146443	450897	0	0	0	12	27.9111	14.1391	0.55577
16939	16943	PT3177.56S	ELHHLQEQNVSNAFLDKGEFYIGSK	ELHHLQEQNVSNAFLDKGEFYIGSK	N/N[97.4%]	2204.77	N4H5F0S2G0	1023.05	5108.2	5	-3	0	y3/y4/y6/y8/y9/y10/y12/		y17/	b3/b4/b5/			0	0	0	0	0	196445	862953	70974.1	493120	0	10	34.3723	14.2037	-0.83235
16950	16951	PT3178.78S	GLTFQQNASSMCVPDQDTAIR	GLTFQQNASSMCVPDQDTAIR	N/N[99.3%]	2059.73	N4H5F1S1G0	1100.96	4398.81	4	-2	0	y1/y3/y4/y5/y6/y8/y9/y10/y11/y12/y13/y14/	y8/		b8/b13/			0	0	0	0	0	196351	0	0	0	0	14	49.9617	15.3496	0.16088
16950	16952	PT3178.86S	GLTFQQNASSMCVPDQDTAIR	GLTFQQNASSMCVPDQDTAIR	N/N[99.4%]	2059.73	N4H5F1S1G0	1467.61	4398.81	3	-2	0	y1/y4/y5/y6/y8/y9/y10/y12/y13/						0	0	0	0	0	0	0	0	0	0	9	40.4153	9.3142	-0.16928
16950	16953	PT3179S	NGSLFAFR	NGSLFAFR	N/N[98.5%]	1548.54	N3H4F0S1G0	820.678	2460.02	3	0	0	y1/						81320.6	53031.5	575174	0	60211	0	0	0	0	0	1	47.8878	5.4289	-0.55112
17049	17054	PT3193.6S	MVSHHNLTTGATLINEQWLLTTAK	MVSHHNLTTGATLINEQWLLTTAK	N/N[98.0%]	2204.77	N4H5F0S2G0	977.839	4884.16	5	-1	0	y3/y4/y5/y6/y7/y8/y10/			b7/			0	0	0	0	0	0	140983	0	0	0	8	19.7555	9.1076	-0.889
17049	17055	PT3193.74S	TVLTPATNHMGNVTFTIPANR	TVLTPATNHMGNVTFTIPANR	N/N[98.7%]	1872.65	N3H6F0S1G0	1376.95	4127.82	3	-1	0	y4/y5/y6/y8/			b2/			0	0	57056.3	0	0	71687.8	449882	0	0	0	5	34.0383	8.2604	1.3343
17082	17086	PT3198.31S	EGYSNISYIVVNHQGISSR	EGYSNISYIVVNHQGISSR	N/N[99.1%]	2204.77	N4H5F0S2G0	1083.21	4327.83	4	-2	0	y3/y7/y8/y9/y10/y11/y13/	y18/					0	0	104633	0	0	145276	545475	0	0	0	7	22.668	10.1267	0.50674
17104	17110	PT3201.8S	DQCIVDDITYNVNDTFHK	DQCIVDDITYNVNDTFHK	N/N[98.0%]	1622.58	N4H5F0S0G0	955.899	3819.57	4	-1	0	y4/			b2/b3/b4/b5/b7/b8/			0	0	0	0	0	63078	173353	0	0	0	7	24.7126	9.1571	-0.29295
17170	17173	PT3211S	VVLHPNYSQVDIGLIK	VVLHPNYSQVDIGLIK	N/N[98.9%]	2643.94	N6H7F0S1G0	1481	4438.97	3	-2	0	y5/			b4/			0	0	214965	0	0	0	298886	0	0	0	2	20.3017	4.163	2.8668
17181	17185	PT3212.7S	VVLHPNYSQVDIGLIK	VVLHPNYSQVDIGLIK	N/N[99.3%]	2643.94	N6H7F0S1G0	1110.5	4438.96	4	0	0	y4/y5/			b4/			0	0	1.83569e+06	0	0	0	3194880	0	0	0	3	21.2547	5.1625	2.2856
17214	17222	PT3218.04S	GLTFQQNASSMCGPDQDTAIR	GLTFQQNASSMCGPDQDTAIR	N/N[98.6%]	2350.79	N2H12F0S0G0	1163.22	4647.85	4	-2	0	y1/y4/y5/y8/y9/y10/y11/y12/y13/						0	0	0	0	0	91456.2	74421	0	0	0	9	25.3988	11.144	6.7071
17225	17227	PT3218.84S	VVLHPNYSQVDIGLIK	VVLHPNYSQVDIGLIK	N/N[99.1%]	2790	N6H7F1S1G0	1147.76	4585.02	4	-3	0	y5/			b4/			0	0	140874	0	0	0	244324	0	0	0	2	16.9586	4.1296	2.5119
17247	17249	PT3222.1S	VVLHPNYSQVDIGLIK	VVLHPNYSQVDIGLIK	N/N[99.4%]	2643.94	N6H7F0S1G0	1480.99	4438.95	3	-2	0	y5/			b4/			0	0	447406	0	0	0	558674	0	0	0	2	23.4462	4.1945	0.061866
17247	17250	PT3222.24S	VVLHPNYSQVDIGLIK	VVLHPNYSQVDIGLIK	N/N[98.7%]	2424.87	N5H6F1S1G0	1056.23	4219.89	4	-2	0	y4/y5/			b4/b12/			0	0	198616	0	0	0	523994	0	0	0	4	22.4806	6.1648	1.8749
17258	17259	PT3223.58S	VVLHPNYSQVDIGLIK	VVLHPNYSQVDIGLIK	N/N[99.5%]	2643.94	N6H7F0S1G0	1110.74	4438.95	4	-1	0	y4/y5/			b4/			0	0	1.06399e+06	0	0	0	1.89262e+06	0	0	0	3	22.3063	5.1731	-0.010179
17258	17263	PT3224.08S	VVLHPNYSQVDIGLIK	VVLHPNYSQVDIGLIK	N/N[98.4%]	2204.77	N4H5F0S2G0	1001.2	3999.79	4	-2	0	y1/y2/y4/y5/			b4/			0	0	141233	0	0	40899.2	506385	0	0	0	5	27.0357	8.1904	0.8727
17269	17273	PT3225.48S	VVLHPNYSQVDIGLIK	VVLHPNYSQVDIGLIK	N/N[98.7%]	2278.81	N5H6F0S1G0	1019.71	4073.82	4	-2	0	y4/y5/y6/			b4/b12/			335511	0	2.05131e+06	0	0	0	3.85266e+06	0	0	0	5	25.9896	8.1799	0.87285
17291	17293	PT3228.38S	VVLHPNYSQVDIGLIK	VVLHPNYSQVDIGLIK	N/N[99.1%]	2278.81	N5H6F0S1G0	1358.61	4073.83	3	0	0	y2/y4/y5/			b4/			926577	0	4889212	0	0	857312	7.92127e+06	0	0	0	4	30.5101	8.2251	1.3244
17291	17301	PT3229.48S	VVLHPNYSQVDIGLIK	VVLHPNYSQVDIGLIK	N/N[97.5%]	1913.68	N4H5F0S1G0	1237.24	3708.69	3	-1	0	y5/			b4/			0	0	46203.5	0	0	0	94661.2	0	0	0	2	15.0579	4.1106	1.4054
17302	17303	PT3229.87S	MVSHHNLTTGATLINEQWLLTTAK	MVSHHNLTTGATLINEQWLLTTAK	N/N[98.5%]	1622.58	N4H5F0S0G0	1076.5	4301.96	4	-1	0	y1/y3/y4/y5/y6/y7/			b5/			0	0	0	0	0	0	438145	0	0	0	7	22.0744	8.1407	-3.8146
17302	17307	PT3230.42S	VVLHPNYSQVDIGLIK	VVLHPNYSQVDIGLIK	N/N[97.9%]	2278.81	N5H6F0S1G0	815.972	4073.82	5	-2	0	y5/			b4/			0	0	83694.7	0	0	0	247870	0	0	0	2	22.0016	4.18	0.15062
17324	17325	PT3233.19S	VVLHPNYSQVDIGLIK	VVLHPNYSQVDIGLIK	N/N[98.2%]	2643.94	N6H7F0S1G0	1480.99	4438.96	3	-2	0	y4/y5/			b4/			0	0	356461	0	0	0	659958	0	0	0	3	22.6388	5.1764	1.1344
17324	17326	PT3233.28S	VVLHPNYSQVDIGLIK	VVLHPNYSQVDIGLIK	N/N[99.0%]	2424.87	N5H6F1S1G0	1055.72	4219.87	4	0	0	y4/y5/			b4/b12/			0	0	399983	0	0	0	942601	0	0	0	4	24.4914	6.1849	-1.0478
17324	17327	PT3233.42S	VVLHPNYSQVDIGLIK	VVLHPNYSQVDIGLIK	N/N[99.2%]	2424.87	N5H6F1S1G0	1407.97	4219.88	3	-2	0	y4/y5/			b4/			0	0	308105	0	0	0	581228	0	0	0	3	23.5052	5.1851	0.74966
17335	17336	PT3234.74S	VVLHPNYSQVDIGLIK	VVLHPNYSQVDIGLIK	N/N[97.9%]	2643.94	N6H7F0S1G0	1111	4438.95	4	-2	0	y4/y5/			b4/			0	0	791388	0	0	0	1.50881e+06	0	0	0	3	21.3738	5.1637	-0.21596
17335	17338	PT3235.02S	KVCQDCPLLAPLNDTR	KVCQDCPLLAPLNDTR	N/N[98.9%]	2204.77	N4H5F0S2G0	1369.92	4104.72	3	-3	0	y2/			b5/b9/b10/			0	0	153027	0	0	61131.8	421164	0	0	0	4	24.3609	7.1736	1.3786
17335	17345	PT3235.96S	AALAAFNAQNNGSNFQLEEISR	AALAAFNAQNNGSNFQLEEISR	N/N[99.4%]	1622.58	N4H5F0S0G0	1330.59	3987.76	3	-2	0	y1/y2/y3/y4/y5/y6/y7/y8/y9/y11/			b3/b4/b5/			0	0	0	0	0	0	0	0	0	0	13	31.6579	13.1866	5.1909
17346	17347	PT3236.38S	VVLHPNYSQVDIGLIK	VVLHPNYSQVDIGLIK	N/N[98.7%]	2278.81	N5H6F0S1G0	1019.71	4073.82	4	-2	0	y2/y4/y5/			b4/			0	0	5.89494e+06	0	0	0	1.25159e+07	0	0	0	4	24.208	6.1821	-0.14594
17346	17350	PT3236.76S	KVCQDCPLLAPLNDTR	KVCQDCPLLAPLNDTR	N/N[98.7%]	2204.77	N4H5F0S2G0	1027.18	4104.71	4	-1	0	y2/			b5/b6/b8/b9/b10/			0	0	349814	0	0	244173	1.62326e+06	0	0	0	6	32.1616	9.2316	-0.85588
17346	17351	PT3236.87S	GLTFQQNASSMCVPDQDTAIR	GLTFQQNASSMCVPDQDTAIR	N/N[98.6%]	2263.83	N5H5F3S0G0	1151.47	4602.87	4	0	0	y1/y3/y4/y5/y6/y8/y9/y10/y11/y12/y13/						0	0	0	0	0	0	0	0	0	0	11	38.4884	11.2749	-8.0833
17357	17362	PT3238.42S	GLTFQQNASSMCVPDQDTAIR	GLTFQQNASSMCVPDQDTAIR	N/N[99.4%]	2263.83	N5H5F3S0G0	1534.98	4602.93	3	0	0	y1/y4/y6/y8/y9/y10/						0	0	0	0	0	0	0	0	0	0	6	28.0549	6.2205	3.5883
17357	17366	PT3238.97S	AALAAFNAQNNGSNFQLEEISR	AALAAFNAQNNGSNFQLEEISR	N/N[98.9%]	1622.58	N4H5F0S0G0	997.942	3987.74	4	-1	0	y1/y2/y3/y4/y5/y6/y7/y8/y9/y10/y11/			b3/b4/b5/b6/b8/			0	0	0	0	0	0	0	0	0	0	16	40.5385	16.2454	1.1924
17368	17369	PT3239.49S	VVLHPNYSQVDIGLIK	VVLHPNYSQVDIGLIK	N/N[99.3%]	2278.81	N5H6F0S1G0	1358.61	4073.82	3	0	0	y2/y4/y5/			b4/			0	0	3.11268e+06	0	0	0	5.70819e+06	0	0	0	4	27.9653	6.2197	0.69511
17379	17386	PT3241.94S	GLTFQQNASSMCVPDQDTAIR	GLTFQQNASSMCVPDQDTAIR	B/N[99.3%]	2060.76	N4H5F3S0G0	1467.6	4399.79	3	-1	0	y1/y4/y6/y8/						0	0	0	0	0	0	0	0	0	0	4	22.423	4.1842	-9.7031
17390	17400	PT3243.97S	SPYYNVSDEISFHCYDGYTLR	SPYYNVSDEISFHCYDGYTLR	N/N[98.8%]	1622.58	N4H5F0S0G0	1404.58	4208.7	3	-3	0	y1/y3/y5/y7/y8/y9/y11/			b6/b15/			0	0	0	0	0	162858	251355	0	0	0	9	38.8175	11.2782	-0.66409
17401	17404	PT3244.57S	VVLHPNYSQVDIGLIK	VVLHPNYSQVDIGLIK	N/N[98.9%]	2424.87	N5H6F1S1G0	1407.97	4219.88	3	-2	0	y4/y5/			b4/			0	0	279993	0	0	0	501179	0	0	0	3	23.7113	5.1871	0.74966
17401	17405	PT3244.7S	VVLHPNYSQVDIGLIK	VVLHPNYSQVDIGLIK	N/N[99.1%]	2424.87	N5H6F1S1G0	1056.23	4219.87	4	-2	0	y2/y4/y5/			b4/			0	0	272740	0	0	65012.3	655186	0	0	0	4	25.3104	7.1831	-1.1336
17401	17409	PT3245.25S	SPYYNVSDEISFHCYDGYTLR	SPYYNVSDEISFHCYDGYTLR	N/N[96.9%]	1622.58	N4H5F0S0G0	1052.93	4208.71	4	0	0	y1/y5/y7/y8/y9/y11/y13/y15/			b3/b6/			0	0	0	0	0	243560	440211	0	0	0	10	40.1981	12.282	-0.18999
17412	17413	PT3245.97S	KVCQDCPLLAPLNDTR	KVCQDCPLLAPLNDTR	N/N[99.1%]	2204.77	N4H5F0S2G0	1369.92	4104.74	3	-3	0	y2/			b5/b9/b10/			0	0	661371	0	0	200448	1.68505e+06	0	0	0	4	19.5412	7.1254	5.3934
17412	17417	PT3246.42S	VVLHPNYSQVDIGLIK	VVLHPNYSQVDIGLIK	N/N[98.8%]	1913.68	N4H5F0S1G0	1237.24	3708.69	3	-1	0	y1/y2/y4/y5/y6/y9/			b4/			99330.6	0	546808	0	0	151591	1.11207e+06	0	0	0	7	31.5077	11.2051	-0.66826
17423	17424	PT3247.49S	VVLHPNYSQVDIGLIK	VVLHPNYSQVDIGLIK	N/N[98.6%]	2278.81	N5H6F0S1G0	1019.71	4073.82	4	-2	0	y2/y4/y5/			b4/			0	0	3.723e+06	0	0	925271	8.81823e+06	0	0	0	4	27.0001	7.2	0.63313
17423	17425	PT3247.56S	KVCQDCPLLAPLNDTR	KVCQDCPLLAPLNDTR	N/N[98.9%]	2204.77	N4H5F0S2G0	1026.93	4104.71	4	0	0	y1/y2/y6/			b5/b6/b8/b9/b10/			0	0	792550	0	0	459668	3.33021e+06	0	0	0	8	32.7518	11.2175	0.080392
17423	17426	PT3247.65S	GLTFQQNASSMCVPDQDTAIR	GLTFQQNASSMCVPDQDTAIR	N/N[99.2%]	2263.83	N5H5F3S0G0	1151.98	4602.88	4	-2	0	y1/y4/y5/y6/y8/y9/y10/y12/y13/						0	0	0	0	0	0	0	0	0	0	9	34.5709	9.2557	-7.3133
17423	17427	PT3247.73S	VVLHPNYSQVDIGLIK	VVLHPNYSQVDIGLIK	N/N[98.3%]	1913.68	N4H5F0S1G0	927.928	3708.69	4	0	0	y1/y2/y4/y5/y6/y12/			b2/b4/			144964	0	828893	0	0	334855	2.90424e+06	0	0	0	8	33.6682	12.2167	0.10129
17434	17440	PT3249.54S	GLTFQQNASSMCVPDQDTAIR	GLTFQQNASSMCVPDQDTAIR	N/N[99.1%]	2263.83	N5H5F3S0G0	1535.97	4602.87	3	-3	0	y1/y4/y6/y8/y9/y10/						0	0	0	0	0	0	0	0	0	0	6	29.4379	6.2344	-8.8616
17445	17446	PT3250.48S	VVLHPNYSQVDIGLIK	VVLHPNYSQVDIGLIK	N/N[99.2%]	2278.81	N5H6F0S1G0	1359.28	4073.82	3	-2	0	y2/y4/y5/y6/			b4/			0	0	2.62499e+06	0	0	442440	4.66383e+06	0	0	0	5	30.9819	8.2298	-0.26273
17456	17457	PT3252.1S	GLTFQQNASSMCVPDQDTAIR	GLTFQQNASSMCVPDQDTAIR	B/N[99.3%]	2060.76	N4H5F3S0G0	1100.7	4399.79	4	0	0	y1/y4/y5/y6/y8/y9/y10/y12/y13/						0	0	0	0	0	0	0	0	0	0	9	35.4814	9.2648	-9.0545
17467	17469	PT3253.86S	GLTFQQNASSMCVPDQDTAIR	GLTFQQNASSMCVPDQDTAIR	B/N[99.1%]	2060.76	N4H5F3S0G0	1467.94	4399.8	3	-2	0	y1/y4/y6/y8/						0	0	0	0	0	0	0	0	0	0	4	23.9778	4.1998	-7.5247
17478	17481	PT3255.56S	VVLHPNYSQVDIGLIK	VVLHPNYSQVDIGLIK	N/N[98.8%]	2424.87	N5H6F1S1G0	1055.99	4219.92	4	-1	0	y5/			b4/			0	0	132917	0	0	0	295066	0	0	0	2	20.0301	4.1603	8.5711
17478	17484	PT3255.96S	VVLHPNYSQVDIGLIK	VVLHPNYSQVDIGLIK	N/N[99.3%]	1914.7	N4H5F2S0G0	742.744	3709.69	5	0	0	y4/y5/			b4/			0	0	37264.9	0	0	18891.5	255724	0	0	0	3	22.6775	6.1668	-5.6644
17489	17490	PT3256.91S	VVLHPNYSQVDIGLIK	VVLHPNYSQVDIGLIK	N/N[99.3%]	1913.68	N4H5F0S1G0	1237.57	3708.69	3	-2	0	y1/y2/y4/y5/y6/y9/			b4/			4.35848e+06	0	23650568	0	0	7.48986e+06	47612294	0	0	0	7	35.3755	11.2438	-0.65123
17500	17501	PT3258.37S	VVLHPNYSQVDIGLIK	VVLHPNYSQVDIGLIK	N/N[98.8%]	1913.68	N4H5F0S1G0	928.179	3708.69	4	-1	0	y1/y2/y4/y5/y6/y9/y12/			b4/			1.62793e+06	0	9.84156e+06	0	0	3.71403e+06	28496394	0	0	0	8	35.3058	12.2331	-0.27666
17500	17503	PT3258.52S	VVLHPNYSQVDIGLIK	VVLHPNYSQVDIGLIK	N/N[97.3%]	2278.81	N5H6F0S1G0	1019.21	4073.82	4	0	0	y4/y5/			b4/			0	0	1.28701e+06	0	0	0	2.59655e+06	0	0	0	3	22.4866	5.1749	0.24257
17500	17505	PT3258.79S	GLTFQQNASSMCVPDQDTAIR	GLTFQQNASSMCVPDQDTAIR	N/N[98.7%]	2263.83	N5H5F3S0G0	1151.73	4602.88	4	-1	0	y1/y4/y5/y6/y8/y9/y10/y13/						0	0	0	0	0	0	0	0	0	0	8	33.3946	8.2539	-6.7967
17500	17506	PT3258.92S	NTTCQDLQIEVTVK	NTTCQDLQIEVTVK	N/N[98.9%]	2204.77	N4H5F0S2G0	964.401	3853.58	4	-1	0	y1/y3/y4/y5/y6/y8/y9/y11/y12/			b2/			260514	0	329074	0	0	69041.1	0	0	0	0	10	26.097	13.131	-4.6222
17522	17523	PT3261.39S	VVLHPNYSQVDIGLIK	VVLHPNYSQVDIGLIK	N/N[97.1%]	2278.81	N5H6F0S1G0	1358.95	4073.82	3	-1	0	y2/y4/y5/			b4/			0	0	847199	0	0	0	1.69272e+06	0	0	0	4	26.6504	6.2065	0.081351
17522	17530	PT3262.3S	GLTFQQNASSMCVPDQDTAIR	GLTFQQNASSMCVPDQDTAIR	N/N[99.2%]	2263.83	N5H5F3S0G0	1535.63	4602.88	3	-2	0	y1/y4/y5/y6/y8/y9/						0	0	0	0	0	0	0	0	0	0	6	22.9579	6.1696	-6.8863
17533	17534	PT3262.96S	GLTFQQNASSMCVPDQDTAIR	GLTFQQNASSMCVPDQDTAIR	B/N[98.8%]	2060.76	N4H5F3S0G0	1101.21	4399.8	4	-2	0	y1/y4/y5/y6/y8/y9/y10/y12/						0	0	0	0	0	0	0	0	0	0	8	30.6295	8.2263	-8.138
17533	17539	PT3263.63S	ALPQPQNVTSLLGCTH	ALPQPQNVTSLLGCTH	N/N[98.9%]	1622.58	N4H5F0S0G0	1120.5	3358.47	3	-1	0	y1/y4/y5/y7/y8/y12/	y14/					133858	0	275430	0	0	0	0	0	0	0	6	22.7171	8.1472	2.1384
17544	17545	PT3264.57S	RNPPMGGNVVIFDTVITNQEEPYQNHSGR	RNPPMGGNVVIFDTVITNQEEPYQNHSGR	N/N[99.4%]	2059.73	N4H5F1S1G0	1333.58	5329.31	4	-2	0	y4/			b2/b10/b11/b13/			0	0	0	0	0	213193	1.31172e+06	0	1.23702e+06	0	5	29.5572	8.2156	-0.63364
17555	17559	PT3266.36S	REGDHEFLEVPEAQEDVEATFPVHQPGNYSCSYR	REGDHEFLEVPEAQEDVEATFPVHQPGNYSCSYR	N/N[99.3%]	1913.68	N4H5F0S1G0	1182.69	5906.43	5	-3	0	y1/y12/			b4/b6/b9/b10/	b6/b7/b8/b9/b10/b16/b25/		0	0	0	0	0	0	203586	0	777457	0	6	23.9387	8.1594	-4.6916
17555	17561	PT3266.64S	RNPPMGGNVVIFDTVITNQEEPYQNHSGR	RNPPMGGNVVIFDTVITNQEEPYQNHSGR	N/N[99.1%]	1914.7	N4H5F2S0G0	1297.57	5184.24	4	-3	0	y3/y4/			b11/b13/	b14/		0	0	0	0	0	0	437646	0	253115	0	4	18.0256	6.1203	-6.6859
17566	17567	PT3267.57S	VVLHPNYSQVDIGLIK	VVLHPNYSQVDIGLIK	N/N[99.1%]	1913.68	N4H5F0S1G0	1237.57	3708.69	3	-2	0	y1/y2/y4/y5/y6/y9/y12/			b4/b12/			6.51927e+06	0	28367198	0	0	8.52366e+06	58732530	0	0	0	9	41.0463	13.2805	-0.74998
17577	17578	PT3269.08S	VVLHPNYSQVDIGLIK	VVLHPNYSQVDIGLIK	N/N[99.0%]	1913.68	N4H5F0S1G0	928.429	3708.69	4	-2	0	y1/y2/y4/y5/y6/			b2/b4/			1.58042e+06	0	8.65775e+06	0	0	4138949	29027959	0	0	0	7	36.2	11.252	-0.58878
17577	17579	PT3269.21S	VVLHPNYSQVDIGLIK	VVLHPNYSQVDIGLIK	N/N[98.7%]	2278.81	N5H6F0S1G0	1019.71	4073.82	4	-2	0	y2/y4/y5/			b4/			0	0	335668	0	0	0	683056	0	0	0	4	22.3346	6.1633	-0.38566
17588	17592	PT3271.11S	NTTCQDLQIEVTVK	NTTCQDLQIEVTVK	N/N[98.9%]	2204.77	N4H5F0S2G0	964.404	3853.59	4	-1	0	y3/y5/y6/y7/y8/y10/y11/y12/			b2/			206722	0	300824	0	0	68502.9	0	0	0	0	9	24.4841	12.1248	-0.94765
17588	17594	PT3271.36S	RNPPMGGNVVIFDTVITNQEEPYQNHSGR	RNPPMGGNVVIFDTVITNQEEPYQNHSGR	N/N[99.3%]	1913.68	N4H5F0S1G0	1037.86	5183.25	5	-2	0	y3/			b8/b10/b11/b13/	b9/		0	0	0	0	0	0	367806	0	401373	0	5	22.0988	7.151	-0.19898
17588	17595	PT3271.49S	GLTFQQNASSMCVPDQDTAIR	GLTFQQNASSMCVPDQDTAIR	N/N[98.1%]	2263.83	N5H5F3S0G0	1151.98	4602.88	4	-2	0	y1/y4/y6/y8/y9/						0	0	0	0	0	0	0	0	0	0	5	22.1864	5.1719	-5.7221
17588	17597	PT3271.77S	ALPQPQNVTSLLGCTH	ALPQPQNVTSLLGCTH	N/N[99.0%]	1622.58	N4H5F0S0G0	1680.24	3358.47	2	-1	0	y1/y4/y5/y7/y8/y12/						46253.5	0	129912	0	0	0	0	0	0	0	6	31.0554	8.2306	2.0331
17599	17602	PT3272.53S	VVLHPNYSQVDIGLIK	VVLHPNYSQVDIGLIK	N/N[98.4%]	2278.81	N5H6F0S1G0	1358.95	4073.83	3	-1	0	y4/y5/			b4/			0	0	142633	0	0	0	276693	0	0	0	3	22.0276	5.1703	2.1489
17610	17617	PT3274.5S	YTGNASALFILPDQDK	YTGNASALFILPDQDK	N/N[99.4%]	1987.71	N5H6F0S0G0	1247.87	3740.59	3	-1	0	y5/y6/y7/y8/						0	0	310104	0	0	0	0	0	0	0	4	21.8085	5.1681	-0.19531
17621	17622	PT3275.3S	ALPQPQNVTSLLGCTH	ALPQPQNVTSLLGCTH	N/N[99.1%]	1622.58	N4H5F0S0G0	1120.16	3358.46	3	0	0	y1/y4/y5/y6/y7/y8/y9/y12/y14/	y14/					1.91853e+06	0	3.91169e+06	0	0	0	0	0	0	0	9	31.1675	11.2017	0.8111
17621	17624	PT3275.57S	ALPQPQNVTSLLGCTH	ALPQPQNVTSLLGCTH	N/N[99.3%]	1622.58	N4H5F0S0G0	840.871	3358.45	4	-2	0	y1/y2/y4/y5/y7/y8/y12/y14/	y12/y14/					33311	0	96418.2	0	0	0	0	0	0	0	8	27.5766	10.1758	-2.0992
17632	17638	PT3277.43S	REGDHEFLEVPEAQEDVEATFPVHQPGNYSCSYR	REGDHEFLEVPEAQEDVEATFPVHQPGNYSCSYR	N/N[99.2%]	1913.68	N4H5F0S1G0	1182.5	5906.46	5	-2	0	y12/			b4/b9/b10/	b7/b9/b10/b16/b25/		0	0	0	0	0	0	0	0	447158	0	4	15.3551	5.1036	0.67119
17654	17656	PT3280S	VVLHPNYSQVDIGLIK	VVLHPNYSQVDIGLIK	N/N[98.7%]	1913.68	N4H5F0S1G0	928.18	3708.69	4	-1	0	y1/y2/y4/y5/y6/			b4/b12/			0	0	764557	0	0	278098	2.74418e+06	0	0	0	7	29.2762	10.1928	0.84244
17654	17658	PT3280.28S	XVSHHNLTTGATLINEQWLLTTAK	MVSHHNLTTGATLINEQWLLTTAK	N/N[98.3%]	2245.8	N5H4F0S2G0	989.447	4941.2	5	-2	1	y1/y2/y3/y4/y5/y6/y7/y8/y9/y10/y11/						0	0	0	0	0	0	0	0	0	0	11	21.4604	11.1046	1.7219
17654	17661	PT3280.69S	VVLHPNYSQVDIGLIK	VVLHPNYSQVDIGLIK	N/N[97.2%]	1548.54	N3H4F0S1G0	1115.86	3343.56	3	-2	0	y1/y2/y4/y5/y6/y9/y12/			b2/b4/			0	0	181577	0	0	70784.6	558175	0	0	0	9	32.4085	12.2041	1.285
17676	17677	PT3283.27S	MVSHHNLTTGATLINEQWLLTTAK	MVSHHNLTTGATLINEQWLLTTAK	N/N[98.3%]	2204.77	N4H5F0S2G0	978.041	4884.17	5	-2	0	y1/y2/y3/y4/y5/y6/y7/y8/y10/y11/			b5/			0	0	0	0	0	58783.3	371683	0	0	0	11	23.0993	13.101	0.24861
17676	17678	PT3283.41S	NTTCQDLQIEVTVK	NTTCQDLQIEVTVK	N/N[97.9%]	2204.77	N4H5F0S2G0	964.405	3853.59	4	-1	0	y3/y5/y6/y12/						128855	0	180307	0	0	41620.3	0	0	0	0	4	22.6643	7.1566	-0.060698
17698	17702	PT3286.93S	CGLVPVLAENYNK	CGLVPVLAENYNK	N/N[98.9%]	1913.68	N4H5F0S1G0	1130.82	3390.43	3	0	0	y9/			b2/b3/b4/			246470	0	586509	0	0	0	0	0	0	0	4	27.5206	6.2152	0.35345
17731	17732	PT3291.25S	XVSHHNLTTGATLINEQWLLTTAK	MVSHHNLTTGATLINEQWLLTTAK	N/N[98.3%]	2245.8	N5H4F0S2G0	989.445	4941.19	5	-2	1	y1/y2/y3/y4/y5/y6/y7/y8/y9/y10/y11/y13/						0	0	0	0	0	0	0	0	0	0	12	23.356	12.1136	0.23962
17731	17734	PT3291.44S	VVLHPNYSQVDIGLIK	VVLHPNYSQVDIGLIK	N/N[98.2%]	1913.68	N4H5F0S1G0	927.93	3708.7	4	0	0	y1/y2/y4/y5/y6/			b4/			0	0	253781	0	0	113253	846875	0	0	0	6	30.3842	9.2138	1.8787
17742	17745	PT3293.05S	CGLVPVLAENYNK	CGLVPVLAENYNK	N/N[99.4%]	1913.68	N4H5F0S1G0	848.613	3390.43	4	-1	0	y9/			b2/b3/b4/			76284.7	0	194046	0	0	0	0	0	0	0	4	36.9537	6.3095	-1.1798
17764	17774	PT3297.25S	NTTCQDLQIEVTVK	NTTCQDLQIEVTVK	N/N[98.7%]	2204.77	N4H5F0S2G0	964.408	3853.6	4	-1	0	y3/y5/y11/y12/						85999.8	0	129898	0	0	0	0	0	0	0	4	20.1473	6.1415	2.3468
17775	17776	PT3297.64S	CGLVPVLAENYNK	CGLVPVLAENYNK	N/N[99.1%]	1913.68	N4H5F0S1G0	1131.15	3390.43	3	-1	0	y9/			b2/b3/b4/			290289	0	639625	0	0	0	0	0	0	0	4	28.4697	6.2247	-0.70806
17775	17785	PT3298.87S	XVSHHNLTTGATLINEQWLLTTAK	MVSHHNLTTGATLINEQWLLTTAK	N/N[98.8%]	2278.81	N5H6F0S1G0	1244.8	4974.19	4	-2	1	y4/y5/y6/y10/y11/						0	0	0	0	0	105597	538673	0	0	0	5	22.836	7.1584	-1.6873
17786	17790	PT3299.67S	EGDHEFLEVPEAQEDVEATFPVHQPGNYSCSYR	EGDHEFLEVPEAQEDVEATFPVHQPGNYSCSYR	N/N[98.1%]	1622.58	N4H5F0S0G0	1366.33	5459.27	4	-3	0				b5/b6/b7/b8/b9/			0	0	0	0	0	0	0	0	0	0	5	15.8315	5.1083	2.6589
17808	17809	PT3302.53S	XVSHHNLTTGATLINEQWLLTTAK	MVSHHNLTTGATLINEQWLLTTAK	N/N[95.7%]	2245.8	N5H4F0S2G0	989.046	4941.2	5	0	1	y1/y2/y3/y4/y5/y6/y7/y8/y9/y10/y11/						0	0	0	0	0	0	0	0	0	0	11	21.1664	11.1017	2.314
17808	17817	PT3303.6S	VVLHPNYSQVDIGLIK	VVLHPNYSQVDIGLIK	N/N[98.5%]	1913.68	N4H5F0S1G0	928.18	3708.69	4	-1	0	y4/y5/			b4/			0	0	100286	0	0	0	333488	0	0	0	3	23.8662	5.1887	0.77661
17808	17818	PT3303.74S	EGDHEFLEVPEAQEDVEATFPVHQPGNYSCSYR	EGDHEFLEVPEAQEDVEATFPVHQPGNYSCSYR	N/N[99.0%]	1622.58	N4H5F0S0G0	1093.26	5459.25	5	-3	0	y17/	y18/		b4/b5/b6/b7/b8/b9/			0	0	0	0	0	0	66472.6	0	119188	0	7	24.7024	9.157	-2.1955
17841	17842	PT3307.53S	VCQDCPLLAPLNDTR	VCQDCPLLAPLNDTR	N/N[99.5%]	2278.81	N5H6F0S1G0	1351.56	4050.66	3	-2	0	y2/			b8/b9/			0	0	479015	0	0	0	0	0	0	0	3	15.3921	4.1139	0.37102
17841	17845	PT3307.94S	VCQDCPLLAPLNDTR	VCQDCPLLAPLNDTR	N/N[99.1%]	2278.81	N5H6F0S1G0	1013.67	4050.66	4	-1	0	y2/y6/			b2/b5/b7/b8/b9/			0	0	329780	0	0	0	0	0	0	0	7	22.1255	8.1413	1.1961
17841	17847	PT3308.21S	XVSHHNLTTGATLINEQWLLTTAK	MVSHHNLTTGATLINEQWLLTTAK	N/N[96.5%]	1955.72	N5H4F2S0G0	931.423	4651.08	5	-2	1	y1/y2/y3/y4/y5/y6/y7/y8/y9/y10/y11/						0	0	0	0	0	0	0	0	0	0	11	24.1813	11.1318	-7.2411
17852	17853	PT3309.15S	CGLVPVLAENYNK	CGLVPVLAENYNK	N/N[99.1%]	1913.68	N4H5F0S1G0	1130.82	3390.43	3	0	0	y9/			b2/b3/b4/			431564	0	929391	0	0	0	0	0	0	0	4	29.921	6.2392	0.7855
17863	17865	PT3310.89S	XVSHHNLTTGATLINEQWLLTTAK	MVSHHNLTTGATLINEQWLLTTAK	N/N[98.5%]	2278.81	N5H6F0S1G0	1244.81	4974.19	4	-2	1	y3/y4/y5/y6/y7/y10/y11/						0	0	0	0	0	162547	784969	0	0	0	7	25.3827	9.1638	-0.80386
17885	17889	PT3314.32S	LANLTQGEDQYYLR	LANLTQGEDQYYLR	N/N[99.4%]	2569.9	N5H6F0S2G0	1064.44	4253.74	4	-1	0	y3/y5/y8/y9/y10/						94214.9	0	590717	0	0	0	0	0	0	0	5	23.6225	7.1662	0.68153
17907	17915	PT3318.08S	EHEAQSNASLDVFLGHTNVEELMK	EHEAQSNASLDVFLGHTNVEELMK	N/N[98.0%]	1622.58	N4H5F0S0G0	1081.47	4320.86	4	-2	0	y4/y5/y8/y10/y11/y12/y13/			b2/b3/b4/			0	0	0	0	0	179176	519901	0	102907	0	10	34.5544	13.2155	0.35828
17940	17942	PT3322.09S	XVSHHNLTTGATLINEQWLLTTAK	MVSHHNLTTGATLINEQWLLTTAK	N/N[98.8%]	2278.81	N5H6F0S1G0	1244.81	4974.21	4	-2	1	y4/y5/y10/y11/						0	0	0	0	0	0	396447	0	0	0	4	18.3314	5.1333	2.8282
17940	17943	PT3322.22S	VVLHPNYSQVDIGLIK	VVLHPNYSQVDIGLIK	N/N[98.4%]	1913.68	N4H5F0S1G0	928.176	3708.68	4	-1	0	y5/			b4/			0	0	62404.3	0	0	0	253385	0	0	0	2	20.4301	4.1643	-2.9098
17951	17952	PT3323.57S	XVSHHNLTTGATLINEQWLLTTAK	MVSHHNLTTGATLINEQWLLTTAK	N/N[98.7%]	1913.68	N4H5F0S1G0	1153.53	4609.07	4	-2	1	y3/y4/y5/y6/y7/y8/y9/y10/y11/y17/			b5/			0	0	0	0	0	1.15867e+06	5.85627e+06	0	0	0	11	36.6057	13.2361	1.3302
17962	17964	PT3325.21S	LANLTQGEDQYYLR	LANLTQGEDQYYLR	N/N[98.8%]	2569.9	N5H6F0S2G0	1064.69	4253.74	4	-2	0	y5/y8/y10/						77395.7	0	425575	0	0	0	0	0	0	0	3	20.7351	5.1574	-0.45152
17962	17967	PT3325.56S	MVSHHNLTTGATLINEQWLLTTAK	MVSHHNLTTGATLINEQWLLTTAK	N/N[99.2%]	2424.87	N5H6F1S1G0	1277.32	5104.27	4	-2	0	y4/y5/y7/y10/						0	0	0	0	0	154399	624859	0	0	0	4	21.7404	6.1574	1.6087
17973	17976	PT3327.01S	VVLHPNYSQVDIGLIK	VVLHPNYSQVDIGLIK	N/N[98.4%]	2279.83	N5H6F2S0G0	1019.96	4074.81	4	-2	0	y2/y4/y5/			b4/			0	0	0	0	0	0	544312	0	0	0	4	16.1017	5.111	-8.3277
17984	17987	PT3328.62S	XVSHHNLTTGATLINEQWLLTTAK	MVSHHNLTTGATLINEQWLLTTAK	N/N[94.4%]	1954.7	N5H4F0S1G0	931.43	4650.11	5	-3	1	y1/y2/y3/y4/y5/y6/y7/y8/y9/y10/y11/						0	0	0	0	0	0	0	0	0	0	11	24.7306	11.1373	3.7075
17984	17988	PT3328.76S	MVSHHNLTTGATLINEQWLLTTAK	MVSHHNLTTGATLINEQWLLTTAK	N/N[99.0%]	2278.81	N5H6F0S1G0	1240.81	4958.19	4	-2	0	y4/y5/y6/y7/y10/						0	0	0	0	0	160589	686903	0	0	0	5	20.6783	7.1368	-1.9306
17984	17993	PT3329.45S	MVSHHNLTTGATLINEQWLLTTAK	MVSHHNLTTGATLINEQWLLTTAK	N/N[99.0%]	2701.98	N7H7F1S0G0	1346.35	5381.35	4	-1	0	y4/y5/y10/						0	0	0	0	0	70873.3	347572	0	0	0	3	16.4382	5.1144	-4.0187
18006	18013	PT3332.25S	LGHCPDPVLVNGEFSSSGPVNVSDK	LGHCPDPVLVNGEFSSSGPVNVSDK	N/N[99.0%]	2205.79	N4H5F2S1G0	1205.51	4817	4	-2	0	y3/y10/			b3/b4/b6/b8/b9/b10/			0	0	0	0	0	0	0	0	0	0	8	18.8522	8.1085	-7.9847
18017	18021	PT3333.46S	MVSHHNLTTGATLINEQWLLTTAK	MVSHHNLTTGATLINEQWLLTTAK	N/N[98.6%]	2278.81	N5H6F0S1G0	992.646	4958.19	5	-1	0	y1/y3/y4/y5/y6/y7/y8/y9/y10/y11/			b5/			0	0	0	0	0	221430	1.13256e+06	0	0	0	11	34.6992	13.217	-1.4781
18028	18029	PT3334.67S	XVSHHNLTTGATLINEQWLLTTAK	MVSHHNLTTGATLINEQWLLTTAK	N/N[98.7%]	1913.68	N4H5F0S1G0	1153.52	4609.06	4	-2	1	y3/y4/y5/y6/y7/y8/y9/y10/y11/y12/			b5/			0	0	0	0	0	1.56755e+06	6.68544e+06	0	0	0	11	37.6447	13.2464	0.058956
18028	18032	PT3335.08S	VCQDCPLLAPLNDTR	VCQDCPLLAPLNDTR	N/N[98.8%]	1913.68	N4H5F0S1G0	1229.52	3685.53	3	-1	0	y2/			b5/b8/b9/			0	0	453163	0	0	0	0	0	0	0	4	16.3845	5.1138	0.92001
18028	18034	PT3335.36S	LANLTQGEDQYYLR	LANLTQGEDQYYLR	N/N[98.9%]	2715.96	N5H6F1S2G0	1101.21	4399.79	4	-2	0	y1/y8/y9/y10/						0	0	250574	0	0	0	0	0	0	0	4	15.4583	5.1046	-1.3886
18039	18041	PT3336.5S	MVSHHNLTTGATLINEQWLLTTAK	MVSHHNLTTGATLINEQWLLTTAK	N/N[99.2%]	2424.87	N5H6F1S1G0	1277.32	5104.25	4	-2	0	y4/y5/y7/y10/						0	0	0	0	0	236178	1.0343e+06	0	0	0	4	25.5629	6.1956	-1.1655
18050	18054	PT3338.36S	MVSHHNLTTGATLINEQWLLTTAK	MVSHHNLTTGATLINEQWLLTTAK	N/N[98.6%]	2059.73	N4H5F1S1G0	1186.04	4739.14	4	-2	0	y3/y4/y5/y6/y7/y10/y11/			b5/			0	0	0	0	0	302182	1.28338e+06	0	0	0	8	26.6012	10.166	2.8398
18050	18056	PT3338.63S	VCQDCPLLAPLNDTR	VCQDCPLLAPLNDTR	N/N[99.0%]	1913.68	N4H5F0S1G0	922.387	3685.52	4	-1	0	y2/y6/y7/			b2/b3/b4/b5/b7/b8/b9/			80863.8	0	561914	0	0	0	0	0	0	0	10	29.5542	12.1755	-0.57386
18061	18062	PT3339.57S	MVSHHNLTTGATLINEQWLLTTAK	MVSHHNLTTGATLINEQWLLTTAK	N/N[99.1%]	2278.81	N5H6F0S1G0	1240.81	4958.2	4	-2	0	y4/y5/y6/y10/			b5/			0	0	0	0	0	2.08109e+06	9.75602e+06	0	0	0	5	29.8456	7.2285	-0.25644
18061	18065	PT3339.96S	MVSHHNLTTGATLINEQWLLTTAK	MVSHHNLTTGATLINEQWLLTTAK	N/N[98.7%]	2075.73	N4H6F0S1G0	1189.79	4755.13	4	-1	0	y3/y4/y5/y6/y7/y8/y10/y11/						0	0	0	0	0	252553	1.04008e+06	0	0	0	8	30.823	10.2082	1.6304
18072	18078	PT3341.85S	ENLTAPGSDSAVFFEQGTTR	ENLTAPGSDSAVFFEQGTTR	N/N[99.2%]	2278.81	N5H6F0S1G0	1102.71	4405.81	4	-2	0	y1/y4/y5/y6/y7/y8/y9/y11/y15/	y15/					0	0	129187	0	0	0	0	0	0	0	9	28.8614	10.1886	1.4479
18072	18079	PT3341.99S	MVSHHNLTTGATLINEQWLLTTAK	MVSHHNLTTGATLINEQWLLTTAK	N/N[99.2%]	2424.87	N5H6F1S1G0	1022.26	5104.25	5	-3	0	y4/y5/y7/y10/						0	0	0	0	0	46710.3	215804	0	0	0	4	19.3934	6.1339	-1.9806
18083	18087	PT3343.09S	MVSHHNLTTGATLINEQWLLTTAK	MVSHHNLTTGATLINEQWLLTTAK	N/N[98.4%]	1913.68	N4H5F0S1G0	1149.77	4593.06	4	-3	0	y1/y2/y3/y4/y5/y6/y7/y8/y9/y10/y11/y17/			b5/			0	0	0	0	0	587269	2.36593e+06	0	0	0	13	37.2986	15.223	-1.2469
18094	18099	PT3344.78S	MVSHHNLTTGATLINEQWLLTTAK	MVSHHNLTTGATLINEQWLLTTAK	N/N[98.3%]	2278.81	N5H6F0S1G0	993.249	4958.2	5	-4	0	y1/y2/y3/y4/y5/y6/y7/y8/y9/y10/y11/						0	0	0	0	0	129495	676530	0	0	0	11	26.2057	13.1321	-0.57818
18105	18106	PT3345.88S	VCQDCPLLAPLNDTR	VCQDCPLLAPLNDTR	N/N[99.3%]	1913.68	N4H5F0S1G0	1229.18	3685.53	3	0	0	y2/y6/			b2/b5/b7/b8/b9/			1.17669e+06	0	1.16939e+07	0	0	0	0	0	0	0	7	26.6059	9.1761	1.3003
18105	18107	PT3345.97S	XVSHHNLTTGATLINEQWLLTTAK	MVSHHNLTTGATLINEQWLLTTAK	N/N[98.5%]	1913.68	N4H5F0S1G0	1153.52	4609.07	4	-2	1	y3/y4/y5/y6/y7/y8/y9/y10/y11/y17/			b5/			0	0	0	0	0	291761	1.4974e+06	0	0	0	11	33.1628	13.2016	0.27083
18105	18110	PT3346.32S	MVSHHNLTTGATLINEQWLLTTAK	MVSHHNLTTGATLINEQWLLTTAK	N/N[99.0%]	1913.68	N4H5F0S1G0	1532.36	4593.06	3	-2	0	y3/y4/y5/y6/y7/y8/y10/y11/y15/y17/			b4/b5/b7/			0	0	0	0	0	332280	1.01044e+06	0	0	0	13	41.1289	15.2613	-1.3908
18105	18111	PT3346.46S	VIDFNCTTSSVSSALANTK	VIDFNCTTSSVSSALANTK	N/N[99.3%]	1913.68	N4H5F0S1G0	1310.22	3928.65	3	0	0	y2/y3/y4/y5/y7/y8/y9/y10/y11/y12/y13/			b3/			103315	0	384461	0	0	0	0	0	0	0	12	30.4599	14.1646	-1.3617
18105	18112	PT3346.57S	MVSHHNLTTGATLINEQWLLTTAK	MVSHHNLTTGATLINEQWLLTTAK	N/N[98.1%]	1913.68	N4H5F0S1G0	919.821	4593.07	5	-2	0	y1/y2/y3/y4/y5/y6/y7/y8/y9/y10/y11/y13/			b5/			0	0	0	0	0	305645	1.44353e+06	0	0	0	13	41.4183	15.2642	-0.90458
18105	18113	PT3346.69S	VIDFNCTTSSVSSALANTK	VIDFNCTTSSVSSALANTK	N/N[98.9%]	1913.68	N4H5F0S1G0	983.42	3928.65	4	-2	0	y2/y3/y4/y5/y6/y7/y8/y9/y10/y11/y12/y13/y14/			b2/b3/			198348	0	374270	0	0	0	0	0	0	0	15	40.6783	17.2368	-0.71133
18105	18114	PT3346.81S	MVSHHNLTTGATLINEQWLLTTAK	MVSHHNLTTGATLINEQWLLTTAK	N/N[98.7%]	2278.81	N5H6F0S1G0	992.647	4958.2	5	-1	0	y3/y4/y5/y6/y7/y8/y9/y10/y11/						0	0	0	0	0	138445	760222	0	0	0	9	26.0037	11.15	-0.49327
18116	18118	PT3347.45S	MVSHHNLTTGATLINEQWLLTTAK	MVSHHNLTTGATLINEQWLLTTAK	N/N[98.8%]	2424.87	N5H6F1S1G0	1277.58	5104.29	4	-3	0	y4/y5/y10/						0	0	0	0	0	0	333052	0	0	0	3	17.7763	4.1378	5.3519
18116	18120	PT3347.67S	VCQDCPLLAPLNDTR	VCQDCPLLAPLNDTR	N/N[99.4%]	1930.69	N4H6F1S0G0	1234.86	3702.55	3	0	0	y2/y6/			b2/b4/b5/b8/b9/			0	0	1.3491e+06	0	0	0	0	0	0	0	7	24.2006	8.162	3.5581
18116	18122	PT3347.91S	LANLTQGEDQYYLR	LANLTQGEDQYYLR	N/N[99.0%]	2204.77	N4H5F0S2G0	973.409	3888.6	4	-2	0	y1/y2/y3/y5/y6/y8/y9/y10/			b3/b4/			152933	0	649723	0	0	0	0	0	0	0	10	35.8669	12.2387	-0.52586
18116	18123	PT3348.05S	HGIQYFNNNTQHSSLFMLNEVK	HGIQYFNNNTQHSSLFMLNEVK	N/N[97.8%]	2204.77	N4H5F0S2G0	1207.77	4826.03	4	-2	0	y2/y4/y5/y6/y7/y10/y11/			b2/b4/b6/			0	0	0	0	0	319509	1.06179e+06	0	180416	0	10	35.1183	13.2212	0.28402
18127	18128	PT3348.82S	MVSHHNLTTGATLINEQWLLTTAK	MVSHHNLTTGATLINEQWLLTTAK	N/N[98.6%]	2059.73	N4H5F1S1G0	1186.29	4739.13	4	-3	0	y3/y4/y5/y6/y7/y8/y10/y11/			b5/			0	0	0	0	0	216741	903673	0	0	0	9	31.294	11.2029	1.4107
18127	18134	PT3349.58S	LANLTQGEDQYYLR	LANLTQGEDQYYLR	N/N[99.0%]	2569.9	N5H6F0S2G0	1064.94	4253.74	4	-3	0	y5/y8/y9/y10/						0	0	309732	0	0	0	0	0	0	0	4	17.3069	5.1231	0.36684
18138	18139	PT3350.36S	MVSHHNLTTGATLINEQWLLTTAK	MVSHHNLTTGATLINEQWLLTTAK	N/N[99.1%]	2278.81	N5H6F0S1G0	1240.81	4958.2	4	-2	0	y4/y5/y7/y10/						0	0	0	0	0	1.14744e+06	4.97097e+06	0	0	0	4	28.1982	6.222	-1.2412
18138	18140	PT3350.44S	VCQDCPLLAPLNDTR	VCQDCPLLAPLNDTR	N/N[98.9%]	1913.68	N4H5F0S1G0	922.387	3685.52	4	-1	0	y2/y6/y7/			b2/b4/b5/b7/b8/b9/			250917	0	1.8418e+06	0	0	0	0	0	0	0	9	31.0386	11.2004	-1.17
18138	18146	PT3351.19S	LLDMLQYYLNLTEANLK	LLDMLQYYLNLTEANLK	N/N[96.7%]	1710.6	N3H5F0S1G0	942.434	3765.71	4	-1	0	y1/y2/						0	0	0	0	0	862512	308873	0	0	0	2	19.9813	4.1598	6.9855
18171	18172	PT3355.05S	MVSHHNLTTGATLINEQWLLTTAK	MVSHHNLTTGATLINEQWLLTTAK	N/N[98.4%]	1913.68	N4H5F0S1G0	1149.52	4593.07	4	-2	0	y3/y4/y5/y6/y7/y8/y10/y11/			b5/			0	0	0	0	0	1.70555e+07	65247074	0	0	0	9	36.5128	11.2551	-0.30387
18182	18183	PT3356.7S	VCQDCPLLAPLNDTR	VCQDCPLLAPLNDTR	N/N[99.2%]	1913.68	N4H5F0S1G0	1229.85	3685.52	3	-2	0	y2/y6/			b2/b8/b9/			0	0	1.76957e+06	0	0	0	0	0	0	0	5	20.8935	6.1489	-1.4476
18182	18184	PT3356.79S	XVSHHNLTTGATLINEQWLLTTAK	MVSHHNLTTGATLINEQWLLTTAK	N/N[98.5%]	1913.68	N4H5F0S1G0	1153.52	4609.07	4	-2	1	y3/y4/y5/y6/y7/y8/y9/y10/y11/						0	0	0	0	0	0	842979	0	0	0	9	23.1916	10.1319	0.1649
18193	18194	PT3358.24S	VIDFNCTTSSVSSALANTK	VIDFNCTTSSVSSALANTK	N/N[98.9%]	1913.68	N4H5F0S1G0	983.17	3928.65	4	-1	0	y2/y3/y4/y5/y6/y7/y8/y9/y10/y11/y12/y13/y14/			b3/			183709	0	304670	0	0	0	0	0	0	0	14	43.3064	16.2731	0.32904
18193	18195	PT3358.33S	VIDFNCTTSSVSSALANTK	VIDFNCTTSSVSSALANTK	N/N[98.9%]	1913.68	N4H5F0S1G0	1310.89	3928.65	3	-2	0	y3/y4/y5/y8/y10/y11/y12/						0	0	411155	0	0	0	0	0	0	0	7	24.0038	8.16	-1.3296
18193	18196	PT3358.41S	MVSHHNLTTGATLINEQWLLTTAK	MVSHHNLTTGATLINEQWLLTTAK	N/N[98.9%]	1913.68	N4H5F0S1G0	1532.36	4593.06	3	-2	0	y4/y5/y6/y7/			b5/			0	0	0	0	0	229800	679667	0	0	0	5	31.9927	7.2499	-1.7097
18193	18200	PT3358.86S	MVSHHNLTTGATLINEQWLLTTAK	MVSHHNLTTGATLINEQWLLTTAK	N/N[97.0%]	1913.68	N4H5F0S1G0	919.82	4593.06	5	-2	0	y1/y2/y3/y4/y5/y6/y7/y8/y9/y10/y11/			b5/			0	0	0	0	0	164588	823637	0	0	0	12	40.4662	14.2647	-1.3697
18204	18206	PT3359.79S	MVSHHNLTTGATLINEQWLLTTAK	MVSHHNLTTGATLINEQWLLTTAK	N/N[99.1%]	2059.73	N4H5F1S1G0	1185.79	4739.13	4	-1	0	y4/y5/y6/y10/						0	0	0	0	0	106930	462367	0	0	0	4	23.6058	6.1761	1.0749
18204	18211	PT3360.48S	LANLTQGEDQYYLR	LANLTQGEDQYYLR	N/N[98.8%]	2204.77	N4H5F0S2G0	973.41	3888.61	4	-2	0	y8/y10/						33724.7	0	169909	0	0	0	0	0	0	0	2	18.4925	4.1449	0.54146
18215	18217	PT3361.38S	MVSHHNLTTGATLINEQWLLTTAK	MVSHHNLTTGATLINEQWLLTTAK	N/N[98.8%]	2278.81	N5H6F0S1G0	1241.06	4958.2	4	-3	0	y4/y5/y6/						0	0	0	0	0	194657	866942	0	0	0	3	23.3063	5.1831	0.15022
18226	18227	PT3362.83S	LLDMLQYYLNLTEANLK	LLDMLQYYLNLTEANLK	N/N[97.7%]	1710.6	N3H5F0S1G0	942.685	3765.71	4	-2	0	y1/y2/						141429	0	0	0	0	663282	193923	0	0	0	2	25.5463	5.2055	7.132
18237	18244	PT3365.23S	ENLTAPGSDSAVFFEQGTTR	ENLTAPGSDSAVFFEQGTTR	N/N[99.2%]	2059.73	N4H5F1S1G0	1047.94	4186.74	4	-2	0	y4/y5/y6/y7/y8/y15/y16/	y15/		b3/			0	0	49376.3	0	0	0	0	0	0	0	8	28.519	9.1952	1.5431
18248	18249	PT3366.05S	MVSHHNLTTGATLINEQWLLTTAK	MVSHHNLTTGATLINEQWLLTTAK	N/N[98.6%]	1913.68	N4H5F0S1G0	1149.03	4593.08	4	0	0	y2/y3/y4/y5/y6/y7/y8/y9/y10/y11/y13/y15/y16/			b5/b7/			0	0	0	0	0	1.2905e+07	49767525	0	0	0	15	45.6786	17.2868	2.22
18270	18272	PT3369.31S	MVSHHNLTTGATLINEQWLLTTAK	MVSHHNLTTGATLINEQWLLTTAK	N/N[99.2%]	1913.68	N4H5F0S1G0	1531.7	4593.08	3	0	0	y4/y5/y6/y7/y10/y11/			b5/			0	0	0	0	0	825927	2.59864e+06	0	0	0	7	35.9627	9.2696	2.0102
18270	18279	PT3370.21S	ENLTAPGSDSAVFFEQGTTR	ENLTAPGSDSAVFFEQGTTR	N/N[99.3%]	1913.68	N4H5F0S1G0	1348.23	4040.67	3	-2	0	y5/y7/y8/y11/y15/y16/	y15/					0	0	138639	0	0	0	0	0	0	0	6	25.785	7.1878	-1.6512
18281	18284	PT3370.91S	MVSHHNLTTGATLINEQWLLTTAK	MVSHHNLTTGATLINEQWLLTTAK	N/N[98.9%]	1913.68	N4H5F0S1G0	919.821	4593.07	5	-2	0	y1/y2/y3/y4/y5/y6/y7/y8/y9/y10/y11/			b5/			0	0	0	0	0	277089	1.45373e+06	0	0	0	12	45.2253	14.3123	-0.70525
18281	18285	PT3371.04S	ENLTAPGSDSAVFFEQGTTR	ENLTAPGSDSAVFFEQGTTR	N/N[98.9%]	1913.68	N4H5F0S1G0	1011.18	4040.68	4	-1	0	y1/y4/y5/y6/y7/y8/y9/y11/y15/y16/y17/	y15/		b3/b5/			0	0	183001	0	0	0	0	0	0	0	13	41.9458	14.2795	-0.2802
18303	18312	PT3374.92S	ENLTAPGSDSAVFFEQGTTR	ENLTAPGSDSAVFFEQGTTR	N/N[99.5%]	1930.69	N4H6F1S0G0	1353.91	4057.69	3	-2	0	y7/y8/y11/y15/	y15/					0	0	118600	0	0	0	0	0	0	0	4	21.1603	5.1616	0.42139
18314	18318	PT3375.86S	ENLTAPGSDSAVFFEQGTTR	ENLTAPGSDSAVFFEQGTTR	N/N[99.2%]	1930.69	N4H6F1S0G0	1015.68	4057.7	4	-2	0	y4/y5/y6/y7/y8/y9/y11/y15/y16/	y15/		b3/b5/			0	0	150050	0	0	0	0	0	0	0	11	35.7606	12.2376	1.0801
18314	18322	PT3376.41S	MVSHHNLTTGATLINEQWLLTTAK	MVSHHNLTTGATLINEQWLLTTAK	N/N[98.3%]	1548.54	N3H4F0S1G0	1058.24	4227.95	4	-2	0	y3/y4/y5/y6/y7/y8/y10/y11/						0	0	0	0	0	88273.5	319003	0	0	0	8	32.6034	10.226	2.7587
18325	18326	PT3377.07S	MVSHHNLTTGATLINEQWLLTTAK	MVSHHNLTTGATLINEQWLLTTAK	N/N[98.4%]	1913.68	N4H5F0S1G0	1149.53	4593.07	4	-2	0	y3/y4/y5/y6/y7/y8/y10/y11/			b5/			0	0	0	0	0	3.09125e+06	1.03307e+07	0	0	0	9	40.1087	11.2911	0.86552
18347	18354	PT3381.05S	FHDVSESTHWTPFLNASVHYIR	FHDVSESTHWTPFLNASVHYIR	N/N[98.2%]	2204.77	N4H5F0S2G0	971.019	4848.06	5	-3	0	y4/			b2/b3/b9/b11/			0	0	0	0	0	65826	392321	0	61144	0	5	25.0868	8.1709	1.9488
18358	18359	PT3381.86S	ENLTAPGSDSAVFFEQGTTR	ENLTAPGSDSAVFFEQGTTR	N/N[99.4%]	1913.68	N4H5F0S1G0	1348.23	4040.68	3	-2	0	y4/y5/y6/y7/y8/y9/y11/y15/y16/	y15/		b3/b5/			0	0	1.5629e+06	0	0	0	0	0	0	0	11	38.6643	12.2666	0.97715
18358	18360	PT3381.93S	ENLTAPGSDSAVFFEQGTTR	ENLTAPGSDSAVFFEQGTTR	N/N[99.1%]	1913.68	N4H5F0S1G0	1011.43	4040.68	4	-2	0	y4/y5/y6/y7/y8/y9/y11/y15/y16/y17/	y15/y16/		b3/b5/			0	0	1.01723e+06	0	0	0	0	0	0	0	12	43.7554	13.3076	1.3064
18369	18379	PT3384.65S	LANLTQGEDQYYLR	LANLTQGEDQYYLR	N/N[96.2%]	2204.77	N4H5F0S2G0	973.159	3888.61	4	-1	0	y8/y9/y10/						0	0	163928	0	0	0	0	0	0	0	3	16.8655	4.1287	1.0903
18391	18395	PT3387.23S	VLYLAAYNCTLRPVSK	VLYLAAYNCTLRPVSK	N/N[98.8%]	2204.77	N4H5F0S2G0	1019.45	4072.78	4	-2	0	y4/			b3/			0	0	157901	0	0	60318.2	270455	0	0	0	2	20.4141	5.1541	-0.90185
18435	18437	PT3393.62S	MVSHHNLTTGATLINEQWLLTTAK	MVSHHNLTTGATLINEQWLLTTAK	N/N[98.2%]	1913.68	N4H5F0S1G0	1532.7	4593.07	3	-3	0	y4/y5/y6/y9/			b5/			0	0	0	0	0	0	210743	0	0	0	5	22.609	6.1661	-0.89867
18435	18439	PT3393.9S	FEVDSPVYNATWSASLK	FEVDSPVYNATWSASLK	N/N[98.5%]	1622.58	N4H5F0S0G0	1180.18	3536.51	3	-2	0	y5/y6/y7/y8/			b2/			63635.6	0	155293	0	0	0	0	0	0	0	5	21.0257	7.1403	-1.0374
18435	18445	PT3394.73S	ENLTAPGSDSAVFFEQGTTR	ENLTAPGSDSAVFFEQGTTR	N/N[97.7%]	1913.68	N4H5F0S1G0	1011.18	4040.68	4	-1	0	y7/y8/y11/y15/	y15/					0	0	0	0	0	0	0	0	0	0	4	17.9542	4.1395	2.0762
18512	18513	PT3405.04S	ENLTAPGSDSAVFFEQGTTR	ENLTAPGSDSAVFFEQGTTR	N/N[99.0%]	1913.68	N4H5F0S1G0	1348.23	4040.67	3	-2	0	y8/y11/y15/						0	0	74388.8	0	0	0	0	0	0	0	3	18.5085	4.1451	-1.5605
18523	18525	PT3406.97S	XLNTSSLLEQLNEQFNWVSR	MLNTSSLLEQLNEQFNWVSR	N/N[96.6%]	2075.73	N4H6F0S1G0	1126.49	4500.93	4	-2	1	y1/y2/						0	0	0	0	0	657028	174921	0	0	0	2	16.6568	4.1266	5.0382
18567	18572	PT3413.89S	VTQVYAENGTVLQGSTVASVYK	VTQVYAENGTVLQGSTVASVYK	N/N[99.0%]	2715.96	N5H6F1S2G0	1258.8	5030.15	4	-2	0	y2/y4/y5/y9/y10/y11/			b3/b4/			0	0	0	0	0	0	0	0	0	0	8	19.8481	8.1185	-0.33189
18622	18623	PT3421.53S	VTQVYAENGTVLQGSTVASVYK	VTQVYAENGTVLQGSTVASVYK	N/N[99.5%]	2569.9	N5H6F0S2G0	1222.28	4884.1	4	-2	0	y2/y4/y5/y9/y10/y11/y14/			b3/b4/			0	0	0	0	0	0	0	0	0	0	9	23.8896	9.1489	-0.28391
18644	18648	PT3425.12S	QQQHLFGSNVTDCSGNFCLFR	QQQHLFGSNVTDCSGNFCLFR	N/N[98.9%]	2059.73	N4H5F1S1G0	1145.22	4574.84	4	-3	0	y1/y4/y9/y11/			b5/b6/			0	0	0	0	0	96059.7	377913	0	0	0	6	18.4124	8.1041	-3.5349
18677	18681	PT3430.12S	QQQHLFGSNVTDCSGNFCLFR	QQQHLFGSNVTDCSGNFCLFR	N/N[97.9%]	1913.68	N4H5F0S1G0	1108.46	4428.79	4	-2	0	y1/y4/y7/y9/y11/			b5/b6/			0	0	0	0	0	117093	421413	0	0	0	7	20.8596	9.1186	-1.6173
18677	18685	PT3430.67S	QQQHLFGSNVTDCSGNFCLFR	QQQHLFGSNVTDCSGNFCLFR	N/N[98.8%]	1913.68	N4H5F0S1G0	1477.27	4428.79	3	-1	0	y9/y11/			b5/			0	0	0	0	0	57509.3	150157	0	0	0	3	16.7738	5.1177	-1.739
18710	18712	PT3434.66S	MVSHHNLTTGATLINEQWLLTTAK	MVSHHNLTTGATLINEQWLLTTAK	N/N[98.9%]	1914.7	N4H5F2S0G0	1149.52	4594.06	4	-1	0	y2/y3/y4/y5/y6/y7/y8/y9/			b5/			0	0	0	0	0	0	1.89776e+06	0	0	0	9	24.6303	10.1463	-6.8837
18754	18755	PT3441.09S	QQQHLFGSNVTDCSGNFCLFR	QQQHLFGSNVTDCSGNFCLFR	N/N[99.0%]	1913.68	N4H5F0S1G0	1108.46	4428.79	4	-2	0	y1/y4/y7/y8/y9/y10/y11/			b5/b6/			0	0	0	0	0	718754	2.6943e+06	0	0	0	9	24.8093	11.1381	-1.8378
18754	18756	PT3441.16S	QQQHLFGSNVTDCSGNFCLFR	QQQHLFGSNVTDCSGNFCLFR	N/N[98.5%]	1913.68	N4H5F0S1G0	1477.61	4428.79	3	-2	0	y1/y9/y10/y11/			b4/b5/b6/			0	0	0	0	0	174953	696099	0	0	0	7	23.6526	9.1465	-2.0555
18776	18777	PT3444.21S	VTQVYAENGTVLQGSTVASVYK	VTQVYAENGTVLQGSTVASVYK	N/N[99.0%]	2569.9	N5H6F0S2G0	1222.28	4884.09	4	-2	0	y2/y4/y5/y9/y10/y11/y14/			b3/b4/			0	0	0	0	0	0	0	0	0	0	9	21.74	9.1274	-1.3836
18787	18790	PT3446.11S	REGDHEFLEVPEAQEDVEATFPVHQPGNYSCSYR	REGDHEFLEVPEAQEDVEATFPVHQPGNYSCSYR	N/N[99.1%]	2204.77	N4H5F0S2G0	1240.92	6197.54	5	-3	0	y12/			b4/b6/b9/b10/	b7/b9/b10/		0	0	0	0	0	0	0	0	958467	0	5	17.9778	6.1198	-2.2754
18831	18833	PT3452.38S	QQQHLFGSNVTDCSGNFCLFR	QQQHLFGSNVTDCSGNFCLFR	N/N[98.9%]	1913.68	N4H5F0S1G0	1107.95	4428.8	4	0	0	y1/y2/y4/y7/y8/y9/y10/y11/			b4/b5/b6/			0	0	0	0	0	410301	1.46438e+06	0	0	0	11	26.9361	13.1394	-1.2049
18831	18834	PT3452.49S	QQQHLFGSNVTDCSGNFCLFR	QQQHLFGSNVTDCSGNFCLFR	N/N[99.1%]	1913.68	N4H5F0S1G0	1477.61	4428.8	3	-2	0	y1/y4/y7/y9/y10/y11/			b4/b5/b6/			0	0	0	0	0	148392	434163	0	0	0	9	25.1507	11.1415	-1.4767
18831	18837	PT3452.9S	NLSMPLLPADFHK	NLSMPLLPADFHK	N/N[98.7%]	2278.81	N5H6F0S1G0	1254.87	3761.59	3	-1	0	y6/y9/						116266	0	180030	0	0	0	0	0	0	0	2	21.255	4.1726	-0.33024
18831	18840	PT3453.31S	NLSMPLLPADFHK	NLSMPLLPADFHK	N/N[98.9%]	2278.81	N5H6F0S1G0	941.404	3761.59	4	-1	0	y6/y9/y11/			b2/			143918	0	189558	0	0	0	0	0	0	0	4	33.0345	6.2703	0.67244
18853	18856	PT3455.9S	GAFISNFSMTVDGK	GAFISNFSMTVDGK	N/N[98.2%]	1913.68	N4H5F0S1G0	1130.13	3387.38	3	-1	0	y7/			b7/			225386	0	446049	0	0	0	0	0	0	0	2	20.3155	4.1632	0.38525
18853	18859	PT3456.31S	QQQHLFGSNVTDCSGNFCLFR	QQQHLFGSNVTDCSGNFCLFR	N/N[98.9%]	1930.69	N4H6F1S0G0	1112.71	4445.83	4	-2	0	y1/y7/y8/y9/y11/			b5/b6/			0	0	0	0	0	79996.5	369578	0	0	0	7	20.4498	9.1145	2.306
18908	18909	PT3463.69S	QQQHLFGSNVTDCSGNFCLFR	QQQHLFGSNVTDCSGNFCLFR	N/N[99.2%]	1913.68	N4H5F0S1G0	1108.46	4428.8	4	-2	0	y1/y2/y4/y7/y8/y9/y10/y11/			b4/b5/b6/			0	0	0	0	0	154947	601607	0	0	0	11	26.2517	13.1325	-0.95584
18908	18915	PT3464.46S	LQAPLNYTEFQKPICLPSK	LQAPLNYTEFQKPICLPSK	N/N[97.9%]	1913.68	N4H5F0S1G0	1041.72	4160.86	4	-3	0	y3/y7/y10/	y16/		b2/			0	0	0	0	0	150596	218675	0	0	0	4	23.4847	6.1748	0.052336
18930	18931	PT3466.97S	GAFISNFSMTVDGK	GAFISNFSMTVDGK	N/N[98.5%]	1913.68	N4H5F0S1G0	1130.13	3387.38	3	-1	0	y7/			b7/			211329	0	418190	0	0	0	0	0	0	0	2	23.7172	4.1972	-0.69585
18941	18948	PT3469.27S	SPYYNVSDEISFHCYDGYTLR	SPYYNVSDEISFHCYDGYTLR	N/N[98.3%]	1913.68	N4H5F0S1G0	1126.45	4499.79	4	-3	0	y5/y8/y9/y11/y15/			b6/b15/			0	0	0	0	0	165942	341915	0	0	0	7	32.2265	9.2323	-3.5406
18952	18961	PT3471.05S	SPYYNVSDEISFHCYDGYTLR	SPYYNVSDEISFHCYDGYTLR	N/N[99.0%]	1913.68	N4H5F0S1G0	1501.6	4499.78	3	-3	0	y5/y8/y9/y11/			b6/			0	0	0	0	0	88674.1	180596	0	0	0	5	25.8655	7.1887	-4.4873
18963	18966	PT3471.79S	DQCIVDDITYNVNDTFHK	DQCIVDDITYNVNDTFHK	N/N[98.3%]	1913.68	N4H5F0S1G0	1028.67	4110.65	4	-1	0	y2/y4/			b2/b3/b4/b5/b7/b8/			0	0	155305	0	0	280479	746132	0	0	0	8	29.7903	11.1879	-2.5148
18985	18987	PT3474.78S	DQCIVDDITYNVNDTFHK	DQCIVDDITYNVNDTFHK	N/N[97.8%]	1913.68	N4H5F0S1G0	1371.56	4110.65	3	-2	0				b3/b4/			0	0	42622.2	0	0	0	126910	0	0	0	2	14.0454	4.1005	-2.3479
18985	18988	PT3474.92S	QQQHLFGSNVTDCSGNFCLFR	QQQHLFGSNVTDCSGNFCLFR	N/N[98.4%]	1913.68	N4H5F0S1G0	1108.45	4428.77	4	-2	0	y1/y4/y7/y8/y9/y11/			b5/b6/			0	0	0	0	0	90726.5	337794	0	0	0	8	21.8234	10.1182	-7.5709
19007	19008	PT3477.87S	GAFISNFSMTVDGK	GAFISNFSMTVDGK	N/N[99.3%]	1913.68	N4H5F0S1G0	1129.8	3387.38	3	0	0	y7/			b7/			209852	0	381474	0	0	0	0	0	0	0	2	23.6143	4.1961	-1.255
19007	19012	PT3478.4S	LPTQNITFQTESSVAEQEAEFQSPK	LPTQNITFQTESSVAEQEAEFQSPK	N/N[99.4%]	2278.81	N5H6F0S1G0	1273.3	5088.15	4	-2	0	y2/y3/y5/y7/y11/						0	0	0	0	0	141258	212089	0	0	0	5	17.5516	7.1055	-1.4807
19018	19023	PT3479.93S	GLTFQQNASSMCVPDQDTAIR	GLTFQQNASSMCVPDQDTAIR	N/N[99.0%]	2553.91	N5H5F1S2G0	1224.5	4892.97	4	-2	0	y1/y4/y6/y8/y9/y10/y11/y12/y13/						0	0	0	0	0	75497.1	0	0	0	0	9	32.8787	10.2288	-3.8461
19029	19033	PT3481.5S	SPYYNVSDEISFHCYDGYTLR	SPYYNVSDEISFHCYDGYTLR	N/N[98.7%]	1913.68	N4H5F0S1G0	1126.46	4499.79	4	-3	0	y1/y5/y8/y9/y11/y13/y15/			b6/b15/			0	0	0	0	0	219339	485305	0	0	0	9	35.481	11.2448	-2.13
19040	19042	PT3482.85S	SPYYNVSDEISFHCYDGYTLR	SPYYNVSDEISFHCYDGYTLR	N/N[98.1%]	1913.68	N4H5F0S1G0	1501.27	4499.8	3	-2	0	y5/y8/y9/y11/y15/			b15/			0	0	0	0	0	88759.1	143749	0	0	0	6	28.7237	8.2072	-1.0018
19040	19045	PT3483.26S	NLSMPLLPADFHK	NLSMPLLPADFHK	N/N[98.9%]	1913.68	N4H5F0S1G0	850.118	3396.45	4	-1	0	y6/y7/y9/y10/y11/			b2/b3/			173743	0	193543	0	0	29719.4	0	0	0	0	7	45.1357	10.3514	-2.814
19051	19054	PT3484.61S	LQAPLNYTEFQKPICLPSK	LQAPLNYTEFQKPICLPSK	N/N[99.2%]	1913.68	N4H5F0S1G0	1041.22	4160.85	4	-1	0	y3/y5/y7/y8/	y16/y17/		b2/b3/			0	0	0	0	0	192190	267137	0	0	0	6	32.2771	8.2428	-2.6771
19051	19059	PT3485.28S	GLTFQQNASSMCVPDQDTAIR	GLTFQQNASSMCVPDQDTAIR	N/N[99.0%]	2569.9	N5H6F0S2G0	1228.5	4908.98	4	-2	0	y1/y4/y6/y8/y10/y13/						0	0	0	0	0	0	0	0	0	0	6	18.3485	6.1235	-0.40745
19062	19064	PT3486.02S	GLTFQQNASSMCGPDQDTAIR	GLTFQQNASSMCGPDQDTAIR	N/N[99.2%]	2391.86	N5H4F1S2G0	1173.73	4688.89	4	-3	0	y1/y4/y6/y8/			b14/			0	0	0	0	0	0	0	0	0	0	5	21.3434	5.1634	1.2367
19062	19066	PT3486.29S	EGDHEFLEVPEAQEDVEATFPVHQPGNYSCSYR	EGDHEFLEVPEAQEDVEATFPVHQPGNYSCSYR	N/N[99.2%]	1913.68	N4H5F0S1G0	1151.48	5750.34	5	-3	0	y1/y5/y11/			b4/b5/b6/b7/b8/b9/b12/b15/			0	0	0	0	0	0	0	0	223980	0	11	25.8879	12.1389	-2.4775
19062	19071	PT3486.98S	LQAPLNYTEFQKPICLPSK	LQAPLNYTEFQKPICLPSK	N/N[99.0%]	1913.68	N4H5F0S1G0	1387.96	4160.86	3	-1	0	y3/y7/						0	0	0	0	0	91044.1	71103.1	0	0	0	2	19.8587	4.1586	-0.47374
19073	19077	PT3487.86S	NLSMPLLPADFHK	NLSMPLLPADFHK	N/N[99.4%]	1913.68	N4H5F0S1G0	1133.16	3396.45	3	-1	0	y3/y6/y7/y9/y10/y11/			b2/			1.04554e+06	286318	1404121	0	0	0	0	0	0	0	7	41.5489	10.3155	-1.7321
19073	19078	PT3488S	LPTQNITFQTESSVAEQEAEFQSPK	LPTQNITFQTESSVAEQEAEFQSPK	N/N[98.7%]	1913.68	N4H5F0S1G0	1182.27	4723.03	4	-3	0	y2/y3/y4/y5/y6/y7/y8/y9/y10/y11/y16/			b6/		b20/	0	0	0	0	0	145381	198497	0	0	0	12	31.7727	14.1777	0.45959
19095	19097	PT3490.9S	GLTFQQNASSMCVPDQDTAIR	GLTFQQNASSMCVPDQDTAIR	N/N[98.8%]	2553.91	N5H5F1S2G0	1224.5	4892.98	4	-2	0	y1/y4/y6/y8/y9/y10/y11/y12/y13/						0	0	0	0	0	0	0	0	0	0	9	30.6984	9.217	-1.3513
19106	19109	PT3492.66S	SPYYNVSDEISFHCYDGYTLR	SPYYNVSDEISFHCYDGYTLR	N/N[98.6%]	1913.68	N4H5F0S1G0	1126.2	4499.79	4	-2	0	y1/y5/y8/y9/y11/y15/			b6/b15/			0	0	0	0	0	188407	406687	0	0	0	8	32.8159	10.2282	-3.1206
19117	19118	PT3494.01S	EGDHEFLEVPEAQEDVEATFPVHQPGNYSCSYR	EGDHEFLEVPEAQEDVEATFPVHQPGNYSCSYR	N/N[99.2%]	1913.68	N4H5F0S1G0	1439.09	5750.34	4	-3	0	y17/			b4/b5/b6/b7/b8/b9/			0	0	0	0	0	0	0	0	278645	0	7	23.309	8.1531	-2.263
19117	19119	PT3494.14S	NLSMPLLPADFHK	NLSMPLLPADFHK	N/N[98.9%]	1913.68	N4H5F0S1G0	849.868	3396.45	4	0	0	y2/y3/y6/y7/y9/y10/y11/			b2/b3/b4/b7/			356101	48515.4	387577	0	0	51526.7	0	0	0	0	11	52.1495	15.3715	-2.1857
19128	19133	PT3496.07S	EGDHEFLEVPEAQEDVEATFPVHQPGNYSCSYR	EGDHEFLEVPEAQEDVEATFPVHQPGNYSCSYR	N/N[99.2%]	1913.68	N4H5F0S1G0	1151.28	5750.34	5	-2	0	y1/y17/			b4/b5/b6/b7/b8/b9/			0	0	0	0	0	0	0	0	254699	0	8	22.5377	9.1354	-2.17
19150	19151	PT3498.77S	LPTQNITFQTESSVAEQEAEFQSPK	LPTQNITFQTESSVAEQEAEFQSPK	N/N[99.1%]	1913.68	N4H5F0S1G0	1182.01	4723.03	4	-2	0	y2/y3/y4/y5/y6/y7/y8/y9/y10/y11/y13/y14/y16/y19/			b5/b6/			0	0	0	0	0	407314	491702	0	0	0	16	44.179	18.2618	-0.27746
19161	19165	PT3500.77S	AALAAFNAQNNGSNFQLEEISR	AALAAFNAQNNGSNFQLEEISR	N/N[99.3%]	2278.81	N5H6F0S1G0	1162.24	4643.95	4	-2	0	y1/y2/y3/y4/y5/y6/y7/y8/y11/						0	0	0	0	0	0	0	0	0	0	9	20.082	9.1108	-2.8133
19172	19182	PT3503.38S	VVLHPNYSQVDIGLIK	VVLHPNYSQVDIGLIK	N/N[99.1%]	3081.09	N6H7F1S2G0	1220.04	4876.12	4	-1	0	y5/			b4/			0	0	112539	0	0	0	242542	0	0	0	2	14.6997	4.107	2.6986
19227	19228	PT3510.19S	VVLHPNYSQVDIGLIK	VVLHPNYSQVDIGLIK	N/N[98.7%]	2935.04	N6H7F0S2G0	1183.77	4730.04	4	-2	0	y5/			b4/			0	0	711659	0	0	0	1.26572e+06	0	0	0	2	17.2068	4.1321	-1.1709
19260	19263	PT3515.2S	VVLHPNYSQVDIGLIK	VVLHPNYSQVDIGLIK	N/N[99.0%]	2935.04	N6H7F0S2G0	1577.69	4730.04	3	-1	0	y5/			b4/			0	0	350026	0	0	0	527999	0	0	0	2	21.103	4.171	-1.5429
19260	19265	PT3515.48S	VVLHPNYSQVDIGLIK	VVLHPNYSQVDIGLIK	N/N[97.3%]	3081.09	N6H7F1S2G0	1220.03	4876.1	4	-1	0	y5/			b4/			0	0	138584	0	0	0	252891	0	0	0	2	14.9637	4.1096	-2.0079
19292	19298	PT3520.23S	VVLHPNYSQVDIGLIK	VVLHPNYSQVDIGLIK	N/N[98.1%]	2569.9	N5H6F0S2G0	1092.23	4364.91	4	-1	0	y5/			b4/			0	0	126686	0	0	0	246003	0	0	0	2	16.0965	4.121	-2.0948
19303	19305	PT3521.25S	VVLHPNYSQVDIGLIK	VVLHPNYSQVDIGLIK	N/N[98.3%]	2935.04	N6H7F0S2G0	1183.77	4730.03	4	-2	0	y5/			b4/			0	0	1782569	0	0	0	3.08103e+06	0	0	0	2	19.2963	4.153	-3.3387
19303	19309	PT3521.74S	VVLHPNYSQVDIGLIK	VVLHPNYSQVDIGLIK	N/N[98.3%]	2569.9	N5H6F0S2G0	1456.31	4364.9	3	-2	0	y5/			b4/			0	0	146453	0	0	0	251187	0	0	0	2	18.4198	4.1442	-4.9021
19303	19310	PT3521.87S	AALAAFNAQNNGSNFQLEEISR	AALAAFNAQNNGSNFQLEEISR	N/N[99.3%]	1913.68	N4H5F0S1G0	1071.46	4278.81	4	-4	0	y1/y2/y3/y4/y5/y6/y7/y8/y9/y11/			b3/b4/b5/b6/b8/b9/			0	0	0	0	0	0	0	0	0	0	16	36.2431	16.2024	-5.6776
19303	19313	PT3522.29S	AALAAFNAQNNGSNFQLEEISR	AALAAFNAQNNGSNFQLEEISR	N/N[99.1%]	1913.68	N4H5F0S1G0	1427.95	4278.82	3	-3	0	y1/y2/y3/y4/y5/y6/y7/y8/y9/y11/			b3/b4/b5/b8/			0	0	0	0	0	0	0	0	0	0	14	34.1501	14.2015	-3.4071
19314	19322	PT3523.58S	VVLHPNYSQVDIGLIK	VVLHPNYSQVDIGLIK	N/N[99.2%]	2715.96	N5H6F1S2G0	1505.33	4510.96	3	-3	0	y5/			b4/			0	0	170629	0	0	0	289945	0	0	0	2	21.0395	4.1704	-2.4107
19325	19331	PT3524.91S	AALAAFNAQNNGSNFQLEEISR	AALAAFNAQNNGSNFQLEEISR	N/N[98.9%]	1930.69	N4H6F1S0G0	1074.97	4295.85	4	-1	0	y1/y2/y3/y4/y5/y6/y7/y8/y9/y10/y11/			b3/b4/b5/b6/b8/			0	0	0	0	0	0	0	0	0	0	16	32.1661	16.1617	1.0826
19325	19332	PT3525.05S	AALAAFNAQNNGSNFQLEEISR	AALAAFNAQNNGSNFQLEEISR	N/N[99.5%]	1930.69	N4H6F1S0G0	1433.63	4295.87	3	-3	0	y1/y2/y3/y4/y5/y6/y7/y8/y11/			b6/			0	0	0	0	0	0	0	0	0	0	10	23.0096	10.1301	6.4003
19336	19339	PT3526.05S	AGLQAFFQVQECNK	AGLQAFFQVQECNK	N/N[98.8%]	1913.68	N4H5F0S1G0	1185.16	3553.46	3	0	0				b4/b5/b6/b7/b8/b9/			550539	0	928599	0	0	0	0	0	0	0	6	18.7127	8.1071	-0.78795
19336	19341	PT3526.27S	VVLHPNYSQVDIGLIK	VVLHPNYSQVDIGLIK	N/N[98.2%]	2935.04	N6H7F0S2G0	1578.02	4730.04	3	-2	0	y5/			b4/			0	0	239121	0	0	0	355351	0	0	0	2	22.0314	4.1803	-2.3038
19336	19346	PT3526.95S	AGLQAFFQVQECNK	AGLQAFFQVQECNK	N/N[98.5%]	1913.68	N4H5F0S1G0	889.624	3553.46	4	-2	0	y9/			b3/b4/b5/b6/b9/			138053	0	253737	0	0	0	0	0	0	0	6	26.8391	8.1884	-0.92771
19347	19351	PT3527.69S	VVLHPNYSQVDIGLIK	VVLHPNYSQVDIGLIK	N/N[99.4%]	2715.96	N5H6F1S2G0	1128.5	4510.97	4	0	0	y4/y5/			b4/			0	0	862162	0	0	0	2.61331e+06	0	0	0	3	20.5379	5.1554	-1.5624
19358	19362	PT3529.21S	AALAAFNAQNNGSNFQLEEISR	AALAAFNAQNNGSNFQLEEISR	N/N[99.4%]	1913.68	N4H5F0S1G0	1070.71	4278.82	4	-1	0	y1/y2/y3/y4/y5/y6/y7/y8/y9/y10/y11/			b3/b4/b5/b6/b7/b8/			0	0	0	0	0	0	0	0	0	0	17	40.0716	17.2307	-1.6137
19369	19379	PT3531.79S	VVLHPNYSQVDIGLIK	VVLHPNYSQVDIGLIK	N/N[99.2%]	2586.92	N5H7F1S1G0	1096.74	4381.93	4	-2	0	y4/y5/			b4/			0	0	313310	0	0	0	909270	0	0	0	3	18.1995	5.132	0.45338
19380	19381	PT3532.17S	VVLHPNYSQVDIGLIK	VVLHPNYSQVDIGLIK	N/N[99.2%]	2569.9	N5H6F0S2G0	1092.48	4364.91	4	-2	0	y4/y5/			b4/			0	0	4.39552e+06	0	0	0	9.3494e+06	0	0	0	3	21.3866	5.1639	-1.8566
19380	19382	PT3532.25S	VVLHPNYSQVDIGLIK	VVLHPNYSQVDIGLIK	N/N[99.2%]	2569.9	N5H6F0S2G0	1456.31	4364.91	3	-2	0	y4/y5/			b4/			0	0	2.16127e+06	0	0	0	3.5099e+06	0	0	0	3	25.0792	5.2008	-1.7978
19380	19386	PT3532.75S	EGDHEFLEVPEAQEDVEATFPVHQPGNYSCSYR	EGDHEFLEVPEAQEDVEATFPVHQPGNYSCSYR	N/N[99.0%]	1216.42	N2H5F0S0G0	1264.52	5053.06	4	-2	0				b5/b6/b7/b8/b9/			0	0	0	0	0	0	0	0	0	0	5	18.3218	5.1332	-7.5544
19391	19393	PT3533.77S	AALAAFNAQNNGSNFQLEEISR	AALAAFNAQNNGSNFQLEEISR	N/N[99.4%]	1913.68	N4H5F0S1G0	1427.61	4278.82	3	-2	0	y1/y2/y3/y4/y5/y6/y7/y8/y11/			b3/b4/b5/b8/			0	0	0	0	0	0	0	0	0	0	13	35.7326	13.2273	-2.2236
19391	19396	PT3534.16S	VVLHPNYSQVDIGLIK	VVLHPNYSQVDIGLIK	N/N[99.0%]	2569.9	N5H6F0S2G0	873.988	4364.9	5	-1	0	y4/y5/			b4/			0	0	121567	0	0	0	338560	0	0	0	3	18.9584	5.1396	-2.6989
19402	19403	PT3535.24S	VVLHPNYSQVDIGLIK	VVLHPNYSQVDIGLIK	N/N[99.3%]	2715.96	N5H6F1S2G0	1505	4510.97	3	-2	0	y4/y5/			b4/			0	0	261825	0	0	0	402929	0	0	0	3	21.6124	5.1661	-1.3693
19402	19406	PT3535.59S	VVLHPNYSQVDIGLIK	VVLHPNYSQVDIGLIK	N/N[98.8%]	2935.04	N6H7F0S2G0	1183.77	4730.04	4	-2	0	y5/			b4/			0	0	642205	0	0	0	1.62094e+06	0	0	0	2	17.3271	4.1333	-2.0999
19413	19416	PT3537.08S	VVLHPNYSQVDIGLIK	VVLHPNYSQVDIGLIK	N/N[99.1%]	2935.04	N6H7F0S2G0	1578.02	4730.03	3	-2	0	y5/			b4/			0	0	180942	0	0	0	253281	0	0	0	2	21.2343	4.1723	-4.007
19424	19425	PT3538.43S	AGLQAFFQVQECNK	AGLQAFFQVQECNK	N/N[98.9%]	1913.68	N4H5F0S1G0	1185.16	3553.46	3	0	0				b4/b5/b6/b9/			631590	124986	985889	0	0	0	0	0	0	0	4	17.076	7.1008	-1.5094
19424	19426	PT3538.52S	VVLHPNYSQVDIGLIK	VVLHPNYSQVDIGLIK	N/N[98.8%]	2715.96	N5H6F1S2G0	1128.5	4510.98	4	0	0	y5/			b4/			0	0	357883	0	0	0	692095	0	0	0	2	18.1949	4.1419	1.1436
19424	19429	PT3538.93S	AGLQAFFQVQECNK	AGLQAFFQVQECNK	N/N[97.8%]	1913.68	N4H5F0S1G0	889.123	3553.47	4	0	0	y1/y8/			b3/b4/b5/b6/b8/b9/			128241	0	217142	0	0	0	0	0	0	0	8	26.5484	10.1655	0.82308
19435	19436	PT3540S	AALAAFNAQNNGSNFQLEEISR	AALAAFNAQNNGSNFQLEEISR	N/N[99.3%]	1913.68	N4H5F0S1G0	1070.96	4278.83	4	-2	0	y1/y2/y3/y4/y5/y6/y7/y8/y9/y11/			b3/b4/b5/b6/b8/			0	0	0	0	0	0	0	0	0	0	15	36.07	15.2107	-1.1425
19457	19458	PT3543.24S	VVLHPNYSQVDIGLIK	VVLHPNYSQVDIGLIK	N/N[97.9%]	2569.9	N5H6F0S2G0	1092.48	4364.91	4	-2	0	y4/y5/			b4/			0	0	7.43735e+06	0	0	0	1.40529e+07	0	0	0	3	20.7787	5.1578	-1.7447
19457	19459	PT3543.32S	VVLHPNYSQVDIGLIK	VVLHPNYSQVDIGLIK	N/N[99.1%]	2569.9	N5H6F0S2G0	1456.31	4364.91	3	-2	0	y4/y5/y6/			b4/			0	0	3.40188e+06	0	0	0	4.70929e+06	0	0	0	4	26.3247	6.2032	-2.1334
19457	19461	PT3543.49S	VVLHPNYSQVDIGLIK	VVLHPNYSQVDIGLIK	N/N[97.3%]	2586.92	N5H7F1S1G0	1096.74	4381.93	4	-2	0	y4/y5/			b4/			0	0	807844	0	0	0	1.77972e+06	0	0	0	3	19.3485	5.1435	0.56481
19457	19463	PT3543.74S	EGDHEFLEVPEAQEDVEATFPVHQPGNYSCSYR	EGDHEFLEVPEAQEDVEATFPVHQPGNYSCSYR	N/N[99.1%]	1216.42	N2H5F0S0G0	1264.52	5053.05	4	-2	0				b5/b6/b7/b8/b9/			0	0	0	0	0	0	0	0	0	0	5	18.2046	5.132	-9.3904
19468	19477	PT3545.72S	VVLHPNYSQVDIGLIK	VVLHPNYSQVDIGLIK	N/N[98.2%]	2569.9	N5H6F0S2G0	874.187	4364.9	5	-2	0	y5/			b4/			0	0	104661	0	0	0	280710	0	0	0	2	17.4942	4.1349	-4.0828
19479	19480	PT3546.25S	VVLHPNYSQVDIGLIK	VVLHPNYSQVDIGLIK	N/N[98.4%]	2935.04	N6H7F0S2G0	1183.77	4730.04	4	-2	0	y5/			b4/			0	0	569789	0	0	0	921173	0	0	0	2	17.7199	4.1372	-2.4096
19479	19485	PT3546.94S	VVLHPNYSQVDIGLIK	VVLHPNYSQVDIGLIK	N/N[98.9%]	2715.96	N5H6F1S2G0	1505	4510.97	3	-2	0	y5/			b4/			0	0	132755	0	0	0	279756	0	0	0	2	19.0698	4.1507	-0.63867
19501	19502	PT3549.51S	VVLHPNYSQVDIGLIK	VVLHPNYSQVDIGLIK	N/N[98.5%]	2715.96	N5H6F1S2G0	1129	4510.97	4	-2	0	y4/y5/			b4/			0	0	472494	0	0	0	1.25188e+06	0	0	0	3	18.748	5.1375	-0.99324
19501	19506	PT3550.06S	VVLHPNYSQVDIGLIK	VVLHPNYSQVDIGLIK	N/N[97.9%]	2204.77	N4H5F0S2G0	1000.95	3999.77	4	-1	0	y2/y4/y5/			b4/			0	0	230430	0	0	62891.7	699212	0	0	0	4	23.6693	7.1667	-3.6599
19512	19515	PT3551.51S	VVLHPNYSQVDIGLIK	VVLHPNYSQVDIGLIK	N/N[98.5%]	2204.77	N4H5F0S2G0	1334.6	3999.78	3	-2	0	y2/y4/y5/y9/			b4/			0	0	757169	0	0	122720	1.5477e+06	0	0	0	5	27.5104	8.1951	-1.7488
19523	19533	PT3554.07S	EHEAQSNASLDVFLGHTNVEELMK	EHEAQSNASLDVFLGHTNVEELMK	N/N[98.4%]	1913.68	N4H5F0S1G0	1154.24	4611.95	4	-2	0	y8/y9/y10/y12/			b2/b3/b5/			0	0	0	0	0	135030	496411	0	89515.6	0	7	29.7426	10.1974	-2.0337
19534	19535	PT3554.46S	VVLHPNYSQVDIGLIK	VVLHPNYSQVDIGLIK	N/N[97.6%]	2569.9	N5H6F0S2G0	1092.49	4364.91	4	-2	0	y4/y5/			b4/			0	0	1.72809e+06	0	0	0	3.84867e+06	0	0	0	3	20.9184	5.1592	-1.2973
19534	19536	PT3554.53S	VVLHPNYSQVDIGLIK	VVLHPNYSQVDIGLIK	N/N[97.7%]	2569.9	N5H6F0S2G0	1456.31	4364.91	3	-2	0	y4/y5/			b4/			0	0	642557	0	0	0	1.19829e+06	0	0	0	3	23.693	5.1869	-1.7139
19545	19550	PT3556.52S	VVLHPNYSQVDIGLIK	VVLHPNYSQVDIGLIK	N/N[98.0%]	2586.92	N5H7F1S1G0	1096.49	4381.94	4	-1	0	y4/y5/			b4/			0	0	228493	0	0	0	465148	0	0	0	3	19.2059	5.1421	1.7761
19545	19552	PT3556.79S	VVLHPNYSQVDIGLIK	VVLHPNYSQVDIGLIK	N/N[98.8%]	2204.77	N4H5F0S2G0	800.962	3999.77	5	-1	0	y2/y4/y5/			b4/			0	0	105693	0	0	40855.2	499253	0	0	0	4	27.3477	7.2035	-2.778
19556	19557	PT3557.59S	VVLHPNYSQVDIGLIK	VVLHPNYSQVDIGLIK	N/N[98.7%]	2715.96	N5H6F1S2G0	1504.99	4510.96	3	-2	0	y5/			b4/			0	0	117745	0	0	0	246558	0	0	0	2	21.7052	4.1771	-2.993
19578	19579	PT3560.78S	VVLHPNYSQVDIGLIK	VVLHPNYSQVDIGLIK	N/N[98.7%]	2204.77	N4H5F0S2G0	1001.2	3999.77	4	-2	0	y2/y4/y5/y6/y12/			b4/			0	0	24405361	0	0	6.52753e+06	71573240	0	0	0	6	29.0298	9.2003	-2.7896
19578	19584	PT3561.34S	VVLHPNYSQVDIGLIK	VVLHPNYSQVDIGLIK	N/N[98.7%]	2715.96	N5H6F1S2G0	1128.75	4510.97	4	-1	0	y5/			b4/			0	0	104826	0	0	0	210496	0	0	0	2	17.6654	4.1367	-1.9814
19589	19590	PT3562.28S	VVLHPNYSQVDIGLIK	VVLHPNYSQVDIGLIK	N/N[98.8%]	2204.77	N4H5F0S2G0	1334.6	3999.77	3	-2	0	y1/y2/y4/y5/y6/			b4/			5.64619e+06	0	3.14697e+07	0	0	5.92277e+06	61473270	0	0	0	6	34.6742	10.2467	-2.6644
19611	19612	PT3565.44S	VVLHPNYSQVDIGLIK	VVLHPNYSQVDIGLIK	N/N[98.2%]	2569.9	N5H6F0S2G0	1092.48	4364.91	4	-2	0	y4/y5/			b4/			0	0	1.79256e+06	0	0	0	4.37705e+06	0	0	0	3	21.0996	5.161	-2.3041
19611	19614	PT3565.6S	VVLHPNYSQVDIGLIK	VVLHPNYSQVDIGLIK	N/N[97.9%]	2569.9	N5H6F0S2G0	1456.31	4364.91	3	-2	0	y4/y5/			b4/			0	0	1.08391e+06	0	0	0	1.8216e+06	0	0	0	3	24.7849	5.1978	-1.8817
19622	19627	PT3567.44S	VVLHPNYSQVDIGLIK	VVLHPNYSQVDIGLIK	N/N[98.6%]	2586.92	N5H7F1S1G0	1096.49	4381.93	4	-1	0	y5/			b4/			0	0	233144	0	0	0	502906	0	0	0	2	18.8266	4.1483	-0.0067456
19622	19629	PT3567.71S	XVSHHNLTTGATLINEQWLLTTAK	MVSHHNLTTGATLINEQWLLTTAK	N/N[98.7%]	2569.9	N5H6F0S2G0	1054.66	5265.27	5	-4	1	y4/y5/y6/y7/y10/						0	0	0	0	0	0	228964	0	0	0	5	17.7441	6.1174	-4.5752
19633	19635	PT3568.62S	XVSHHNLTTGATLINEQWLLTTAK	MVSHHNLTTGATLINEQWLLTTAK	N/N[99.2%]	2569.9	N5H6F0S2G0	1317.83	5265.28	4	-3	1	y4/y5/y7/y10/y11/						0	0	0	0	0	177343	908976	0	0	0	5	24.5621	7.1756	-3.2865
19633	19638	PT3568.99S	VVLHPNYSQVDIGLIK	VVLHPNYSQVDIGLIK	N/N[98.3%]	2204.77	N4H5F0S2G0	800.962	3999.78	5	-1	0	y1/y4/y5/			b4/			0	0	105495	0	0	38402.9	486273	0	0	0	4	27.7359	7.2074	-2.0913
19633	19641	PT3569.4S	EHEAQSNASLDVFLGHTNVEELMK	EHEAQSNASLDVFLGHTNVEELMK	N/N[98.8%]	1913.68	N4H5F0S1G0	1154.24	4611.93	4	-2	0	y4/y8/y10/y12/y13/			b2/b3/			0	0	0	0	0	123262	426374	0	68984.5	0	7	29.6112	10.1961	-4.5746
19633	19642	PT3569.54S	VVLHPNYSQVDIGLIK	VVLHPNYSQVDIGLIK	N/N[97.7%]	2350.79	N2H12F0S0G0	1037.47	4145.83	4	-1	0	y2/y4/y5/			b4/			0	0	170338	0	0	0	501087	0	0	0	4	22.8061	6.1681	7.3092
19644	19649	PT3570.59S	VVLHPNYSQVDIGLIK	VVLHPNYSQVDIGLIK	N/N[98.0%]	2350.79	N2H12F0S0G0	1383.29	4145.83	3	-2	0	y2/y4/y5/			b4/			0	0	240036	0	0	0	540875	0	0	0	4	24.464	6.1846	7.1508
19644	19654	PT3571.27S	MVSHHNLTTGATLINEQWLLTTAK	MVSHHNLTTGATLINEQWLLTTAK	N/N[98.7%]	1913.68	N4H5F0S1G0	1149.77	4593.06	4	-3	0	y4/y5/y6/y10/						0	0	0	0	0	0	256682	0	0	0	4	16.0455	5.1105	-1.9911
19655	19656	PT3571.7S	VVLHPNYSQVDIGLIK	VVLHPNYSQVDIGLIK	N/N[98.5%]	2204.77	N4H5F0S2G0	1001.2	3999.78	4	-2	0	y2/y4/y5/			b4/			0	0	5.08731e+06	0	0	1.12066e+06	15454303	0	0	0	4	27.367	7.2037	-1.813
19666	19667	PT3573.33S	VVLHPNYSQVDIGLIK	VVLHPNYSQVDIGLIK	N/N[99.0%]	2204.77	N4H5F0S2G0	1334.6	3999.78	3	-2	0	y2/y4/y5/y6/			b4/			625964	0	3916485	0	0	812460	7.43239e+06	0	0	0	5	33.155	9.2416	-1.7488
19666	19673	PT3574.11S	VDKDLQSLEDILHQVENK	VDKDLQSLEDILHQVENK	N/N[98.9%]	1622.58	N4H5F0S0G0	937.427	3745.68	4	-1	0				b4/b6/b11/			0	0	0	0	0	176922	423723	0	0	0	3	32.3258	5.2733	0.43475
19677	19683	PT3575.6S	VVLHPNYSQVDIGLIK	VVLHPNYSQVDIGLIK	N/N[97.6%]	2366.83	N4H6F0S2G0	1041.72	4161.85	4	-2	0	y5/			b4/			0	0	96883.7	0	0	0	296464	0	0	0	2	19.1869	4.1519	2.4655
19688	19689	PT3576.54S	VVLHPNYSQVDIGLIK	VVLHPNYSQVDIGLIK	N/N[98.0%]	2569.9	N5H6F0S2G0	1092.74	4364.91	4	-3	0	y4/y5/			b4/			0	0	474587	0	0	111064	1.11074e+06	0	0	0	3	21.5253	6.1553	-0.72349
19688	19690	PT3576.66S	VVLHPNYSQVDIGLIK	VVLHPNYSQVDIGLIK	N/N[98.5%]	2569.9	N5H6F0S2G0	1456.31	4364.91	3	-2	0	y5/			b4/			0	0	212928	0	0	0	385604	0	0	0	2	20.307	4.1631	-0.53932
19688	19694	PT3577.21S	XVSHHNLTTGATLINEQWLLTTAK	MVSHHNLTTGATLINEQWLLTTAK	N/N[97.6%]	2246.82	N5H4F2S1G0	989.24	4942.17	5	0	1	y1/y2/y3/y4/y5/y6/y7/y8/y9/y10/y11/						0	0	0	0	0	0	0	0	0	0	11	21.4529	11.1045	-7.2358
19699	19703	PT3578.56S	SLGNVNFTVSAEALESQELCGTEVPSVPEHGR	SLGNVNFTVSAEALESQELCGTEVPSVPEHGR	N/N[99.1%]	1622.58	N4H5F0S0G0	1260.56	5036.21	4	-3	0	y2/y3/y5/y8/y9/	y23/					0	0	0	0	0	192394	447780	0	0	0	5	33.3676	7.2637	-0.25566
19710	19711	PT3579.77S	XVSHHNLTTGATLINEQWLLTTAK	MVSHHNLTTGATLINEQWLLTTAK	N/N[98.5%]	2569.9	N5H6F0S2G0	1318.08	5265.29	4	-4	1	y4/y10/y11/						0	0	0	0	0	0	461326	0	0	0	3	15.7996	4.118	0.24949
19721	19726	PT3581.95S	VVLHPNYSQVDIGLIK	VVLHPNYSQVDIGLIK	N/N[98.7%]	2350.83	N4H5F1S2G0	1383.62	4145.85	3	-3	0	y4/y5/			b4/			0	0	0	0	0	0	284986	0	0	0	3	14.4735	4.1047	1.6459
19721	19727	PT3582.09S	EHEAQSNASLDVFLGHTNVEELMK	EHEAQSNASLDVFLGHTNVEELMK	N/N[97.7%]	1913.68	N4H5F0S1G0	1154.49	4611.95	4	-3	0	y12/			b2/b3/			0	0	0	0	0	61394.3	156543	0	0	0	3	16.4705	5.1147	-2.1259
19721	19729	PT3582.37S	SLGNVNFTVSAEALESQELCGTEVPSVPEHGR	SLGNVNFTVSAEALESQELCGTEVPSVPEHGR	N/N[99.5%]	1581.56	N3H6F0S0G0	1249.8	4995.17	4	-1	0	y2/y3/y5/y6/y8/y9/y12/y13/y17/	y22/y23/y24/y25/y26/		b4/b5/			0	0	0	0	0	294566	654074	0	0	0	11	45.5153	13.3252	-1.7027
19732	19733	PT3583.03S	VVLHPNYSQVDIGLIK	VVLHPNYSQVDIGLIK	N/N[97.9%]	2204.77	N4H5F0S2G0	1000.95	3999.78	4	-1	0	y1/y2/y4/y5/y6/			b4/			212887	0	1.36608e+06	0	0	309757	3.97335e+06	0	0	0	6	29.5396	10.1954	-1.2184
19732	19741	PT3584.1S	AALAAFNAQNNGSNFQLEEISR	AALAAFNAQNNGSNFQLEEISR	N/N[98.9%]	1913.68	N4H5F0S1G0	1070.96	4278.8	4	-2	0	y1/y2/y3/y4/y5/y6/y7/y8/y9/y10/y11/			b3/b4/b5/			0	0	0	0	0	0	0	0	0	0	14	29.2721	14.1527	-6.1636
19743	19744	PT3584.62S	VVLHPNYSQVDIGLIK	VVLHPNYSQVDIGLIK	N/N[98.0%]	2204.77	N4H5F0S2G0	1334.27	3999.78	3	-1	0	y1/y2/y4/y5/y6/y9/			b4/b12/			394493	0	2.2026e+06	0	0	515467	4.26114e+06	0	0	0	8	35.9036	12.239	-1.4899
19743	19747	PT3584.99S	XVSHHNLTTGATLINEQWLLTTAK	MVSHHNLTTGATLINEQWLLTTAK	N/N[98.1%]	2204.77	N4H5F0S2G0	1226.3	4900.16	4	-2	1	y3/y4/y5/y6/y7/y10/y11/			b5/			0	0	0	0	0	397596	1.79575e+06	0	0	0	8	29.7424	10.1974	-0.97879
19754	19761	PT3586.96S	MVSHHNLTTGATLINEQWLLTTAK	MVSHHNLTTGATLINEQWLLTTAK	N/N[99.1%]	2715.96	N5H6F1S2G0	1350.34	5395.33	4	-3	0	y4/y5/y10/						0	0	0	0	0	0	382694	0	0	0	3	15.7811	4.1178	-4.3832
19754	19764	PT3587.37S	XVSHHNLTTGATLINEQWLLTTAK	MVSHHNLTTGATLINEQWLLTTAK	N/N[98.7%]	2204.77	N4H5F0S2G0	981.438	4900.15	5	-3	1	y3/y4/y5/y6/y7/y8/y9/y10/y11/			b5/			0	0	0	0	0	87703.2	588885	0	0	0	10	34.8692	12.2287	-2.4258
19765	19767	PT3587.89S	VVLHPNYSQVDIGLIK	VVLHPNYSQVDIGLIK	N/N[97.9%]	2569.9	N5H6F0S2G0	1456.65	4364.91	3	-3	0	y5/			b4/			0	0	164507	0	0	0	280812	0	0	0	2	17.9271	4.1393	-1.196
19765	19768	PT3588.03S	VVLHPNYSQVDIGLIK	VVLHPNYSQVDIGLIK	N/N[97.2%]	2569.9	N5H6F0S2G0	1092.49	4364.91	4	-2	0	y4/y5/			b4/			0	0	245781	0	0	0	553089	0	0	0	3	18.049	5.1305	-1.1854
19765	19770	PT3588.3S	SLGNVNFTVSAEALESQELCGTEVPSVPEHGR	SLGNVNFTVSAEALESQELCGTEVPSVPEHGR	N/N[98.0%]	1378.48	N2H6F0S0G0	1199.28	4792.11	4	-2	0	y1/y2/y3/y5/y6/y7/y8/y9/y10/y11/y12/y13/	y8/y17/y20/y21/y23/y24/y25/y26/y27/		b2/b4/b5/b7/			0	0	0	0	0	209444	231729	0	0	0	16	47.0102	18.2901	0.94983
19776	19780	PT3589.79S	SLGNVNFTVSAEALESQELCGTEVPSVPEHGR	SLGNVNFTVSAEALESQELCGTEVPSVPEHGR	N/N[99.4%]	1419.5	N3H5F0S0G0	1209.54	4833.12	4	-2	0	y2/y3/y5/y6/y8/y9/y10/y12/y13/	y23/y24/y25/		b2/b4/b5/b7/			0	0	0	0	0	229176	464568	0	0	0	13	42.6977	15.277	-1.7331
19787	19791	PT3591.35S	SLGNVNFTVSAEALESQELCGTEVPSVPEHGR	SLGNVNFTVSAEALESQELCGTEVPSVPEHGR	N/N[97.8%]	1216.42	N2H5F0S0G0	1158.52	4630.04	4	-1	0	y1/y2/y3/y5/y6/y7/y8/y9/y10/y11/y12/y13/y14/y15/	y5/y8/y17/y18/y19/y20/y21/y22/y23/y24/y25/y26/y27/	y20/	b2/b3/b4/b5/b6/b7/b9/			0	0	0	0	0	467758	429592	0	0	0	21	55.8076	23.3281	-1.6529
19787	19792	PT3591.49S	SLGNVNFTVSAEALESQELCGTEVPSVPEHGR	SLGNVNFTVSAEALESQELCGTEVPSVPEHGR	B/N[98.5%]	1460.53	N4H4F0S0G0	1220.05	4874.15	4	-3	0	y2/y3/y5/y8/y9/y12/y13/	y23/y25/		b5/			0	0	0	0	0	177078	405704	0	0	0	8	35.23	10.2523	-1.6532
19787	19794	PT3591.76S	MVSHHNLTTGATLINEQWLLTTAK	MVSHHNLTTGATLINEQWLLTTAK	N/N[98.7%]	2569.9	N5H6F0S2G0	1313.58	5249.29	4	-2	0	y3/y4/y5/y6/y10/			b5/			0	0	0	0	0	208636	998231	0	0	0	6	27.576	8.1958	-0.64956
19798	19803	PT3593.06S	LEPVHLQLQCMSQEQLAQVAANATK	LEPVHLQLQCMSQEQLAQVAANATK	N/N[99.2%]	1913.68	N4H5F0S1G0	1181.53	4721.09	4	-2	0	y6/	y23/		b6/b7/b8/b9/			0	0	0	0	0	306339	692329	0	0	0	5	25.9203	7.1892	-1.0569
19798	19804	PT3593.2S	SLGNVNFTVSAEALESQELCGTEVPSVPEHGR	SLGNVNFTVSAEALESQELCGTEVPSVPEHGR	N/N[99.3%]	1216.42	N2H5F0S0G0	1544.69	4630.05	3	-2	0	y2/y3/y5/y6/y7/y8/y9/y10/y12/y13/y14/y17/	y8/y23/y24/y25/	y20/	b2/b4/b5/b7/			0	0	0	0	0	174948	220170	0	0	0	16	60.0299	18.4203	0.15628
19798	19806	PT3593.47S	MVSHHNLTTGATLINEQWLLTTAK	MVSHHNLTTGATLINEQWLLTTAK	N/N[98.8%]	2716.98	N5H6F3S1G0	1080.28	5396.35	5	-1	0	y3/y4/y5/y6/y7/y8/y10/y11/						0	0	0	0	0	138722	758332	0	0	0	8	27.6422	10.1764	-4.7274
19809	19810	PT3594.13S	VVLHPNYSQVDIGLIK	VVLHPNYSQVDIGLIK	N/N[97.5%]	2204.77	N4H5F0S2G0	1001.2	3999.78	4	-2	0	y1/y2/y4/y5/			b4/			0	0	823427	0	0	239094	2.31356e+06	0	0	0	5	26.1522	8.1815	-1.9351
19809	19812	PT3594.35S	SLGNVNFTVSAEALESQELCGTEVPSVPEHGR	SLGNVNFTVSAEALESQELCGTEVPSVPEHGR	N/N[99.1%]	1581.56	N3H6F0S0G0	1250.05	4995.17	4	-2	0	y2/y3/y5/y8/y9/y12/y13/	y23/y25/		b5/			0	0	0	0	0	190466	434861	0	0	0	8	38.5874	10.2859	-3.2541
19809	19813	PT3594.47S	MVSHHNLTTGATLINEQWLLTTAK	MVSHHNLTTGATLINEQWLLTTAK	N/N[98.9%]	2569.9	N5H6F0S2G0	1051.06	5249.28	5	-2	0	y3/y4/y5/y6/y7/y10/						0	0	0	0	0	127664	763675	0	0	0	6	25.122	8.1712	-2.6286
19820	19821	PT3595.68S	XVSHHNLTTGATLINEQWLLTTAK	MVSHHNLTTGATLINEQWLLTTAK	N/N[98.7%]	2204.77	N4H5F0S2G0	1226.29	4900.15	4	-2	1	y4/y5/y6/y7/y10/y11/						0	0	0	0	0	588532	3.05889e+06	0	0	0	6	27.8332	8.1983	-2.6728
19820	19822	PT3595.76S	VVLHPNYSQVDIGLIK	VVLHPNYSQVDIGLIK	N/N[98.2%]	2204.77	N4H5F0S2G0	1334.6	3999.78	3	-2	0	y2/y4/y5/			b4/			0	0	662384	0	0	129316	1.47648e+06	0	0	0	4	28.2479	7.2125	-1.3826
19820	19823	PT3595.9S	AALAAFNAQNNGSNFQLEEISR	AALAAFNAQNNGSNFQLEEISR	N/N[99.2%]	1914.7	N4H5F2S0G0	1071.46	4279.82	4	-3	0	y1/y2/y3/y4/y5/y6/y7/y8/y11/			b3/b4/b5/b6/b7/b8/			0	0	0	0	0	0	0	0	0	0	15	31.1864	15.1619	-6.1222
19820	19824	PT3596.03S	AALAAFNAQNNGSNFQLEEISR	AALAAFNAQNNGSNFQLEEISR	N/N[99.4%]	1914.7	N4H5F2S0G0	1427.94	4279.81	3	-2	0	y1/y2/y3/y4/y5/y6/			b3/b4/b5/			0	0	0	0	0	0	0	0	0	0	9	22.4769	9.1348	-9.7848
19831	19840	PT3598.34S	FSLLGHASISCTVENETIGVWRPSPPTCEK	FSLLGHASISCTVENETIGVWRPSPPTCEK	N/N[99.1%]	1913.68	N4H5F0S1G0	1323.08	5286.28	4	-3	0	y6/y8/y10/y12/	y12/		b6/b7/			0	0	0	0	0	0	268136	0	210516	0	6	23.4155	8.1542	-5.4528
19842	19843	PT3598.87S	MVSHHNLTTGATLINEQWLLTTAK	MVSHHNLTTGATLINEQWLLTTAK	N/N[99.2%]	2715.96	N5H6F1S2G0	1349.59	5395.35	4	0	0	y4/y5/y10/						0	0	0	0	0	402703	2.09248e+06	0	0	0	3	24.7615	5.1976	-1.7033
19842	19848	PT3599.56S	SLGNVNFTVSAEALESQELCGTEVPSVPEHGR	SLGNVNFTVSAEALESQELCGTEVPSVPEHGR	N/N[98.7%]	1257.45	N3H4F0S0G0	1169.03	4671.08	4	-2	0	y2/y3/y5/y8/y9/y12/y13/	y25/		b2/b5/			0	0	0	0	0	110183	227248	0	0	0	9	38.78	11.2778	-0.10669
19853	19863	PT3601.77S	XVSHHNLTTGATLINEQWLLTTAK	MVSHHNLTTGATLINEQWLLTTAK	N/N[98.5%]	2204.77	N4H5F0S2G0	981.237	4900.15	5	-2	1	y4/y5/y6/y7/y10/y11/						0	0	0	0	0	0	235157	0	0	0	6	21.4674	7.1447	-2.3141
19864	19865	PT3602.15S	MVSHHNLTTGATLINEQWLLTTAK	MVSHHNLTTGATLINEQWLLTTAK	N/N[99.2%]	2569.9	N5H6F0S2G0	1313.83	5249.29	4	-3	0	y4/y5/y6/y7/y10/						0	0	0	0	0	4.88546e+06	24721436	0	0	0	5	28.1239	7.2112	-1.9398
19864	19867	PT3602.34S	SLGNVNFTVSAEALESQELCGTEVPSVPEHGR	SLGNVNFTVSAEALESQELCGTEVPSVPEHGR	N/N[98.3%]	1216.42	N2H5F0S0G0	1158.77	4630.04	4	-2	0	y2/y3/y5/y6/y7/y8/y9/y10/y12/y13/	y8/y17/y18/y20/y21/y22/y23/y24/y25/y26/y27/		b2/b4/b5/b7/			0	0	0	0	0	222986	0	0	0	0	14	43.8027	15.288	-2.272
19864	19868	PT3602.46S	MVSHHNLTTGATLINEQWLLTTAK	MVSHHNLTTGATLINEQWLLTTAK	N/N[99.2%]	2350.79	N2H12F0S0G0	1259.06	5030.22	4	-3	0	y4/y5/y6/y7/y8/y10/						0	0	0	0	0	285733	1.11697e+06	0	0	0	6	25.9812	8.1798	6.4
19864	19872	PT3602.96S	FNLTETSEAEIHQSFQHLLR	FNLTETSEAEIHQSFQHLLR	N/N[99.1%]	2278.81	N5H6F0S1G0	1171.26	4678.99	4	-3	0	y7/y8/y9/						0	0	0	0	0	188071	1.00006e+06	0	0	0	3	25.2784	5.2028	-1.9697
19886	19887	PT3605.19S	MVSHHNLTTGATLINEQWLLTTAK	MVSHHNLTTGATLINEQWLLTTAK	N/N[99.3%]	2569.9	N5H6F0S2G0	1051.27	5249.29	5	-3	0	y3/y4/y5/y6/y7/y8/y10/y11/						0	0	0	0	0	396503	2.47859e+06	0	0	0	8	27.8634	10.1786	-1.5701
19886	19888	PT3605.33S	VVLHPNYSQVDIGLIK	VVLHPNYSQVDIGLIK	N/N[97%]	2204.77	N4H5F0S2G0	1001.2	3999.78	4	-2	0	y2/y4/y5/y6/			b4/			0	0	184457	0	0	46584	506000	0	0	0	5	25.0797	8.1708	-1.3247
19886	19889	PT3605.47S	ALPQPQNVTSLLGCTH	ALPQPQNVTSLLGCTH	N/N[99.0%]	1913.68	N4H5F0S1G0	1217.52	3649.56	3	-1	0	y1/y2/y4/y5/y7/y8/y9/y12/	y12/y14/					193817	0	401367	0	0	0	0	0	0	0	8	25.4403	10.1544	-0.49116
19897	19898	PT3606.81S	XVSHHNLTTGATLINEQWLLTTAK	MVSHHNLTTGATLINEQWLLTTAK	N/N[98.7%]	2204.77	N4H5F0S2G0	1226.3	4900.15	4	-2	1	y3/y4/y5/y6/y7/y8/y10/y11/			b5/			0	0	0	0	0	326508	1.89677e+06	0	0	0	9	30.6999	11.197	-1.0784
19897	19902	PT3607.32S	VVLHPNYSQVDIGLIK	VVLHPNYSQVDIGLIK	N/N[98.9%]	2204.77	N4H5F0S2G0	1334.6	3999.78	3	-2	0	y4/y5/			b4/			0	0	196157	0	0	0	409523	0	0	0	3	20.0248	5.1502	-1.4741
19897	19907	PT3608.01S	ALPQPQNVTSLLGCTH	ALPQPQNVTSLLGCTH	N/N[98.3%]	1913.68	N4H5F0S1G0	913.895	3649.55	4	-3	0	y1/y2/y4/y5/y6/y7/y8/y12/	y12/y14/					103716	0	235337	0	0	0	0	0	0	0	8	24.8186	10.1482	-2.8348
19919	19920	PT3609.99S	VVLHPNYSQVDIGLIK	VVLHPNYSQVDIGLIK	N/N[98.7%]	2570.93	N5H6F2S1G0	1092.73	4365.89	4	-2	0	y1/y4/y5/			b4/			0	0	246948	0	0	0	515002	0	0	0	4	16.2492	6.1025	-9.772
19919	19921	PT3610.08S	MVSHHNLTTGATLINEQWLLTTAK	MVSHHNLTTGATLINEQWLLTTAK	N/N[99.1%]	2715.96	N5H6F1S2G0	1350.34	5395.34	4	-3	0	y4/y5/y6/y10/						0	0	0	0	0	272698	1.35049e+06	0	0	0	4	23.7719	6.1777	-2.3017
19941	19943	PT3613.41S	MVSHHNLTTGATLINEQWLLTTAK	MVSHHNLTTGATLINEQWLLTTAK	N/N[99.1%]	2569.9	N5H6F0S2G0	1313.58	5249.28	4	-2	0	y4/y5/y6/y7/y10/						0	0	0	0	0	654154	3.62147e+06	0	0	0	5	27.3834	7.2038	-2.4169
19941	19945	PT3613.57S	MVSHHNLTTGATLINEQWLLTTAK	MVSHHNLTTGATLINEQWLLTTAK	N/N[99.0%]	2204.77	N4H5F0S2G0	1222.3	4884.15	4	-2	0	y3/y4/y5/y6/y7/y8/y10/y11/			b5/			0	0	0	0	0	1.39787e+06	5.46925e+06	0	0	0	9	30.4049	11.194	-2.823
19952	19956	PT3615.15S	MVSHHNLTTGATLINEQWLLTTAK	MVSHHNLTTGATLINEQWLLTTAK	N/N[97.9%]	2204.77	N4H5F0S2G0	978.239	4884.15	5	-3	0	y1/y3/y4/y5/y6/y7/y8/y9/y10/y11/			b5/			0	0	0	0	0	339587	1.68886e+06	0	0	0	11	36.6375	13.2364	-2.4252
19952	19961	PT3615.81S	MVSHHNLTTGATLINEQWLLTTAK	MVSHHNLTTGATLINEQWLLTTAK	N/N[99.1%]	2204.77	N4H5F0S2G0	1629.73	4884.15	3	-3	0	y3/y4/y5/y6/y10/			b5/			0	0	0	0	0	212001	605421	0	0	0	6	30.4233	8.2242	-2.4576
19963	19964	PT3616.34S	ALPQPQNVTSLLGCTH	ALPQPQNVTSLLGCTH	N/N[99.2%]	1913.68	N4H5F0S1G0	1217.52	3649.55	3	-1	0	y1/y2/y4/y5/y6/y7/y8/y12/y14/	y12/y14/					4.24575e+06	0	9.34249e+06	0	0	0	0	0	0	0	9	29.6281	11.1863	-0.79219
19963	19966	PT3616.61S	VVLHPNYSQVDIGLIK	VVLHPNYSQVDIGLIK	N/N[98.9%]	2204.77	N4H5F0S2G0	1000.95	3999.77	4	-1	0	y5/			b4/			0	0	86347.2	0	0	0	300034	0	0	0	2	18.2979	4.143	-2.3781
19963	19967	PT3616.75S	MVSHHNLTTGATLINEQWLLTTAK	MVSHHNLTTGATLINEQWLLTTAK	N/N[98.9%]	2569.9	N5H6F0S2G0	1051.27	5249.28	5	-3	0	y3/y4/y5/y6/y7/y8/y10/y11/						0	0	0	0	0	0	731085	0	0	0	8	23.6521	9.1465	-2.6166
19985	19986	PT3619.58S	ALPQPQNVTSLLGCTH	ALPQPQNVTSLLGCTH	N/N[99.3%]	1913.68	N4H5F0S1G0	913.143	3649.55	4	0	0	y1/y2/y4/y5/y6/y7/y8/y9/y12/y14/	y12/y14/					439414	0	1.04968e+06	0	0	0	185014	0	0	0	10	30.4235	13.1742	-2.8867
20007	20008	PT3622.68S	ALPQPQNVTSLLGCTH	ALPQPQNVTSLLGCTH	N/N[98.8%]	1913.68	N4H5F0S1G0	1825.78	3649.54	2	-1	0	y4/y5/y8/						48320.3	0	93707.4	0	0	0	0	0	0	0	3	20.4457	5.1545	-4.5349
20018	20019	PT3624.22S	MVSHHNLTTGATLINEQWLLTTAK	MVSHHNLTTGATLINEQWLLTTAK	N/N[98.5%]	2204.77	N4H5F0S2G0	1222.3	4884.15	4	-2	0	y3/y4/y5/y6/y7/y8/y10/y11/			b5/b7/			0	0	0	0	0	20116878	81710646	0	0	0	10	35.0884	12.2309	-2.3231
20018	20020	PT3624.3S	MVSHHNLTTGATLINEQWLLTTAK	MVSHHNLTTGATLINEQWLLTTAK	N/N[98.4%]	2569.9	N5H6F0S2G0	1313.83	5249.29	4	-3	0	y4/y5/y6/y7/y10/						0	0	0	0	0	375448	1.90868e+06	0	0	0	5	25.7713	7.1877	-2.1258
20029	20031	PT3625.86S	MVSHHNLTTGATLINEQWLLTTAK	MVSHHNLTTGATLINEQWLLTTAK	N/N[98.3%]	2204.77	N4H5F0S2G0	978.038	4884.15	5	-2	0	y3/y4/y5/y6/y7/y8/y9/y10/y11/			b5/			0	0	0	0	0	1.14747e+06	5.55677e+06	0	0	0	10	37.4096	12.2541	-3.0005
20029	20039	PT3626.88S	MVSHHNLTTGATLINEQWLLTTAK	MVSHHNLTTGATLINEQWLLTTAK	N/N[98.3%]	2350.79	N2H12F0S0G0	1259.31	5030.21	4	-4	0	y4/y5/y6/y10/			b5/			0	0	0	0	0	108726	583288	0	0	0	5	24.0154	7.1702	4.6653
20040	20041	PT3627.26S	ALPQPQNVTSLLGCTH	ALPQPQNVTSLLGCTH	N/N[99.3%]	1913.68	N4H5F0S1G0	1217.52	3649.55	3	-1	0	y1/y2/y4/y5/y6/y7/y8/y12/	y14/					2.01383e+06	0	4.51817e+06	0	0	0	0	0	0	0	8	28.894	10.1889	-0.79219
20040	20042	PT3627.34S	MVSHHNLTTGATLINEQWLLTTAK	MVSHHNLTTGATLINEQWLLTTAK	N/N[99.0%]	2204.77	N4H5F0S2G0	1629.39	4884.15	3	-2	0	y4/y5/y6/						0	0	0	0	0	273514	849562	0	0	0	3	30.4883	5.2549	-2.2456
20040	20044	PT3627.55S	YTGNASALFILPDQDK	YTGNASALFILPDQDK	N/N[99.3%]	2424.87	N5H6F1S1G0	1393.59	4177.75	3	-1	0	y5/y6/y8/						0	0	200692	0	0	0	0	0	0	0	3	18.3952	4.144	-0.082355
20051	20058	PT3629.55S	FNLTETSEAEIHQSFQHLLR	FNLTETSEAEIHQSFQHLLR	N/N[98.8%]	2278.81	N5H6F0S1G0	1171.26	4679	4	-3	0	y7/y9/						0	0	0	0	0	147026	720312	0	0	0	2	24.3192	4.2032	-1.2392
20062	20063	PT3630.34S	ALPQPQNVTSLLGCTH	ALPQPQNVTSLLGCTH	N/N[99.2%]	1913.68	N4H5F0S1G0	913.393	3649.55	4	-1	0	y1/y2/y4/y5/y6/y7/y8/y12/y14/	y12/y14/					105706	0	245336	0	0	0	0	0	0	0	9	26.6881	11.1569	-2.9363
20095	20096	PT3635.25S	MVSHHNLTTGATLINEQWLLTTAK	MVSHHNLTTGATLINEQWLLTTAK	N/N[97.0%]	2204.77	N4H5F0S2G0	1222.3	4884.16	4	-2	0	y3/y4/y5/y6/y7/y10/y11/			b5/			0	0	0	0	0	1.48025e+06	5.42062e+06	0	0	0	8	32.9246	10.2292	-1.2234
20095	20099	PT3635.48S	MVSHHNLTTGATLINEQWLLTTAK	MVSHHNLTTGATLINEQWLLTTAK	N/N[98.8%]	2569.9	N5H6F0S2G0	1313.83	5249.28	4	-3	0	y4/y5/y9/						0	0	0	0	0	0	1.29918e+06	0	0	0	3	16.5249	4.1252	-3.4281
20095	20101	PT3635.7S	YTGNASALFILPDQDK	YTGNASALFILPDQDK	N/N[99.5%]	2278.81	N5H6F0S1G0	1345.24	4031.69	3	-2	0	y5/y6/y8/						0	0	210777	0	0	0	0	0	0	0	3	21.825	4.1782	-0.48398
20106	20110	PT3637.04S	YTGNASALFILPDQDK	YTGNASALFILPDQDK	N/N[99.0%]	2278.81	N5H6F0S1G0	1009.43	4031.67	4	-3	0	y5/y6/y7/y8/y11/						59151.4	0	221736	0	0	0	0	0	0	0	5	23.6715	7.1667	-4.4075
20106	20113	PT3637.45S	MVSHHNLTTGATLINEQWLLTTAK	MVSHHNLTTGATLINEQWLLTTAK	N/N[98.5%]	2204.77	N4H5F0S2G0	978.441	4884.16	5	-4	0	y3/y4/y5/y6/y7/y8/y10/						0	0	0	0	0	83433	369661	0	0	0	7	30.4243	9.2142	-1.4751
20106	20115	PT3637.72S	SLGNVNFTVSAEALESQELCGTEVPSVPEHGR	SLGNVNFTVSAEALESQELCGTEVPSVPEHGR	N/N[98.9%]	1622.58	N4H5F0S0G0	1260.8	5036.17	4	-4	0	y2/y5/y8/y9/						0	0	0	0	0	0	0	0	0	0	4	18.1731	4.1417	-8.872
20117	20119	PT3638.34S	ALPQPQNVTSLLGCTH	ALPQPQNVTSLLGCTH	N/N[99.0%]	1913.68	N4H5F0S1G0	1217.19	3649.55	3	0	0	y1/y4/y5/y7/y8/y12/	y14/					130005	0	332522	0	0	0	0	0	0	0	6	22.178	8.1418	-2.3147
20139	20144	PT3641.98S	SLGNVNFTVSAEALESQELCGTEVPSVPEHGR	SLGNVNFTVSAEALESQELCGTEVPSVPEHGR	N/N[99.2%]	1581.56	N3H6F0S0G0	1250.55	4995.17	4	-4	0	y2/y3/y5/y8/y9/			b5/			0	0	0	0	0	0	0	0	0	0	6	21.0837	6.1508	-3.6198
20161	20166	PT3645.05S	MVSHHNLTTGATLINEQWLLTTAK	MVSHHNLTTGATLINEQWLLTTAK	N/N[97.4%]	2204.77	N4H5F0S2G0	977.839	4884.16	5	-1	0	y3/y4/y5/y6/y7/y8/y9/y10/y11/						0	0	0	0	0	104022	586812	0	0	0	9	33.8081	11.2281	-1.2639
20172	20173	PT3646.12S	MVSHHNLTTGATLINEQWLLTTAK	MVSHHNLTTGATLINEQWLLTTAK	N/N[97.2%]	2204.77	N4H5F0S2G0	1222.3	4884.16	4	-2	0	y3/y4/y5/y6/y7/y8/y10/y11/			b5/			0	0	0	0	0	1.78847e+06	8.20477e+06	0	0	0	9	34.7626	11.2376	-1.7233
20194	20196	PT3649.32S	ALPQPQNVTSLLGCTH	ALPQPQNVTSLLGCTH	N/N[97.7%]	1913.68	N4H5F0S1G0	1217.52	3649.55	3	-1	0	y1/y2/y4/y5/y6/y7/y8/y12/y14/	y12/y14/					182664	0	442638	0	0	0	0	0	0	0	9	27.6829	11.1668	-0.99288
20216	20219	PT3652.59S	SLGNVNFTVSAEALESQELCGTEVPSVPEHGR	SLGNVNFTVSAEALESQELCGTEVPSVPEHGR	N/N[99.6%]	1581.56	N3H6F0S0G0	1250.3	4995.15	4	-3	0	y2/y3/y5/y8/y9/y12/y13/			b3/			0	0	0	0	0	0	0	0	0	0	8	18.8435	8.1084	-5.7829
20249	20252	PT3657.2S	MVSHHNLTTGATLINEQWLLTTAK	MVSHHNLTTGATLINEQWLLTTAK	N/N[98.3%]	2204.77	N4H5F0S2G0	1221.8	4884.17	4	0	0	y3/y4/y5/y6/y7/y8/y9/			b5/			0	0	0	0	0	586244	2.66355e+06	0	0	0	8	27.4448	10.1744	0.75018
20260	20267	PT3659.32S	MVSHHNLTTGATLINEQWLLTTAK	MVSHHNLTTGATLINEQWLLTTAK	N/N[96.6%]	2204.77	N4H5F0S2G0	978.238	4884.15	5	-3	0	y3/y4/y5/y6/y7/y8/y9/						0	0	0	0	0	0	410734	0	0	0	7	21.6321	8.1363	-3.7998
20282	20283	PT3661.73S	NPPMGGNVVIFDTVITNQEEPYQNHSGR	NPPMGGNVVIFDTVITNQEEPYQNHSGR	N/N[99.2%]	2059.73	N4H5F1S1G0	1294.56	5173.2	4	-2	0	y3/y4/			b2/b3/b8/b9/b10/			0	0	0	0	0	0	550292	0	0	0	7	19.9938	8.1199	-1.3064
20282	20288	PT3662.42S	YTGNASALFILPDQDK	YTGNASALFILPDQDK	N/N[98.8%]	2278.81	N5H6F0S1G0	1344.9	4031.68	3	-1	0	y5/y6/y8/						0	0	109964	0	0	0	0	0	0	0	3	17.4436	4.1344	-1.3171
20293	20302	PT3664.34S	YTGNASALFILPDQDK	YTGNASALFILPDQDK	N/N[99.2%]	2278.81	N5H6F0S1G0	1009.18	4031.68	4	-2	0	y5/y6/y7/y8/						0	0	96873	0	0	0	0	0	0	0	4	15.5086	5.1051	-3.4543
20359	20363	PT3673.27S	VIDFNCTTSSVSSALANTK	VIDFNCTTSSVSSALANTK	N/N[99.0%]	2204.77	N4H5F0S2G0	1056.19	4219.74	4	-2	0	y3/y4/y5/y7/y8/y9/y10/y11/y12/y13/y14/			b3/			69429.6	0	197366	0	0	0	0	0	0	0	12	33.5558	14.1956	-2.0368
20359	20368	PT3673.97S	SLGNVNFTVSAEALESQELCGTEVPSVPEHGR	SLGNVNFTVSAEALESQELCGTEVPSVPEHGR	N/N[99.0%]	1216.42	N2H5F0S0G0	1159.27	4630.04	4	-4	0	y2/y3/y5/y8/y9/y12/y13/	y23/		b2/			0	0	0	0	0	0	0	0	0	0	8	27.6968	8.197	-2.3502
20392	20398	PT3678.36S	VIDFNCTTSSVSSALANTK	VIDFNCTTSSVSSALANTK	N/N[98.8%]	2221.79	N4H6F1S1G0	1060.7	4236.76	4	-3	0	y3/y4/y5/y6/y7/y8/y9/y10/y11/y12/y13/			b3/			0	0	120006	0	0	0	0	0	0	0	12	29.432	13.1643	-1.0151
20425	20429	PT3682.97S	EGDHEFLEVPEAQEDVEATFPVHQPGNYSCSYR	EGDHEFLEVPEAQEDVEATFPVHQPGNYSCSYR	N/N[99.3%]	2204.77	N4H5F0S2G0	1511.62	6041.44	4	-2	0				b5/b6/b7/b8/b9/			0	0	0	0	0	0	0	0	64951.8	0	5	17.6841	6.1168	-2.2759
20436	20437	PT3684.18S	VIDFNCTTSSVSSALANTK	VIDFNCTTSSVSSALANTK	N/N[99.2%]	2204.77	N4H5F0S2G0	1055.94	4219.74	4	-1	0	y3/y4/y5/y7/y8/y10/y11/y12/y13/			b3/			65022.8	0	239616	0	0	0	0	0	0	0	10	30.5479	12.1855	-1.2418
20436	20440	PT3684.56S	EGDHEFLEVPEAQEDVEATFPVHQPGNYSCSYR	EGDHEFLEVPEAQEDVEATFPVHQPGNYSCSYR	N/N[99.2%]	2204.77	N4H5F0S2G0	1209.7	6041.44	5	-3	0	y5/y17/			b4/b5/b6/b7/b8/b9/			0	0	0	0	0	0	0	0	381084	0	8	22.1656	9.1317	-1.4189
20480	20483	PT3690.77S	MVSHHNLTTGATLINEQWLLTTAK	MVSHHNLTTGATLINEQWLLTTAK	N/N[98.5%]	2204.77	N4H5F0S2G0	1222.55	4884.15	4	-3	0	y3/y4/y5/y6/y8/y9/			b5/			0	0	0	0	0	177704	705936	0	0	0	7	22.5069	9.1351	-3.4099
20502	20504	PT3693.83S	EGDHEFLEVPEAQEDVEATFPVHQPGNYSCSYR	EGDHEFLEVPEAQEDVEATFPVHQPGNYSCSYR	N/N[98.6%]	2204.77	N4H5F0S2G0	1511.62	6041.44	4	-2	0				b4/b5/b6/b7/b8/b9/			0	0	0	0	0	0	0	0	0	0	6	16.1109	6.1011	-2.3567
20513	20515	PT3695.46S	EGDHEFLEVPEAQEDVEATFPVHQPGNYSCSYR	EGDHEFLEVPEAQEDVEATFPVHQPGNYSCSYR	N/N[99.1%]	2204.77	N4H5F0S2G0	1209.7	6041.44	5	-3	0		y18/		b5/b6/b7/b8/b9/			0	0	0	0	0	0	0	0	131097	0	5	16.0812	6.1008	-2.3281
20557	20560	PT3702.09S	MVSHHNLTTGATLINEQWLLTTAK	MVSHHNLTTGATLINEQWLLTTAK	N/N[98.8%]	2205.79	N4H5F2S1G0	1222.55	4885.15	4	-2	0	y2/y3/y4/y5/y6/y7/y8/y9/			b5/			0	0	0	0	0	0	1.41215e+06	0	0	0	9	23.6832	10.1368	-7.1982
20557	20567	PT3703.05S	ENLTAPGSDSAVFFEQGTTR	ENLTAPGSDSAVFFEQGTTR	N/N[98.9%]	2569.9	N5H6F0S2G0	1175.74	4696.92	4	-3	0	y6/y7/y8/y15/						0	0	0	0	0	0	0	0	0	0	4	15.4971	4.115	2.5797
20568	20576	PT3704.39S	NISDGFDGIPDNVDAALALPAHSYSGR	NISDGFDGIPDNVDAALALPAHSYSGR	N/N[99.0%]	1622.58	N4H5F0S0G0	1100.24	4394.92	4	-3	0	y5/y6/y8/y9/y10/y11/y13/y14/y16/y18/	y18/y20/y23/		b2/b9/			0	0	0	0	0	206836	169893	0	0	0	12	45.6101	14.3161	2.4299
20579	20589	PT3706.29S	NISDGFDGIPDNVDAALALPAHSYSGR	NISDGFDGIPDNVDAALALPAHSYSGR	N/N[99.3%]	1622.58	N4H5F0S0G0	1466.64	4394.9	3	-3	0	y5/y6/y8/y9/y10/y13/y18/						0	0	0	0	0	75353.7	0	0	0	0	7	36.0115	8.2801	-0.73365
20590	20592	PT3706.94S	ENLTAPGSDSAVFFEQGTTR	ENLTAPGSDSAVFFEQGTTR	N/N[99.1%]	2715.96	N5H6F1S2G0	1212	4842.96	4	-2	0	y5/y6/y7/y8/y15/						0	0	0	0	0	0	0	0	0	0	5	15.567	5.1057	0.21238
20612	20617	PT3710.6S	ENLTAPGSDSAVFFEQGTTR	ENLTAPGSDSAVFFEQGTTR	N/N[99.2%]	2586.92	N5H7F1S1G0	1179.73	4713.91	4	-2	0	y4/y5/y6/y7/y8/y15/	y15/					0	0	61644.1	0	0	0	0	0	0	0	6	24.224	7.1722	-2.0353
20645	20646	PT3714.85S	ENLTAPGSDSAVFFEQGTTR	ENLTAPGSDSAVFFEQGTTR	N/N[99.4%]	2569.9	N5H6F0S2G0	1175.48	4696.9	4	-2	0	y4/y5/y6/y7/y8/y9/y11/y15/y16/	y15/		b5/			0	0	500375	0	0	0	0	0	0	0	10	33.0382	11.2204	-1.1762
20645	20653	PT3715.67S	NISDGFDGIPDNVDAALALPAHSYSGR	NISDGFDGIPDNVDAALALPAHSYSGR	N/N[98.7%]	1622.58	N4H5F0S0G0	1100.24	4394.91	4	-3	0	y8/y9/y10/y13/y18/	y18/		b9/			0	0	0	0	0	68911.3	75804.1	0	0	0	6	32.2582	8.2426	0.65226
20678	20682	PT3720.1S	CGLVPVLAENYNK	CGLVPVLAENYNK	N/N[98.8%]	2204.77	N4H5F0S2G0	921.637	3681.52	4	-2	0	y9/			b2/b3/b4/			187876	0	491295	0	0	0	0	0	0	0	4	29.1901	6.2319	-2.1144
20678	20684	PT3720.34S	VCQDCPLLAPLNDTR	VCQDCPLLAPLNDTR	N/N[98.8%]	2569.9	N5H6F0S2G0	1086.69	4341.74	4	-2	0	y2/			b8/b9/			0	0	196850	0	0	0	0	0	0	0	3	14.9013	4.109	-1.8362
20711	20712	PT3724.43S	MVSHHNLTTGATLINEQWLLTTAK	MVSHHNLTTGATLINEQWLLTTAK	N/N[98.3%]	2205.79	N4H5F2S1G0	1222.54	4885.14	4	-2	0	y3/y4/y5/y6/y7/			b5/			0	0	0	0	0	0	1.16828e+06	0	0	0	6	18.8696	7.1187	-8.5975
20755	20757	PT3731.01S	VCQDCPLLAPLNDTR	VCQDCPLLAPLNDTR	N/N[99.4%]	2569.9	N5H6F0S2G0	1086.69	4341.75	4	-2	0	y2/y6/			b2/b5/b7/b8/b9/			0	0	752091	0	0	0	0	0	0	0	7	22.4616	8.1446	-0.48662
20755	20764	PT3731.97S	ENLTAPGSDSAVFFEQGTTR	ENLTAPGSDSAVFFEQGTTR	N/N[99.2%]	2350.83	N4H5F1S2G0	1120.47	4477.84	4	-1	0	y4/y6/y7/y8/y9/y11/y15/	y15/		b3/			0	0	35920.7	0	0	0	0	0	0	0	8	27.2937	9.1829	2.5868
20777	20782	PT3734.51S	ENLTAPGSDSAVFFEQGTTR	ENLTAPGSDSAVFFEQGTTR	N/N[98.3%]	2715.96	N5H6F1S2G0	1212.25	4842.97	4	-3	0	y4/y5/y6/y7/y8/y9/y11/y15/y16/	y15/		b3/b5/			0	0	92669.7	0	0	0	0	0	0	0	11	24.5442	12.1254	0.83036
20788	20789	PT3735.71S	MVSHHNLTTGATLINEQWLLTTAK	MVSHHNLTTGATLINEQWLLTTAK	N/N[98.2%]	2204.77	N4H5F0S2G0	1222.54	4884.14	4	-3	0	y3/y4/y5/y6/y7/			b5/			0	0	0	0	0	0	1.15771e+06	0	0	0	6	18.4136	7.1141	-5.1094
20832	20837	PT3742.65S	SPYYNVSDEISFHCYDGYTLR	SPYYNVSDEISFHCYDGYTLR	N/N[98.5%]	2204.77	N4H5F0S2G0	1198.98	4790.88	4	-2	0	y1/y5/y8/y9/y10/y11/y15/			b6/b15/			0	0	0	0	0	482355	1.11398e+06	0	0	0	9	29.8682	11.1887	-4.0908
20832	20838	PT3742.79S	QQQHLFGSNVTDCSGNFCLFR	QQQHLFGSNVTDCSGNFCLFR	N/N[98.8%]	2204.77	N4H5F0S2G0	1181.23	4719.89	4	-2	0	y1/y4/y7/y9/y10/y11/			b4/b5/b6/			0	0	0	0	0	103956	401534	0	0	0	9	21.323	11.1032	-1.8672
20843	20844	PT3743.73S	ENLTAPGSDSAVFFEQGTTR	ENLTAPGSDSAVFFEQGTTR	N/N[99.3%]	2350.79	N2H12F0S0G0	1120.46	4477.83	4	-1	0	y4/y5/y6/y7/y8/y9/y15/	y15/					0	0	48967.3	0	0	0	0	0	0	0	7	26.3956	8.184	7.5614
20865	20873	PT3748.09S	ENLTAPGSDSAVFFEQGTTR	ENLTAPGSDSAVFFEQGTTR	N/N[99.1%]	2221.79	N4H6F1S1G0	1088.2	4348.78	4	-1	0	y4/y5/y6/y7/y8/y9/y11/y15/y16/	y15/		b3/b5/			0	0	144249	0	0	0	0	0	0	0	11	37.3668	12.2537	-1.1264
20876	20879	PT3748.97S	ENLTAPGSDSAVFFEQGTTR	ENLTAPGSDSAVFFEQGTTR	N/N[99.0%]	2569.9	N5H6F0S2G0	1175.74	4696.91	4	-3	0	y4/y5/y6/y7/y8/y9/y15/	y15/					0	0	139830	0	0	0	0	0	0	0	7	21.9348	8.1393	0.70848
20876	20884	PT3749.65S	QQQHLFGSNVTDCSGNFCLFR	QQQHLFGSNVTDCSGNFCLFR	N/N[98.6%]	2204.77	N4H5F0S2G0	945.184	4719.88	5	-2	0	y1/y4/y9/y10/						0	0	0	0	0	37848.8	147122	0	0	0	4	17.9553	6.1196	-3.0466
20898	20908	PT3753.18S	LQAPLNYTEFQKPICLPSK	LQAPLNYTEFQKPICLPSK	N/N[98.8%]	2204.77	N4H5F0S2G0	1114.5	4451.95	4	-3	0	y3/y7/	y16/		b2/b3/			0	0	0	0	0	160423	306118	0	0	0	4	22.1594	6.1616	-1.7475
20909	20910	PT3753.57S	QQQHLFGSNVTDCSGNFCLFR	QQQHLFGSNVTDCSGNFCLFR	N/N[98.5%]	2204.77	N4H5F0S2G0	1181.23	4719.89	4	-2	0	y1/y9/y11/			b5/b6/			0	0	0	0	0	1.66475e+06	5.65703e+06	0	0	0	5	19.3855	7.1239	-1.4534
20909	20911	PT3753.64S	ENLTAPGSDSAVFFEQGTTR	ENLTAPGSDSAVFFEQGTTR	N/N[99.5%]	2204.77	N4H5F0S2G0	1084.2	4331.77	4	-2	0	y2/y4/y5/y6/y7/y8/y9/y11/y15/y16/	y15/		b3/b5/			0	0	1.80788e+06	0	0	0	0	0	0	0	12	40.929	13.2793	-1.5295
20920	20921	PT3755.14S	ENLTAPGSDSAVFFEQGTTR	ENLTAPGSDSAVFFEQGTTR	N/N[99.6%]	2204.77	N4H5F0S2G0	1445.26	4331.76	3	-2	0	y5/y6/y7/y8/y11/y15/	y15/					0	0	924286	0	0	0	0	0	0	0	6	26.7897	7.1979	-1.6675
20920	20922	PT3755.21S	QQQHLFGSNVTDCSGNFCLFR	QQQHLFGSNVTDCSGNFCLFR	N/N[99.2%]	2204.77	N4H5F0S2G0	1573.97	4719.89	3	0	0	y9/y10/y11/			b5/b6/			0	0	0	0	0	0	437721	0	0	0	5	17.1252	6.1113	-1.8396
20920	20924	PT3755.49S	SPYYNVSDEISFHCYDGYTLR	SPYYNVSDEISFHCYDGYTLR	N/N[98.5%]	2204.77	N4H5F0S2G0	1198.72	4790.87	4	-1	0	y5/y9/y11/						0	0	0	0	0	86209.6	254195	0	0	0	3	16.0741	5.1107	-5.0212
20920	20929	PT3756.18S	LQAPLNYTEFQKPICLPSK	LQAPLNYTEFQKPICLPSK	N/N[99.2%]	2204.77	N4H5F0S2G0	1485.33	4451.95	3	-2	0	y3/y7/						0	0	0	0	0	110010	121989	0	0	0	2	19.7861	4.1579	-1.046
20931	20935	PT3757.27S	DQCIVDDITYNVNDTFHK	DQCIVDDITYNVNDTFHK	N/N[98.7%]	2204.77	N4H5F0S2G0	1101.69	4401.75	4	-2	0	y4/			b2/b3/b4/b5/			0	0	49899	0	0	42915.4	250584	0	0	0	5	21.5929	8.1359	-2.3762
20986	20987	PT3764.99S	ENLTAPGSDSAVFFEQGTTR	ENLTAPGSDSAVFFEQGTTR	N/N[99.3%]	2204.77	N4H5F0S2G0	1083.95	4331.77	4	-1	0	y4/y5/y6/y7/y8/y9/y11/y15/y16/	y15/		b3/b5/			0	0	141850	0	0	0	0	0	0	0	11	37.3319	12.2533	0.14677
20997	21001	PT3767.2S	VCQDCPLLAPLNDTR	VCQDCPLLAPLNDTR	N/N[98.5%]	2204.77	N4H5F0S2G0	995.41	3976.61	4	-2	0	y2/			b2/b4/b5/b7/b8/b9/			0	0	222599	0	0	0	0	0	0	0	7	21.3379	8.1334	-2.4044
21008	21009	PT3768.41S	DQCIVDDITYNVNDTFHK	DQCIVDDITYNVNDTFHK	N/N[99.3%]	2204.77	N4H5F0S2G0	1101.7	4401.76	4	-2	0	y4/y5/			b2/b3/b4/b5/b7/b8/			0	0	104487	0	0	173161	549939	0	0	0	8	28.3752	11.1738	-0.60131
21008	21010	PT3768.54S	LANLTQGEDQYYLR	LANLTQGEDQYYLR	N/N[99.2%]	2861	N5H6F0S3G0	1137.21	4544.83	4	-1	0	y5/y8/y10/						98318.5	0	503536	0	0	0	0	0	0	0	3	17.7663	5.1277	-0.47723
21008	21013	PT3768.95S	LPTQNITFQTESSVAEQEAEFQSPK	LPTQNITFQTESSVAEQEAEFQSPK	N/N[99.1%]	2569.9	N5H6F0S2G0	1346.33	5379.27	4	-3	0	y2/y3/y5/y7/y11/						0	0	0	0	0	119819	187024	0	0	0	5	22.5564	7.1556	1.5722
21030	21032	PT3771.92S	VCQDCPLLAPLNDTR	VCQDCPLLAPLNDTR	N/N[98.2%]	2569.9	N5H6F0S2G0	1086.7	4341.75	4	-2	0	y2/y6/			b2/b8/b9/			0	0	345706	0	0	0	0	0	0	0	5	17.5351	6.1154	0.18815
21063	21064	PT3776.73S	VCQDCPLLAPLNDTR	VCQDCPLLAPLNDTR	N/N[99.3%]	2204.77	N4H5F0S2G0	1326.88	3976.61	3	-2	0	y2/y6/			b2/b7/b8/b9/			0	0	6.66308e+06	0	0	0	0	0	0	0	6	20.3239	7.1332	-1.2961
21063	21065	PT3776.82S	QQQHLFGSNVTDCSGNFCLFR	QQQHLFGSNVTDCSGNFCLFR	N/N[98.0%]	2204.77	N4H5F0S2G0	1180.73	4719.9	4	0	0	y1/y2/y4/y9/y10/y11/			b5/b6/			0	0	0	0	0	226413	836927	0	0	0	8	21.3364	10.1134	0.69236
21063	21066	PT3776.95S	ELPGVCNETMMALWEECKPCLK	ELPGVCNETMMALWEECKPCLK	N/N[99.6%]	2278.81	N5H6F0S1G0	1244.76	4974.01	4	-2	0	y4/y9/	y20/					0	0	0	0	0	86115	188268	0	0	0	2	16.5205	4.1252	-0.72848
21074	21075	PT3778.3S	VCQDCPLLAPLNDTR	VCQDCPLLAPLNDTR	N/N[98.8%]	2204.77	N4H5F0S2G0	994.91	3976.62	4	0	0	y2/y6/y7/			b2/b3/b4/b5/b7/b8/b9/			827590	0	6251966	0	0	0	663283	0	0	0	10	30.3242	13.1732	-0.4715
21074	21081	PT3779.13S	LPTQNITFQTESSVAEQEAEFQSPK	LPTQNITFQTESSVAEQEAEFQSPK	N/N[99.0%]	2204.77	N4H5F0S2G0	1255.04	5014.13	4	-3	0	y2/y3/y5/y10/y11/y16/			b6/			0	0	0	0	0	106313	135162	0	0	0	7	27.1503	9.1815	1.4672
21096	21103	PT3782.39S	DKICDLLVANNHFAHFFAPQNLTNMNK	DKICDLLVANNHFAHFFAPQNLTNMNK	N/N[98.9%]	1913.68	N4H5F0S1G0	1018.45	5086.21	5	-2	0	y4/			b2/b3/b5/b6/b8/	b18/		0	0	0	0	0	47943.9	180791	0	100756	0	6	25.811	9.1681	-1.8659
21107	21108	PT3783.19S	VCQDCPLLAPLNDTR	VCQDCPLLAPLNDTR	N/N[99.1%]	2221.79	N4H6F1S1G0	1332.55	3993.64	3	-2	0	y2/y6/			b2/b5/b8/b9/			0	0	822908	0	0	0	0	0	0	0	6	19.1348	7.1213	0.44136
21118	21125	PT3785.58S	LPTQNITFQTESSVAEQEAEFQSPK	LPTQNITFQTESSVAEQEAEFQSPK	N/N[99.3%]	2221.79	N4H6F1S1G0	1259.3	5031.16	4	-3	0	y2/y3/y5/y7/y9/y10/y11/			b6/			0	0	0	0	0	122031	183314	0	0	0	8	28.643	10.1864	4.3413
21129	21136	PT3787.36S	SLGNVNFTVSAEALESQELCGTEVPSVPEHGR	SLGNVNFTVSAEALESQELCGTEVPSVPEHGR	N/N[99.3%]	1913.68	N4H5F0S1G0	1067.07	5327.3	5	-4	0	y2/y5/y8/y9/	y17/y23/					0	0	0	0	0	124249	0	0	0	0	4	18.6038	5.136	-0.519
21140	21141	PT3788.16S	VCQDCPLLAPLNDTR	VCQDCPLLAPLNDTR	N/N[99.4%]	2204.77	N4H5F0S2G0	1326.21	3976.62	3	0	0	y2/y6/			b2/b4/b8/b9/			0	0	3.50779e+06	0	0	0	0	0	0	0	6	21.2012	7.142	-0.68323
21151	21152	PT3789.74S	VCQDCPLLAPLNDTR	VCQDCPLLAPLNDTR	N/N[99.2%]	2204.77	N4H5F0S2G0	995.411	3976.62	4	-2	0	y2/y6/			b2/b4/b5/b7/b8/b9/			177733	0	1.55734e+06	0	0	0	0	0	0	0	8	25.5468	10.1555	-1.0537
21151	21153	PT3789.84S	LPTQNITFQTESSVAEQEAEFQSPK	LPTQNITFQTESSVAEQEAEFQSPK	N/N[99.2%]	2204.77	N4H5F0S2G0	1254.79	5014.13	4	-2	0	y2/y3/y4/y5/y6/y7/y8/y9/y10/y11/y14/y16/			b5/b6/			0	0	0	0	0	338194	500954	0	0	0	14	39.4478	16.2345	-0.006137
21162	21167	PT3791.86S	SLGNVNFTVSAEALESQELCGTEVPSVPEHGR	SLGNVNFTVSAEALESQELCGTEVPSVPEHGR	N/N[99.4%]	1872.65	N3H6F0S1G0	1323.08	5286.3	4	-3	0	y2/y3/y5/y8/y9/	y25/					0	0	0	0	0	0	0	0	0	0	5	17.1866	5.1219	3.6449
21173	21174	PT3792.93S	DKICDLLVANNHFAHFFAPQNLTNMNK	DKICDLLVANNHFAHFFAPQNLTNMNK	N/N[98.9%]	1913.68	N4H5F0S1G0	1018.65	5086.22	5	-3	0	y4/y5/			b2/b3/b5/b6/b7/b8/	b18/		0	0	0	0	0	79141.1	256174	0	196594	0	8	29.4892	11.1849	-0.65347
21173	21175	PT3793.07S	ENLTAPGSDSAVFFEQGTTR	ENLTAPGSDSAVFFEQGTTR	N/N[98.3%]	2204.77	N4H5F0S2G0	1083.95	4331.78	4	-1	0	y1/y4/y5/y6/y7/y8/y11/y15/y16/	y15/		b3/b5/			0	0	49197.3	0	0	0	0	0	0	0	11	30.6922	12.1869	1.274
21195	21198	PT3796.61S	SLGNVNFTVSAEALESQELCGTEVPSVPEHGR	SLGNVNFTVSAEALESQELCGTEVPSVPEHGR	N/N[99.0%]	1913.68	N4H5F0S1G0	1066.47	5327.29	5	-1	0	y2/y3/y5/y6/y8/y9/y10/y12/y13/	y8/y23/y25/y26/y27/		b4/b5/			0	0	0	0	0	212985	587051	0	0	0	11	37.5438	13.2454	-2.2731
21195	21202	PT3797.16S	NLSMPLLPADFHK	NLSMPLLPADFHK	N/N[99.3%]	2715.96	N5H6F1S2G0	1051.19	4198.73	4	-3	0	y6/y9/						62167.4	0	107708	0	0	0	0	0	0	0	2	18.8781	4.1488	-1.863
21217	21218	PT3799.58S	SLGNVNFTVSAEALESQELCGTEVPSVPEHGR	SLGNVNFTVSAEALESQELCGTEVPSVPEHGR	N/N[99.1%]	1913.68	N4H5F0S1G0	1333.33	5327.3	4	-3	0	y2/y3/y5/y8/y9/						0	0	0	0	0	133214	647228	0	0	0	5	27.2801	7.2028	-1.0097
21228	21229	PT3801.37S	VCQDCPLLAPLNDTR	VCQDCPLLAPLNDTR	N/N[99.1%]	2204.77	N4H5F0S2G0	995.409	3976.61	4	-2	0	y2/			b5/b8/b9/			0	0	185029	0	0	0	0	0	0	0	4	16.6594	5.1166	-3.0183
21239	21241	PT3803.07S	SLGNVNFTVSAEALESQELCGTEVPSVPEHGR	SLGNVNFTVSAEALESQELCGTEVPSVPEHGR	N/N[99.5%]	1872.65	N3H6F0S1G0	1322.83	5286.27	4	-2	0	y2/y3/y5/y8/y9/y12/y13/	y23/y25/		b5/			0	0	0	0	0	378863	1.02078e+06	0	0	0	8	40.0633	10.3006	-1.0778
21239	21247	PT3803.9S	SLGNVNFTVSAEALESQELCGTEVPSVPEHGR	SLGNVNFTVSAEALESQELCGTEVPSVPEHGR	N/N[98.2%]	1710.6	N3H5F0S1G0	1282.31	5124.23	4	-2	0	y5/y8/y9/	y23/					0	0	0	0	0	93558.5	221270	0	0	0	3	27.59	5.2259	0.42554
21261	21264	PT3806.57S	SLGNVNFTVSAEALESQELCGTEVPSVPEHGR	SLGNVNFTVSAEALESQELCGTEVPSVPEHGR	B/N[98.8%]	1751.62	N4H4F0S1G0	1292.57	5165.26	4	-2	0	y3/y5/y8/y9/						0	0	0	0	0	74889.6	0	0	0	0	4	19.3887	5.1439	0.75522
21272	21275	PT3808.18S	NLSMPLLPADFHK	NLSMPLLPADFHK	N/N[99.0%]	2569.9	N5H6F0S2G0	1014.43	4052.68	4	-2	0	y6/y9/y11/						111576	0	168496	0	0	0	0	0	0	0	3	25.3458	5.2035	-1.4542
21272	21282	PT3809.14S	NLSMPLLPADFHK	NLSMPLLPADFHK	N/N[99.2%]	2569.9	N5H6F0S2G0	1352.23	4052.68	3	-2	0	y6/y9/						58987.1	0	76243	0	0	0	0	0	0	0	2	16.0598	4.1206	-0.69808
21305	21306	PT3812.78S	SLGNVNFTVSAEALESQELCGTEVPSVPEHGR	SLGNVNFTVSAEALESQELCGTEVPSVPEHGR	B/N[99.0%]	1751.62	N4H4F0S1G0	1034.26	5165.24	5	-2	0	y5/y8/y9/	y23/y25/		b5/b13/			0	0	0	0	0	0	150227	0	0	0	5	20.6749	6.1467	-1.5869
21305	21314	PT3813.88S	SLGNVNFTVSAEALESQELCGTEVPSVPEHGR	SLGNVNFTVSAEALESQELCGTEVPSVPEHGR	N/N[99.0%]	1710.6	N3H5F0S1G0	1026.05	5124.21	5	-2	0	y5/y8/y9/	y8/y18/y23/y27/					0	0	0	0	0	65027.9	113098	0	0	0	3	18.0461	5.1305	-2.912
21316	21320	PT3814.77S	SLGNVNFTVSAEALESQELCGTEVPSVPEHGR	SLGNVNFTVSAEALESQELCGTEVPSVPEHGR	N/N[99.0%]	1710.6	N3H5F0S1G0	1282.31	5124.22	4	-2	0	y2/y3/y5/y8/y9/y12/y13/	y23/y25/y26/		b5/			0	0	0	0	0	191229	514202	0	0	0	8	37.9362	10.2794	-1.5755
21316	21321	PT3814.91S	SLGNVNFTVSAEALESQELCGTEVPSVPEHGR	SLGNVNFTVSAEALESQELCGTEVPSVPEHGR	N/N[98.9%]	1872.65	N3H6F0S1G0	1323.08	5286.28	4	-3	0	y2/y3/y5/y8/y9/y12/	y23/y25/					0	0	0	0	0	141317	348824	0	0	0	6	32.0185	8.2402	-0.41929
21316	21322	PT3815.05S	EHEAQSNASLDVFLGHTNVEELMK	EHEAQSNASLDVFLGHTNVEELMK	N/N[99.0%]	2204.77	N4H5F0S2G0	1227.02	4903.05	4	-2	0	y8/y10/y11/y12/y13/			b2/b3/			0	0	0	0	0	141579	517326	0	91512.7	0	7	26.0054	10.1601	-0.75566
21316	21326	PT3815.59S	VCQDCPLLAPLNDTR	VCQDCPLLAPLNDTR	N/N[98.7%]	2204.77	N4H5F0S2G0	995.162	3976.62	4	-1	0	y2/			b8/b9/			0	0	128643	0	0	0	0	0	0	0	3	14.6376	4.1064	-0.087262
21338	21340	PT3817.9S	SLGNVNFTVSAEALESQELCGTEVPSVPEHGR	SLGNVNFTVSAEALESQELCGTEVPSVPEHGR	B/N[98.2%]	1751.62	N4H4F0S1G0	1292.57	5165.25	4	-2	0	y2/y5/y8/y9/						0	0	0	0	0	86580.3	289954	0	0	0	4	28.9656	6.2297	-0.1901
21338	21343	PT3818.31S	YLGNATAIFFLPDEGK	YLGNATAIFFLPDEGK	N/N[98.8%]	1622.58	N4H5F0S0G0	1127.83	3378.47	3	-3	0	y5/y6/y7/y8/y9/				b15/		82873.8	0	176651	0	0	0	0	0	0	0	5	28.7867	7.2179	-0.87472
21349	21353	PT3819.8S	NLSMPLLPADFHK	NLSMPLLPADFHK	N/N[98.9%]	2569.9	N5H6F0S2G0	1014.68	4052.67	4	-3	0	y6/y9/						47044.4	0	97155.3	0	0	0	0	0	0	0	2	19.829	4.1583	-2.1013
21371	21378	PT3823.47S	SLGNVNFTVSAEALESQELCGTEVPSVPEHGR	SLGNVNFTVSAEALESQELCGTEVPSVPEHGR	N/N[98.4%]	1548.54	N3H4F0S1G0	1242.05	4962.16	4	-3	0	y2/y3/y5/y8/y9/y12/	y23/y25/		b4/b5/			0	0	0	0	0	123172	219945	0	0	0	8	30.9155	10.2092	-1.9946
21382	21390	PT3825.23S	YLGNATAIFFLPDEGK	YLGNATAIFFLPDEGK	N/N[99.3%]	1622.58	N4H5F0S0G0	1690.74	3378.47	2	-2	0	y5/y6/y7/y8/y9/				b15/		0	0	82587.4	0	0	0	0	0	0	0	5	34.4426	6.2844	-0.92583
21393	21394	PT3826.05S	EHEAQSNASLDVFLGHTNVEELMK	EHEAQSNASLDVFLGHTNVEELMK	N/N[98.9%]	2204.77	N4H5F0S2G0	1227.27	4903.04	4	-3	0	y4/y5/y8/y9/y10/y12/y13/			b2/b3/b5/			0	0	0	0	0	176101	737019	0	123208	0	10	33.0424	13.2004	-2.3362
21404	21405	PT3827.67S	FNLTETSEAEIHQSFQHLLR	FNLTETSEAEIHQSFQHLLR	N/N[99.0%]	2935.04	N6H7F0S2G0	1068.25	5335.22	5	-2	0	y7/y9/						0	0	0	0	0	190620	1.12297e+06	0	0	0	2	18.657	4.1466	-2.4165
21404	21407	PT3827.94S	VCQDCPLLAPLNDTR	VCQDCPLLAPLNDTR	N/N[98.1%]	2204.77	N4H5F0S2G0	995.409	3976.6	4	-2	0	y2/y6/			b2/b5/b8/b9/			0	0	121364	0	0	0	0	0	0	0	6	17.8618	7.1086	-3.8164
21415	21416	PT3829.29S	YLGNATAIFFLPDEGK	YLGNATAIFFLPDEGK	N/N[98.8%]	1622.58	N4H5F0S0G0	1126.83	3378.47	3	0	0	y3/y5/y6/y7/y8/y9/y10/y11/			b5/	b15/		1.30792e+06	0	2.72258e+06	0	0	0	0	0	0	0	9	44.9685	11.3397	-1.5812
21426	21429	PT3831.16S	NLSMPLLPADFHK	NLSMPLLPADFHK	N/N[98.0%]	2569.9	N5H6F0S2G0	1014.18	4052.68	4	-1	0	y6/y9/						67381	0	104465	0	0	0	0	0	0	0	2	19.7356	4.1574	-1.8312
21470	21474	PT3837.86S	LEPVHLQLQCMSQEQLAQVAANATK	LEPVHLQLQCMSQEQLAQVAANATK	N/N[99.3%]	2204.77	N4H5F0S2G0	1254.56	5012.2	4	-3	0	y6/			b6/b7/b8/b9/			0	0	0	0	0	333292	822045	0	0	0	5	26.162	7.1916	1.6104
21470	21480	PT3838.69S	NLSMPLLPADFHK	NLSMPLLPADFHK	N/N[97.8%]	2350.79	N2H12F0S0G0	959.659	3833.6	4	-2	0	y6/y7/y9/y10/y11/			b2/			111768	0	125444	0	0	41214.5	47182	0	0	0	6	29.4272	10.1943	9.0071
21492	21494	PT3840.84S	YLGNATAIFFLPDEGK	YLGNATAIFFLPDEGK	N/N[98.1%]	1622.58	N4H5F0S0G0	1127.16	3378.47	3	-1	0	y5/y6/y7/y8/y9/				b15/		0	0	116387	0	0	0	0	0	0	0	5	20.9837	6.1498	-3.2968
21514	21517	PT3844.08S	VVLHPNYSQVDIGLIK	VVLHPNYSQVDIGLIK	N/N[98.8%]	3226.13	N6H7F0S3G0	1256.54	5021.14	4	-2	0	y5/			b4/			0	0	247613	0	0	0	428891	0	0	0	2	14.2937	4.1029	-1.4316
21536	21541	PT3847.59S	NLSMPLLPADFHK	NLSMPLLPADFHK	N/N[99.1%]	2204.77	N4H5F0S2G0	1230.52	3687.54	3	-2	0	y6/y9/						128792	0	192720	0	0	0	0	0	0	0	2	21.3146	4.1731	-2.125
21536	21543	PT3847.87S	NLSMPLLPADFHK	NLSMPLLPADFHK	N/N[98.8%]	2204.77	N4H5F0S2G0	923.142	3687.54	4	-2	0	y6/y7/y9/y10/y11/			b2/			198304	28643.8	256232	0	0	0	0	0	0	0	6	36.1055	9.2711	-3.5519
21558	21559	PT3850.19S	FNLTETSEAEIHQSFQHLLR	FNLTETSEAEIHQSFQHLLR	N/N[98.8%]	2569.9	N5H6F0S2G0	1244.03	4970.09	4	-3	0	y1/y7/y8/y9/y10/						0	0	0	0	0	178277	1.14227e+06	0	0	0	5	28.4782	7.2148	-0.90911
21591	21594	PT3855.38S	VVLHPNYSQVDIGLIK	VVLHPNYSQVDIGLIK	N/N[98.1%]	3226.13	N6H7F0S3G0	1256.55	5021.16	4	-2	0	y5/			b4/			0	0	244461	0	0	0	430039	0	0	0	2	16.2512	4.1225	2.2637
21602	21605	PT3857.01S	FNLTETSEAEIHQSFQHLLR	FNLTETSEAEIHQSFQHLLR	N/N[99.4%]	2569.9	N5H6F0S2G0	995.429	4970.1	5	-3	0	y7/y8/y9/						0	0	0	0	0	227758	1.23644e+06	0	0	0	3	27.2405	5.2224	0.93044
21602	21607	PT3857.28S	AALAAFNAQNNGSNFQLEEISR	AALAAFNAQNNGSNFQLEEISR	N/N[99.1%]	2204.77	N4H5F0S2G0	1143.74	4569.94	4	-2	0	y1/y2/y3/y4/y5/y6/y7/y8/y11/			b3/b4/b5/b8/			0	0	0	0	0	0	0	0	0	0	13	27.1205	13.1412	2.4157
21613	21614	PT3858.36S	NLSMPLLPADFHK	NLSMPLLPADFHK	N/N[99.0%]	2204.77	N4H5F0S2G0	1230.19	3687.55	3	-1	0	y6/y7/y9/y10/y11/			b4/			490776	121624	688190	0	0	0	0	0	0	0	6	36.1146	9.2711	0.34061
21613	21615	PT3858.45S	NLSMPLLPADFHK	NLSMPLLPADFHK	N/N[98.3%]	2204.77	N4H5F0S2G0	922.644	3687.55	4	0	0	y3/y6/y7/y9/y10/y11/	y9/		b2/			594791	0	699193	0	0	116095	0	0	0	0	7	39.446	10.2945	0.12147
21613	21617	PT3858.73S	AALAAFNAQNNGSNFQLEEISR	AALAAFNAQNNGSNFQLEEISR	N/N[99.5%]	2204.77	N4H5F0S2G0	1524.99	4569.93	3	-3	0	y1/y2/y3/y4/y5/y6/y7/y11/			b3/			0	0	0	0	0	0	0	0	0	0	9	21.4545	9.1245	1.898
21624	21625	PT3859.94S	VVLHPNYSQVDIGLIK	VVLHPNYSQVDIGLIK	N/N[98.0%]	3372.19	N6H7F1S3G0	1293.06	5167.21	4	-2	0	y5/			b4/			0	0	135413	0	0	0	328613	0	0	0	2	14.2202	4.1022	2.145
21635	21636	PT3861.68S	FNLTETSEAEIHQSFQHLLR	FNLTETSEAEIHQSFQHLLR	N/N[99.1%]	2569.9	N5H6F0S2G0	1243.78	4970.1	4	-2	0	y7/y8/y9/						0	0	0	0	0	246144	1.61204e+06	0	0	0	3	26.6105	5.2161	0.35536
21635	21640	PT3862.23S	AALAAFNAQNNGSNFQLEEISR	AALAAFNAQNNGSNFQLEEISR	N/N[99.3%]	2221.79	N4H6F1S1G0	1148	4586.96	4	-2	0	y1/y2/y3/y4/y5/y6/y7/y8/y9/y11/			b3/b4/b5/b6/b7/b8/			0	0	0	0	0	79120.3	0	0	0	0	16	33.5291	17.1653	4.6066
21635	21644	PT3862.78S	VVLHPNYSQVDIGLIK	VVLHPNYSQVDIGLIK	N/N[99.3%]	2861	N5H6F0S3G0	1553.34	4656.01	3	-2	0	y5/			b4/			0	0	67437.6	0	0	0	131007	0	0	0	2	16.511	4.1251	-0.1521
21668	21669	PT3866.47S	VVLHPNYSQVDIGLIK	VVLHPNYSQVDIGLIK	N/N[98.7%]	3226.13	N6H7F0S3G0	1256.79	5021.14	4	-3	0	y5/			b4/			0	0	1.20287e+06	0	0	0	2.01484e+06	0	0	0	2	15.8624	4.1186	0.039642
21679	21681	PT3868.17S	AALAAFNAQNNGSNFQLEEISR	AALAAFNAQNNGSNFQLEEISR	N/N[99.4%]	2204.77	N4H5F0S2G0	1143.74	4569.93	4	-2	0	y1/y2/y3/y4/y5/y6/y7/y8/y9/y11/			b3/b4/b5/b8/			0	0	0	0	0	0	0	0	0	0	14	31.5212	14.1752	0.70617
21690	21691	PT3869.66S	VVLHPNYSQVDIGLIK	VVLHPNYSQVDIGLIK	N/N[99.0%]	2861	N5H6F0S3G0	1165.26	4656.02	4	-2	0	y4/y5/			b4/			0	0	1.24866e+06	0	0	0	2.65863e+06	0	0	0	3	19.2668	5.1427	0.84148
21690	21692	PT3869.76S	AALAAFNAQNNGSNFQLEEISR	AALAAFNAQNNGSNFQLEEISR	N/N[99.4%]	2204.77	N4H5F0S2G0	1524.65	4569.94	3	-2	0	y1/y2/y3/y4/y5/y6/y7/y8/y9/y11/						0	0	0	0	0	0	0	0	0	0	10	25.5544	10.1555	2.0445
21690	21694	PT3870.03S	VVLHPNYSQVDIGLIK	VVLHPNYSQVDIGLIK	N/N[99.2%]	2861	N5H6F0S3G0	1554.02	4656.02	3	-4	0	y4/y5/			b4/			0	0	312481	0	0	0	549773	0	0	0	3	21.4676	5.1647	1.6054
21690	21695	PT3870.17S	FNLTETSEAEIHQSFQHLLR	FNLTETSEAEIHQSFQHLLR	N/N[97.9%]	2204.77	N4H5F0S2G0	1152.5	4604.97	4	-2	0	y1/y7/y8/y9/y10/y12/						0	0	0	0	0	176375	966666	0	0	0	6	25.827	8.1783	0.99276
21690	21699	PT3870.72S	VVLHPNYSQVDIGLIK	VVLHPNYSQVDIGLIK	N/N[98.7%]	3007.06	N5H6F1S3G0	1202.03	4802.08	4	-3	0	y4/y5/			b4/			0	0	212351	0	0	0	549798	0	0	0	3	18.0079	5.1301	2.6004
21701	21705	PT3871.75S	VVLHPNYSQVDIGLIK	VVLHPNYSQVDIGLIK	N/N[99.3%]	2878.02	N5H7F1S2G0	1169.52	4673.04	4	-2	0	y4/y5/			b4/			0	0	235959	0	0	0	501011	0	0	0	3	17.9324	5.1293	3.5202
21712	21715	PT3873.24S	FNLTETSEAEIHQSFQHLLR	FNLTETSEAEIHQSFQHLLR	N/N[99.0%]	2569.9	N5H6F0S2G0	1243.78	4970.09	4	-2	0	y1/y7/y9/						0	0	0	0	0	117857	686565	0	0	0	3	23.5254	5.1853	-1.0201
21712	21716	PT3873.37S	MVSHHNLTTGATLINEQWLLTTAK	MVSHHNLTTGATLINEQWLLTTAK	N/N[99.1%]	2861	N5H6F0S3G0	1109.69	5540.4	5	-4	0	y4/y5/y6/y7/y10/						0	0	0	0	0	70766.2	512489	0	0	0	5	21.5293	7.1453	0.8699
21723	21727	PT3874.93S	VVLHPNYSQVDIGLIK	VVLHPNYSQVDIGLIK	N/N[99.3%]	2861	N5H6F0S3G0	1553.01	4656.01	3	-1	0	y4/y5/			b4/			0	0	279813	0	0	0	416315	0	0	0	3	24.1948	5.1919	0.62087
21723	21731	PT3875.48S	MVSHHNLTTGATLINEQWLLTTAK	MVSHHNLTTGATLINEQWLLTTAK	N/N[98.0%]	3007.06	N5H6F1S3G0	1138.5	5686.46	5	-2	0	y4/y5/y6/y7/y10/						0	0	0	0	0	0	419622	0	0	0	5	20.0026	6.14	1.7631
21745	21751	PT3878.45S	GAFISNFSMTVDGK	GAFISNFSMTVDGK	N/N[99.3%]	2204.77	N4H5F0S2G0	1227.5	3678.48	3	-2	0	y7/			b7/			138946	0	318181	0	0	0	0	0	0	0	2	19.9977	4.16	0.42115
21756	21757	PT3879.39S	MVSHHNLTTGATLINEQWLLTTAK	MVSHHNLTTGATLINEQWLLTTAK	N/N[98.3%]	3007.06	N5H6F1S3G0	1423.12	5686.45	4	-3	0	y4/y5/y10/						0	0	0	0	0	479221	2.52805e+06	0	0	0	3	22.0907	5.1709	0.18786
21767	21768	PT3881.13S	VVLHPNYSQVDIGLIK	VVLHPNYSQVDIGLIK	N/N[98.0%]	2861	N5H6F0S3G0	1165.26	4656.01	4	-2	0	y4/y5/			b4/			0	0	687697	0	0	0	1.61476e+06	0	0	0	3	19.2167	5.1422	0.31713
21767	21770	PT3881.4S	VVLHPNYSQVDIGLIK	VVLHPNYSQVDIGLIK	N/N[99.0%]	3007.06	N5H6F1S3G0	1602.7	4802.07	3	-4	0	y4/y5/			b4/			0	0	151430	0	0	0	306961	0	0	0	3	23.4725	5.1847	0.45543
21778	21779	PT3882.76S	MVSHHNLTTGATLINEQWLLTTAK	MVSHHNLTTGATLINEQWLLTTAK	N/N[98.8%]	2861	N5H6F0S3G0	1386.36	5540.4	4	-2	0	y4/y5/y6/y7/y10/			b5/			0	0	0	0	0	976799	4.20392e+06	0	0	0	6	26.3941	8.1839	0.58498
21778	21780	PT3882.83S	VVLHPNYSQVDIGLIK	VVLHPNYSQVDIGLIK	N/N[99.0%]	3007.06	N5H6F1S3G0	1201.78	4802.07	4	-2	0	y4/y5/			b4/			0	0	447972	0	0	0	1.01344e+06	0	0	0	3	19.2312	5.1423	1.062
21778	21786	PT3883.66S	VVLHPNYSQVDIGLIK	VVLHPNYSQVDIGLIK	N/N[98.5%]	2878.02	N5H7F1S2G0	1169.52	4673.05	4	-2	0	y4/y5/			b4/			0	0	363903	0	0	0	856593	0	0	0	3	18.5398	5.1354	5.9235
21789	21791	PT3884.4S	MVSHHNLTTGATLINEQWLLTTAK	MVSHHNLTTGATLINEQWLLTTAK	N/N[97.7%]	2861	N5H6F0S3G0	1109.69	5540.39	5	-4	0	y3/y4/y5/y6/y7/y8/y10/y11/						0	0	0	0	0	438217	2.3477e+06	0	0	0	8	26.8624	10.1686	-0.12157
21800	21801	PT3885.89S	VVLHPNYSQVDIGLIK	VVLHPNYSQVDIGLIK	N/N[99.3%]	2861	N5H6F0S3G0	1553.34	4656.01	3	-2	0	y4/y5/			b4/b12/			0	0	911224	0	0	185661	1.7022e+06	0	0	0	4	27.6738	7.2067	-0.85998
21822	21823	PT3889.09S	GAFISNFSMTVDGK	GAFISNFSMTVDGK	N/N[99.1%]	2204.77	N4H5F0S2G0	1227.5	3678.48	3	-2	0	y7/			b7/			226986	0	454693	0	0	0	0	0	0	0	2	22.0573	4.1806	1.0185
21822	21824	PT3889.2S	VVLHPNYSQVDIGLIK	VVLHPNYSQVDIGLIK	N/N[98.3%]	3226.13	N6H7F0S3G0	1256.55	5021.16	4	-2	0	y5/			b4/			0	0	358147	0	0	0	577368	0	0	0	2	15.1179	4.1112	3.0417
21844	21845	PT3892.39S	VVLHPNYSQVDIGLIK	VVLHPNYSQVDIGLIK	N/N[97.5%]	2861	N5H6F0S3G0	1165.26	4656.01	4	-2	0	y4/y5/			b4/			0	0	3984710	0	0	0	7.90535e+06	0	0	0	3	19.6498	5.1465	0.63174
21866	21868	PT3895.78S	MVSHHNLTTGATLINEQWLLTTAK	MVSHHNLTTGATLINEQWLLTTAK	N/N[99.1%]	2861	N5H6F0S3G0	1109.29	5540.4	5	-2	0	y4/y5/y7/y10/						0	0	0	0	0	0	397920	0	0	0	4	17.1643	5.1216	1.1776
21866	21869	PT3895.91S	VVLHPNYSQVDIGLIK	VVLHPNYSQVDIGLIK	N/N[97.9%]	2878.02	N5H7F1S2G0	1169.52	4673.04	4	-2	0	y5/			b4/			0	0	369929	0	0	0	803946	0	0	0	2	16.6462	4.1265	2.3708
21877	21878	PT3897.26S	VVLHPNYSQVDIGLIK	VVLHPNYSQVDIGLIK	N/N[98.6%]	2861	N5H6F0S3G0	1553.35	4656.02	3	-2	0	y4/y5/			b4/			0	0	428668	0	0	0	669562	0	0	0	3	23.2012	5.182	0.87039
21899	21901	PT3900.7S	VVLHPNYSQVDIGLIK	VVLHPNYSQVDIGLIK	N/N[96.9%]	3226.13	N6H7F0S3G0	1256.79	5021.14	4	-3	0	y5/			b4/			0	0	359905	0	0	0	597622	0	0	0	2	15.3764	4.1138	0.039642
21921	21922	PT3903.81S	VVLHPNYSQVDIGLIK	VVLHPNYSQVDIGLIK	N/N[97.3%]	2861	N5H6F0S3G0	1165.26	4656.02	4	-2	0	y4/y5/			b4/b12/			0	0	427639	0	0	0	930360	0	0	0	4	20.0809	6.1408	2.0999
21998	21999	PT3915.35S	VVLHPNYSQVDIGLIK	VVLHPNYSQVDIGLIK	N/N[97.8%]	2861	N5H6F0S3G0	1164.76	4656.03	4	0	0	y4/y5/			b4/			0	0	249650	0	0	0	541095	0	0	0	3	18.1096	5.1311	3.6459
22009	22012	PT3917.4S	NISDGFDGIPDNVDAALALPAHSYSGR	NISDGFDGIPDNVDAALALPAHSYSGR	N/N[99.1%]	2424.87	N5H6F1S1G0	1300.56	5197.22	4	-2	0	y8/y9/y10/y13/y18/	y18/					0	0	0	0	0	167032	213141	0	0	0	5	25.7189	7.1872	4.889
22031	22038	PT3921.27S	VVLHPNYSQVDIGLIK	VVLHPNYSQVDIGLIK	N/N[95.7%]	2878.02	N5H7F1S2G0	1169.26	4673.03	4	-1	0	y5/			b4/			0	0	137350	0	0	0	227181	0	0	0	2	16.2581	4.1226	0.99895
22053	22057	PT3924.04S	NISDGFDGIPDNVDAALALPAHSYSGR	NISDGFDGIPDNVDAALALPAHSYSGR	N/N[98.8%]	2278.81	N5H6F0S1G0	1264.29	5051.12	4	-3	0	y5/y8/y9/y10/y13/y14/y18/	y18/		b9/			0	0	0	0	0	115373	166611	0	0	0	8	31.4452	10.2145	-1.7646
22064	22067	PT3925.5S	VVLHPNYSQVDIGLIK	VVLHPNYSQVDIGLIK	N/N[94.5%]	2861	N5H6F0S3G0	1553.34	4656.01	3	-2	0	y4/y5/			b4/			0	0	219051	0	0	0	359785	0	0	0	3	21.4245	5.1642	-0.30941
22075	22076	PT3926.91S	VVLHPNYSQVDIGLIK	VVLHPNYSQVDIGLIK	N/N[93.3%]	2861	N5H6F0S3G0	1165.51	4656.01	4	-3	0	y4/y5/			b4/b12/			0	0	698013	0	0	0	1.88551e+06	0	0	0	4	19.4683	6.1347	-1.0326
22086	22088	PT3928.51S	NISDGFDGIPDNVDAALALPAHSYSGR	NISDGFDGIPDNVDAALALPAHSYSGR	N/N[99.3%]	2424.87	N5H6F1S1G0	1300.56	5197.2	4	-2	0	y8/y9/y14/y18/						0	0	0	0	0	104978	136707	0	0	0	4	25.3286	6.1933	1.1309
22130	22131	PT3934.88S	NISDGFDGIPDNVDAALALPAHSYSGR	NISDGFDGIPDNVDAALALPAHSYSGR	N/N[99.3%]	2278.81	N5H6F0S1G0	1264.29	5051.13	4	-3	0	y5/y6/y8/y9/y10/y11/y13/y16/y18/	y18/y20/y23/		b7/b9/			0	0	0	0	0	286995	320754	0	0	0	11	39.3166	13.2632	-0.60455
22152	22153	PT3938.13S	AALAAFNAQNNGSNFQLEEISR	AALAAFNAQNNGSNFQLEEISR	N/N[99.6%]	2205.79	N4H5F2S1G0	1143.98	4570.91	4	-2	0	y1/y2/y3/y4/y5/y6/y7/y8/y11/			b3/b4/b5/b6/b8/			0	0	0	0	0	0	0	0	0	0	14	29.6039	14.156	-8.9913
22152	22155	PT3938.4S	VVLHPNYSQVDIGLIK	VVLHPNYSQVDIGLIK	N/N[97.8%]	2861	N5H6F0S3G0	1165.26	4656.01	4	-2	0	y5/			b4/			0	0	100952	0	0	0	175798	0	0	0	2	14.6153	4.1062	-1.0462
22163	22164	PT3939.75S	NISDGFDGIPDNVDAALALPAHSYSGR	NISDGFDGIPDNVDAALALPAHSYSGR	N/N[99.0%]	2424.87	N5H6F1S1G0	1300.81	5197.2	4	-3	0	y8/y9/y10/y13/y14/y18/	y18/		b9/			0	0	0	0	0	186063	196053	0	0	0	7	29.569	9.2057	2.5524
22174	22180	PT3942.22S	NISDGFDGIPDNVDAALALPAHSYSGR	NISDGFDGIPDNVDAALALPAHSYSGR	N/N[98.8%]	1913.68	N4H5F0S1G0	1172.76	4686	4	-2	0	y5/y8/y9/y10/y13/y18/	y18/y23/y25/		b9/			0	0	0	0	0	102646	86289.8	0	0	0	7	32.2276	9.2323	-0.79584
22207	22209	PT3946.66S	NISDGFDGIPDNVDAALALPAHSYSGR	NISDGFDGIPDNVDAALALPAHSYSGR	N/N[98.5%]	2278.81	N5H6F0S1G0	1264.04	5051.14	4	-2	0	y5/y8/y9/y10/y14/y18/	y18/y23/					0	0	0	0	0	133123	151109	0	0	0	6	29.7112	8.2171	1.703
22229	22232	PT3949.97S	AALAAFNAQNNGSNFQLEEISR	AALAAFNAQNNGSNFQLEEISR	N/N[99.2%]	2205.79	N4H5F2S1G0	1143.99	4570.92	4	-2	0	y1/y2/y3/y4/y5/y6/y7/y8/y9/y11/			b3/b4/b5/			0	0	0	0	0	0	0	0	0	0	13	28.5845	13.1558	-6.748
22240	22246	PT3952.01S	NISDGFDGIPDNVDAALALPAHSYSGR	NISDGFDGIPDNVDAALALPAHSYSGR	N/N[99.2%]	1913.68	N4H5F0S1G0	1563.34	4686	3	-2	0	y5/y8/y9/y10/y13/y18/	y18/		b9/			0	0	0	0	0	97879.1	75703.5	0	0	0	7	41.3647	9.3236	-0.35031
22251	22252	PT3952.95S	NISDGFDGIPDNVDAALALPAHSYSGR	NISDGFDGIPDNVDAALALPAHSYSGR	N/N[99.1%]	1913.68	N4H5F0S1G0	1172.76	4686	4	-2	0	y3/y4/y5/y6/y8/y9/y10/y11/y12/y13/y14/y16/y18/y20/	y18/y20/y23/y25/		b2/b7/b9/			0	0	0	0	0	1.70769e+06	1.68456e+06	0	0	0	17	54.1166	19.3512	0.45456
22251	22256	PT3953.5S	NISDGFDGIPDNVDAALALPAHSYSGR	NISDGFDGIPDNVDAALALPAHSYSGR	N/N[98.3%]	1913.68	N4H5F0S1G0	938.609	4686	5	-3	0	y3/y5/y6/y8/y9/y10/y11/y12/y13/y14/y18/	y8/y18/y20/y23/y25/	y18/	b2/b7/b8/b9/			0	0	0	0	0	210980	212081	0	0	0	15	47.9479	17.3095	0.34813
22273	22281	PT3957.25S	NISDGFDGIPDNVDAALALPAHSYSGR	NISDGFDGIPDNVDAALALPAHSYSGR	N/N[99.4%]	1930.69	N4H6F1S0G0	1177.02	4703.03	4	-2	0	y5/y8/y9/y10/y11/y13/y14/y18/y20/	y18/y20/y23/		b9/			0	0	0	0	0	217099	211588	0	0	0	10	40.7323	12.2873	4.052
22284	22288	PT3958.3S	AGLQAFFQVQECNK	AGLQAFFQVQECNK	N/N[99.2%]	2204.77	N4H5F0S2G0	962.399	3844.57	4	-2	0	y9/			b3/b5/b6/b8/b9/			242289	0	490227	0	0	56269.3	60756.4	0	0	0	6	23.5787	10.1358	1.3805
22317	22319	PT3962.91S	NISDGFDGIPDNVDAALALPAHSYSGR	NISDGFDGIPDNVDAALALPAHSYSGR	N/N[99.6%]	1913.68	N4H5F0S1G0	1563.68	4686.01	3	-3	0	y8/y9/y10/y13/y18/						0	0	0	0	0	32212.8	0	0	0	0	5	29.5589	6.2356	3.0236
22328	22330	PT3964.52S	NISDGFDGIPDNVDAALALPAHSYSGR	NISDGFDGIPDNVDAALALPAHSYSGR	N/N[99.4%]	1913.68	N4H5F0S1G0	1173.01	4686	4	-3	0	y5/y6/y8/y9/y10/y11/y13/y14/y18/	y18/y23/		b2/b9/			0	0	0	0	0	243412	273002	0	0	0	11	44.6339	13.3163	-0.052967
22350	22351	PT3967.72S	AGLQAFFQVQECNK	AGLQAFFQVQECNK	N/N[98.9%]	2204.77	N4H5F0S2G0	1282.19	3844.56	3	0	0				b6/b9/			631911	0	1.1243e+06	0	0	0	0	0	0	0	2	19.2866	4.1529	-0.10967
22361	22362	PT3969.34S	AGLQAFFQVQECNK	AGLQAFFQVQECNK	N/N[99.3%]	2204.77	N4H5F0S2G0	962.398	3844.56	4	-2	0	y8/			b3/b4/b5/b6/b9/			210078	0	435608	0	0	39224.5	0	0	0	0	6	26.7896	9.1779	-0.71512
22405	22414	PT3977.06S	NISDGFDGIPDNVDAALALPAHSYSGR	NISDGFDGIPDNVDAALALPAHSYSGR	N/N[99.2%]	1913.68	N4H5F0S1G0	1172.76	4686.02	4	-2	0	y5/y8/y9/y10/y13/y18/	y18/		b9/			0	0	0	0	0	72828.1	67715.3	0	0	0	7	29.3744	9.2037	3.268
22460	22462	PT3984.13S	AALAAFNAQNNGSNFQLEEISR	AALAAFNAQNNGSNFQLEEISR	N/N[98.8%]	2205.79	N4H5F2S1G0	1144.24	4570.91	4	-3	0	y1/y2/y3/y4/y5/y6/y7/y8/y9/y11/			b3/b4/b5/b6/			0	0	0	0	0	0	0	0	0	0	14	29.2034	14.152	-8.657
22471	22474	PT3985.97S	ALPQPQNVTSLLGCTH	ALPQPQNVTSLLGCTH	N/N[99.2%]	2569.9	N5H6F0S2G0	1436.27	4305.78	3	-1	0	y4/y7/y8/	y14/					0	0	197974	0	0	0	0	0	0	0	3	14.3415	4.1034	-0.57221
22471	22475	PT3986.11S	ALPQPQNVTSLLGCTH	ALPQPQNVTSLLGCTH	N/N[99.4%]	2569.9	N5H6F0S2G0	1077.45	4305.78	4	-1	0	y1/y4/y5/y7/y8/y12/	y14/					57790.2	0	197012	0	0	0	48133.4	0	0	0	6	21.6146	9.1261	-0.68852
22526	22535	PT3994.81S	AALAAFNAQNNGSNFQLEEISR	AALAAFNAQNNGSNFQLEEISR	N/N[99.5%]	2221.79	N4H6F1S1G0	1148.24	4586.94	4	-3	0	y1/y2/y3/y4/y5/y6/y7/y8/y11/			b3/b4/b5/			0	0	0	0	0	0	0	0	0	0	12	23.2742	12.1127	-0.38278
22537	22538	PT3995.34S	AALAAFNAQNNGSNFQLEEISR	AALAAFNAQNNGSNFQLEEISR	N/N[99.3%]	2205.79	N4H5F2S1G0	1143.98	4570.91	4	-2	0	y1/y2/y3/y4/y5/y6/y7/y8/y9/y11/			b3/b4/b5/b6/b8/b9/			0	0	0	0	0	0	0	0	0	0	16	34.909	16.1891	-8.3503
22548	22550	PT3997.21S	AALAAFNAQNNGSNFQLEEISR	AALAAFNAQNNGSNFQLEEISR	N/N[99.5%]	2205.79	N4H5F2S1G0	1524.98	4570.91	3	-2	0	y2/y3/y4/y5/y6/y7/y11/			b3/b4/b5/b6/b8/			0	0	0	0	0	0	0	0	0	0	12	26.8545	12.1485	-8.0004
22581	22589	PT4002.89S	ELCTISHIFIPAXGNITYDFSFK	ELCTISHIFIPAMGNITYDFSFK	N/N[99.3%]	1540.53	N2H7F0S0G0	1421.63	4260.85	3	-2	1	y3/y4/y7/			b7/b8/b9/b10/			0	0	0	0	0	0	88340.4	0	0	0	7	35.513	8.2751	3.4154
22592	22597	PT4004.1S	ALPQPQNVTSLLGCTH	ALPQPQNVTSLLGCTH	N/N[99.1%]	2204.77	N4H5F0S2G0	985.923	3940.67	4	0	0	y1/y4/y5/y8/	y14/					35430.4	0	111185	0	0	0	0	0	0	0	4	16.4179	6.1042	3.9706
22614	22615	PT4006.92S	AALAAFNAQNNGSNFQLEEISR	AALAAFNAQNNGSNFQLEEISR	N/N[99.1%]	2205.79	N4H5F2S1G0	1143.98	4570.9	4	-2	0	y1/y2/y3/y4/y5/y6/y7/y8/y9/y11/			b3/b4/b5/b8/			0	0	0	0	0	0	0	0	0	0	14	29.3826	14.1538	-9.5254
22614	22618	PT4007.31S	DKICDLLVANNHFAHFFAPQNLTNMNK	DKICDLLVANNHFAHFFAPQNLTNMNK	N/N[99.0%]	2204.77	N4H5F0S2G0	1076.67	5377.32	5	-2	0	y2/y4/y5/			b2/b3/b4/b5/b6/b7/b8/	b18/		0	0	0	0	0	115798	477539	0	274374	0	10	31.5097	13.1851	-0.02864
22625	22629	PT4008.93S	ALPQPQNVTSLLGCTH	ALPQPQNVTSLLGCTH	N/N[99.1%]	2221.79	N4H6F1S1G0	1320.57	3957.68	3	-2	0	y1/y4/y5/y7/y8/	y14/					79381.5	0	270857	0	0	0	0	0	0	0	5	18.751	7.1175	3.1146
22669	22670	PT4015.02S	ALPQPQNVTSLLGCTH	ALPQPQNVTSLLGCTH	N/N[99.3%]	2204.77	N4H5F0S2G0	1314.89	3940.65	3	-2	0	y1/y2/y4/y5/y6/y7/y8/y12/y14/	y14/					3.59924e+06	0	8.28525e+06	0	0	0	0	0	0	0	9	26.4044	11.154	-1.1364
22669	22671	PT4015.1S	ALPQPQNVTSLLGCTH	ALPQPQNVTSLLGCTH	N/N[98.9%]	2204.77	N4H5F0S2G0	986.419	3940.65	4	-2	0	y1/y4/y5/y7/y8/y12/y14/	y12/y14/					1.75675e+06	0	4.15917e+06	0	0	0	1.24913e+06	0	0	0	7	24.0823	10.1408	-1.3254
22702	22703	PT4019.85S	ALPQPQNVTSLLGCTH	ALPQPQNVTSLLGCTH	N/N[99.1%]	2221.79	N4H6F1S1G0	1320.56	3957.67	3	-2	0	y1/y2/y4/y5/y7/y8/y12/	y12/y14/					384701	0	1.0087e+06	0	0	127656	168530	0	0	0	7	25.3437	11.1434	0.98634
22746	22747	PT4026.44S	ALPQPQNVTSLLGCTH	ALPQPQNVTSLLGCTH	N/N[99.2%]	2204.77	N4H5F0S2G0	1314.89	3940.65	3	-2	0	y1/y4/y5/y7/y8/y12/	y14/					1.10554e+06	0	2.02554e+06	0	0	0	0	0	0	0	6	21.1925	8.1319	0.25761
22746	22748	PT4026.52S	ALPQPQNVTSLLGCTH	ALPQPQNVTSLLGCTH	N/N[99.0%]	2204.77	N4H5F0S2G0	986.42	3940.65	4	-2	0	y1/y2/y4/y5/y7/y8/y12/	y14/					428806	0	1.31616e+06	0	0	0	284240	0	0	0	7	23.7135	10.1371	-0.14828
22757	22758	PT4027.94S	YTGNASALFILPDQDK	YTGNASALFILPDQDK	N/N[99.5%]	2935.04	N6H7F0S2G0	1172.99	4687.92	4	-1	0	y5/y6/y8/						0	0	374196	0	0	0	0	0	0	0	3	18.8546	4.1485	0.70037
22823	22826	PT4037.97S	ALPQPQNVTSLLGCTH	ALPQPQNVTSLLGCTH	N/N[98.8%]	2204.77	N4H5F0S2G0	1314.89	3940.65	3	-2	0	y4/y5/y7/y8/y12/	y14/					67216.4	0	224584	0	0	0	0	0	0	0	5	17.0448	7.1004	-0.021188
22823	22829	PT4038.38S	ALPQPQNVTSLLGCTH	ALPQPQNVTSLLGCTH	N/N[99.0%]	2204.77	N4H5F0S2G0	986.671	3940.65	4	-3	0	y1/y4/y5/y7/y8/y12/	y14/					45125.3	0	108160	0	0	0	0	0	0	0	6	18.7803	8.1078	-0.44203
22834	22835	PT4039.32S	YTGNASALFILPDQDK	YTGNASALFILPDQDK	N/N[98.9%]	2935.04	N6H7F0S2G0	1173.24	4687.92	4	-2	0	y5/y6/y8/						0	0	333899	0	0	0	0	0	0	0	3	18.5292	4.1453	0.81799
22900	22903	PT4049.3S	ALPQPQNVTSLLGCTH	ALPQPQNVTSLLGCTH	N/N[98.7%]	2204.77	N4H5F0S2G0	986.17	3940.65	4	-1	0	y1/y4/y5/y7/y8/y12/	y14/					77099.2	0	180144	0	0	0	0	0	0	0	6	20.7946	8.1279	0.26938
22900	22904	PT4049.41S	ALPQPQNVTSLLGCTH	ALPQPQNVTSLLGCTH	N/N[98.7%]	2204.77	N4H5F0S2G0	1314.89	3940.66	3	-2	0	y1/y4/y5/y7/y8/y14/	y14/					231817	0	467873	0	0	0	0	0	0	0	6	19.1821	8.1118	1.8374
22911	22913	PT4050.79S	YTGNASALFILPDQDK	YTGNASALFILPDQDK	N/N[98.8%]	2935.04	N6H7F0S2G0	1173.24	4687.91	4	-2	0	y5/y6/y8/						0	0	460375	0	0	0	0	0	0	0	3	17.2007	4.132	-0.74437
22922	22923	PT4052.24S	YTGNASALFILPDQDK	YTGNASALFILPDQDK	N/N[99.3%]	2715.96	N5H6F1S2G0	1118.47	4468.83	4	-2	0	y5/y6/y7/y8/	y13/					0	0	199440	0	0	0	0	0	0	0	4	19.31	5.1431	-2.8387
22933	22940	PT4054.69S	YTGNASALFILPDQDK	YTGNASALFILPDQDK	N/N[99.5%]	2569.9	N5H6F0S2G0	1081.95	4322.78	4	-2	0	y5/y6/y7/y8/						0	0	87965.4	0	0	0	0	0	0	0	4	18.3149	5.1331	-1.1748
22944	22949	PT4056.04S	ELPGVCNETMMALWEECKPCLK	ELPGVCNETMMALWEECKPCLK	N/N[99.4%]	2569.9	N5H6F0S2G0	1317.78	5265.1	4	-3	0	y4/y9/	y20/					0	0	0	0	0	96021.3	196557	0	0	0	2	14.7709	4.1077	-2.0097
22977	22979	PT4060.38S	ALPQPQNVTSLLGCTH	ALPQPQNVTSLLGCTH	N/N[98.1%]	2204.77	N4H5F0S2G0	1314.56	3940.66	3	-1	0	y1/y4/y5/y7/y8/y12/	y14/					139773	0	478341	0	0	0	0	0	0	0	6	20.8757	8.1288	1.9144
22977	22980	PT4060.52S	ALPQPQNVTSLLGCTH	ALPQPQNVTSLLGCTH	N/N[96.6%]	2204.77	N4H5F0S2G0	986.421	3940.65	4	-2	0	y1/y2/y4/y5/y7/y8/y12/	y12/y14/					77316.1	0	183866	0	0	0	0	0	0	0	7	21.8365	9.1284	-0.086323
22988	22990	PT4062.12S	YTGNASALFILPDQDK	YTGNASALFILPDQDK	N/N[99%]	2935.04	N6H7F0S2G0	1172.99	4687.92	4	-1	0	y5/y6/y8/						0	0	465346	0	0	0	0	0	0	0	3	20.3423	4.1634	0.17958
23010	23011	PT4065.23S	YTGNASALFILPDQDK	YTGNASALFILPDQDK	N/N[99.2%]	2569.9	N5H6F0S2G0	1081.95	4322.79	4	-2	0	y1/y3/y5/y6/y7/y8/y9/y11/			b5/b10/b11/			285508	0	965755	0	0	0	0	0	0	0	11	32.351	13.1935	0.85835
23021	23022	PT4066.86S	YTGNASALFILPDQDK	YTGNASALFILPDQDK	N/N[99.6%]	2569.9	N5H6F0S2G0	1442.27	4322.79	3	-2	0	y5/y6/y7/y8/	y13/					0	0	660833	0	0	0	0	0	0	0	4	25.9215	5.2092	0.098798
23065	23071	PT4074.14S	SVQEIQATFFYFTPNK	SVQEIQATFFYFTPNK	N/N[99.5%]	2278.81	N5H6F0S1G0	1050.7	4198.77	4	-1	0	y3/			b3/b4/b5/b7/			48865.4	0	196583	0	0	0	0	0	0	0	5	21.7552	7.1476	1.3168
23076	23078	PT4075.22S	YTGNASALFILPDQDK	YTGNASALFILPDQDK	N/N[99.1%]	2715.96	N5H6F1S2G0	1117.97	4468.85	4	0	0	y5/y6/y8/						0	0	218517	0	0	0	0	0	0	0	3	14.6003	4.106	2.3777
23142	23143	PT4085.1S	SVQEIQATFFYFTPNK	SVQEIQATFFYFTPNK	N/N[99.4%]	2278.81	N5H6F0S1G0	1050.95	4198.77	4	-2	0	y3/			b3/b4/b5/b7/			169553	0	745804	0	0	0	0	0	0	0	5	20.6589	7.1366	0.86663
23164	23165	PT4088.27S	YTGNASALFILPDQDK	YTGNASALFILPDQDK	N/N[98.9%]	2569.9	N5H6F0S2G0	1081.7	4322.79	4	-1	0	y5/y6/y7/y8/y9/y11/						88184.5	0	364127	0	0	0	57670.9	0	0	0	6	28.9052	9.1991	0.053055
23175	23176	PT4089.89S	YTGNASALFILPDQDK	YTGNASALFILPDQDK	N/N[98.8%]	2569.9	N5H6F0S2G0	1442.27	4322.79	3	-2	0	y5/y6/y8/	y13/					0	0	238079	0	0	0	0	0	0	0	3	21.0386	4.1704	0.6071
23186	23187	PT4091.64S	FNLTETSEAEIHQSFQHLLR	FNLTETSEAEIHQSFQHLLR	N/N[98.6%]	3226.13	N6H7F0S3G0	1126.67	5626.33	5	-3	0	y7/y9/						0	0	0	0	0	294443	2.18669e+06	0	0	0	2	20.579	4.1658	-0.18694
23307	23310	PT4109.7S	SVQEIQATFFYFTPNK	SVQEIQATFFYFTPNK	N/N[99.0%]	2278.81	N5H6F0S1G0	1050.95	4198.77	4	-2	0	y3/			b3/b4/b5/			0	0	277747	0	0	0	0	0	0	0	4	15.4564	5.1046	0.63405
23351	23354	PT4116.3S	SPYEMFGDEEVXCLNGNWTEPPQCK	SPYEMFGDEEVMCLNGNWTEPPQCK	B/N[99.3%]	1898.7	N4H4F3S0G0	1234.73	4932.9	4	-3	1	y2/y4/y5/y7/			b4/b10/			0	0	0	0	0	0	0	0	0	0	6	31.0685	6.2507	-7.8447
23406	23408	PT4124.34S	FNLTETSEAEIHQSFQHLLR	FNLTETSEAEIHQSFQHLLR	N/N[98.8%]	2861	N5H6F0S3G0	1053.45	5261.2	5	-2	0	y7/y9/						0	0	0	0	0	157779	1.04958e+06	0	0	0	2	25.5026	4.215	0.20531
23417	23418	PT4125.83S	SVQEIQATFFYFTPNK	SVQEIQATFFYFTPNK	N/N[99.0%]	1913.68	N4H5F0S1G0	1278.55	3833.63	3	0	0	y3/			b3/b4/b5/b7/			75518.7	0	226722	0	0	0	0	0	0	0	5	18.3027	7.113	0.91895
23439	23445	PT4129.76S	SVQEIQATFFYFTPNK	SVQEIQATFFYFTPNK	N/N[98.2%]	1913.68	N4H5F0S1G0	959.414	3833.63	4	-1	0	y3/			b3/b4/b5/			0	0	60426	0	0	0	0	0	0	0	4	16.8212	5.1182	-0.56442
23582	23583	PT4150.37S	ENLTAPGSDSAVFFEQGTTR	ENLTAPGSDSAVFFEQGTTR	N/N[99.3%]	2861	N5H6F0S3G0	1248.26	4987.99	4	-2	0	y4/y5/y6/y7/y8/y15/	y15/					0	0	145274	0	0	0	0	0	0	0	6	23.211	7.1621	-0.94891
23725	23732	PT4172.49S	IADAHLDRVENTTVYYLVLDVQESDCSVLSR	IADAHLDRVENTTVYYLVLDVQESDCSVLSR	N/N[98.5%]	1913.68	N4H5F0S1G0	1100.1	5494.45	5	-2	0	y2/y3/y8/y9/y10/y11/						0	0	0	0	0	0	0	0	0	0	6	22.4383	6.1644	1.645
23758	23759	PT4176.69S	ENLTAPGSDSAVFFEQGTTR	ENLTAPGSDSAVFFEQGTTR	N/N[99.4%]	3007.06	N5H6F1S3G0	1284.77	5134.05	4	-2	0	y4/y5/y6/y7/y8/y11/y15/	y15/		b3/b5/			0	0	133174	0	0	0	0	0	0	0	9	26.1824	10.1618	-1.0721
23868	23870	PT4193.51S	ENLTAPGSDSAVFFEQGTTR	ENLTAPGSDSAVFFEQGTTR	N/N[99.2%]	2861	N5H6F0S3G0	1248.26	4988	4	-2	0	y4/y5/y6/y7/y8/y15/y16/	y15/					0	0	250959	0	0	0	0	0	0	0	7	24.1824	8.1618	0.61735
23879	23888	PT4196.1S	NISDGFDGIPDNVDAALALPAHSYSGR	NISDGFDGIPDNVDAALALPAHSYSGR	N/N[99.3%]	2715.96	N5H6F1S2G0	1098.87	5488.29	5	-2	0	y8/y9/y10/	y18/					0	0	0	0	0	95998.5	129076	0	0	0	3	21.5439	5.1654	1.6132
23912	23914	PT4200.19S	YLGNATAIFFLPDEGK	YLGNATAIFFLPDEGK	N/N[99.0%]	2059.73	N4H5F1S1G0	1273.22	3815.63	3	-2	0	y5/y6/y7/y8/y9/y10/				b15/		56675.2	0	129555	0	0	0	0	0	0	0	6	26.6261	8.1863	0.55794
23934	23935	PT4203.31S	NISDGFDGIPDNVDAALALPAHSYSGR	NISDGFDGIPDNVDAALALPAHSYSGR	N/N[99.6%]	2715.96	N5H6F1S2G0	1373.58	5488.29	4	-3	0	y5/y6/y8/y9/y10/y11/y13/y14/y18/	y18/y20/y23/		b9/			0	0	0	0	0	274953	342956	0	0	0	10	37.6826	12.2568	0.33698
23945	23949	PT4205.35S	YLGNATAIFFLPDEGK	YLGNATAIFFLPDEGK	N/N[99.0%]	1913.68	N4H5F0S1G0	1223.86	3669.58	3	0	0	y3/y5/y6/y7/y8/y9/y10/y11/			b11/	b15/		139378	0	346450	0	0	0	0	0	0	0	9	36.7152	11.2572	1.0885
23956	23964	PT4207.68S	YLGNATAIFFLPDEGK	YLGNATAIFFLPDEGK	N/N[98.9%]	1913.68	N4H5F0S1G0	918.151	3669.58	4	0	0	y5/y6/y7/y8/y9/y10/y11/			b5/	b15/		97803.4	0	228890	0	0	0	0	0	0	0	8	38.6622	10.2866	2.449
23967	23972	PT4208.89S	YLGNATAIFFLPDEGK	YLGNATAIFFLPDEGK	N/N[99.3%]	1930.69	N4H6F1S0G0	1229.88	3686.61	3	-1	0	y5/y6/y7/y8/y9/y10/			b11/	b15/		95850.9	0	307070	0	0	0	0	0	0	0	7	29.1085	9.2011	5.6589
23978	23979	PT4209.96S	NISDGFDGIPDNVDAALALPAHSYSGR	NISDGFDGIPDNVDAALALPAHSYSGR	N/N[99.5%]	2569.9	N5H6F0S2G0	1336.81	5342.23	4	-2	0	y5/y6/y8/y9/y10/y13/y14/y18/	y18/y25/		b9/			0	0	0	0	0	504304	594303	0	0	0	9	39.9044	11.289	0.20452
24011	24015	PT4215.15S	NISDGFDGIPDNVDAALALPAHSYSGR	NISDGFDGIPDNVDAALALPAHSYSGR	N/N[99.3%]	2715.96	N5H6F1S2G0	1373.33	5488.29	4	-2	0	y8/y9/y10/y11/y13/y14/y18/	y18/		b9/			0	0	0	0	0	147172	206842	0	0	0	8	34.129	10.2413	1.1262
24022	24023	PT4216.41S	YLGNATAIFFLPDEGK	YLGNATAIFFLPDEGK	N/N[99.0%]	1913.68	N4H5F0S1G0	1223.86	3669.58	3	0	0	y3/y5/y6/y7/y8/y9/y10/y11/			b5/	b15/		2.8375e+06	0	6.82705e+06	0	0	0	0	0	0	0	9	40.2338	11.2923	1.3879
24044	24045	PT4219.66S	YLGNATAIFFLPDEGK	YLGNATAIFFLPDEGK	N/N[99.1%]	1913.68	N4H5F0S1G0	918.651	3669.57	4	-2	0	y3/y5/y6/y8/y9/y10/y11/			b2/b5/b8/b11/	b15/		308073	0	737484	0	0	0	0	0	0	0	11	42.0017	13.29	0.15482
24044	24047	PT4219.89S	YLGNATAIFFLPDEGK	YLGNATAIFFLPDEGK	N/N[99.0%]	1930.69	N4H6F1S0G0	1230.21	3686.6	3	-2	0	y3/y5/y6/y7/y8/y9/y10/y11/				b15/		265152	0	703464	0	0	0	0	0	0	0	8	35.6072	10.2561	3.4906
24055	24056	PT4221.37S	NISDGFDGIPDNVDAALALPAHSYSGR	NISDGFDGIPDNVDAALALPAHSYSGR	N/N[99.3%]	2569.9	N5H6F0S2G0	1336.81	5342.22	4	-2	0	y8/y9/y10/y13/y18/	y18/					0	0	0	0	0	100394	117272	0	0	0	5	24.8036	7.178	-1.4407
24088	24093	PT4226.57S	NISDGFDGIPDNVDAALALPAHSYSGR	NISDGFDGIPDNVDAALALPAHSYSGR	N/N[98.9%]	2715.96	N5H6F1S2G0	1373.58	5488.29	4	-3	0	y5/y8/y9/y10/y11/y13/y14/y18/y20/	y18/y23/		b9/			0	0	0	0	0	293726	353853	0	0	0	10	36.9864	12.2499	0.60389
24088	24094	PT4226.71S	NISDGFDGIPDNVDAALALPAHSYSGR	NISDGFDGIPDNVDAALALPAHSYSGR	N/N[99.2%]	2350.79	N2H12F0S0G0	1281.79	5123.15	4	-1	0	y5/y8/y9/y10/y13/y14/y18/	y18/y23/		b9/			0	0	0	0	0	126229	151649	0	0	0	8	34.6397	10.2464	7.0428
24099	24100	PT4227.64S	YLGNATAIFFLPDEGK	YLGNATAIFFLPDEGK	N/N[99.3%]	1913.68	N4H5F0S1G0	1224.2	3669.57	3	-1	0	y5/y6/y7/y8/y9/y10/y11/			b11/	b15/		1.04153e+06	0	3.09981e+06	0	0	0	0	0	0	0	8	41.3599	10.3136	0.10777
24099	24104	PT4228.15S	NISDGFDGIPDNVDAALALPAHSYSGR	NISDGFDGIPDNVDAALALPAHSYSGR	N/N[99.1%]	2569.9	N5H6F0S2G0	1069.65	5342.24	5	-2	0	y8/y9/y10/y11/y13/y18/	y18/y25/		b9/			0	0	0	0	0	99154.9	132868	0	0	0	7	27.2753	9.1828	1.6874
24110	24119	PT4230.17S	NISDGFDGIPDNVDAALALPAHSYSGR	NISDGFDGIPDNVDAALALPAHSYSGR	N/N[99.6%]	2204.77	N4H5F0S2G0	1245.28	4977.1	4	-1	0	y8/y9/y18/						0	0	0	0	0	60974.4	66533.6	0	0	0	3	21.6795	5.1668	1.9478
24121	24124	PT4231.13S	YLGNATAIFFLPDEGK	YLGNATAIFFLPDEGK	N/N[99.0%]	1913.68	N4H5F0S1G0	918.399	3669.57	4	-1	0	y5/y6/y7/y8/y9/y10/y11/				b15/		35919.6	0	106651	0	0	0	0	0	0	0	7	38.9257	9.2993	-0.86035
24121	24129	PT4231.82S	YLGNATAIFFLPDEGK	YLGNATAIFFLPDEGK	N/N[99.4%]	1930.69	N4H6F1S0G0	1229.87	3686.6	3	-1	0	y5/y6/y7/y8/				b15/		0	0	101208	0	0	0	0	0	0	0	4	20.0352	5.1504	4.2682
24132	24133	PT4232.48S	NISDGFDGIPDNVDAALALPAHSYSGR	NISDGFDGIPDNVDAALALPAHSYSGR	N/N[98.7%]	2569.9	N5H6F0S2G0	1337.07	5342.23	4	-3	0	y5/y6/y8/y9/y10/y13/y14/y18/y20/	y18/		b9/			0	0	0	0	0	206578	256598	0	0	0	10	36.4539	12.2445	1.4045
24132	24137	PT4233.03S	YLGNATAIFFLPDEGK	YLGNATAIFFLPDEGK	N/N[97.2%]	2059.73	N4H5F1S1G0	1273.22	3815.63	3	-2	0	y5/y6/y7/y8/				b15/		0	0	111987	0	0	0	0	0	0	0	4	20.9187	5.1592	-0.78573
24165	24171	PT4238.14S	NISDGFDGIPDNVDAALALPAHSYSGR	NISDGFDGIPDNVDAALALPAHSYSGR	N/N[99.4%]	2204.77	N4H5F0S2G0	997.027	4977.09	5	-4	0	y5/y6/y8/y9/y10/y11/y12/y13/y14/y18/	y8/y18/y20/y21/y23/y25/	y18/	b2/b9/			0	0	0	0	0	251229	275279	0	0	0	12	42.1358	14.2814	-0.60422
24176	24177	PT4239.08S	YLGNATAIFFLPDEGK	YLGNATAIFFLPDEGK	N/N[99.2%]	1913.68	N4H5F0S1G0	1224.2	3669.57	3	-1	0	y5/y6/y7/y8/y9/y10/y11/			b11/	b15/		82705	0	238704	0	0	0	0	0	0	0	8	36.7955	10.268	0.20757
24176	24180	PT4239.49S	NISDGFDGIPDNVDAALALPAHSYSGR	NISDGFDGIPDNVDAALALPAHSYSGR	N/N[99.1%]	2204.77	N4H5F0S2G0	1660.37	4977.1	3	-2	0	y5/y8/y9/y10/y18/						0	0	0	0	0	63253	0	0	0	0	5	32.2717	6.2627	0.29519
24187	24188	PT4240.7S	NISDGFDGIPDNVDAALALPAHSYSGR	NISDGFDGIPDNVDAALALPAHSYSGR	N/N[99.4%]	2204.77	N4H5F0S2G0	1245.78	4977.09	4	-3	0	y4/y5/y6/y8/y9/y10/y11/y13/y14/y16/y18/y20/	y18/y20/y23/		b2/b7/b9/			0	0	0	0	0	1.96902e+06	2.21775e+06	0	0	0	15	49.7158	17.3272	-0.087071
24187	24195	PT4241.48S	NISDGFDGIPDNVDAALALPAHSYSGR	NISDGFDGIPDNVDAALALPAHSYSGR	N/N[99.0%]	2221.79	N4H6F1S1G0	1250.04	4994.12	4	-3	0	y5/y6/y8/y9/y10/y11/y13/y14/y16/y18/y20/	y18/y23/		b9/			0	0	0	0	0	149194	226635	0	0	0	12	40.9239	14.2692	2.1293
24242	24246	PT4249.02S	NISDGFDGIPDNVDAALALPAHSYSGR	NISDGFDGIPDNVDAALALPAHSYSGR	N/N[99.3%]	2204.77	N4H5F0S2G0	996.829	4977.1	5	-3	0	y5/y8/y9/y10/y11/y13/y14/y18/	y18/y20/y25/		b9/			0	0	0	0	0	128513	119527	0	0	0	9	35.9194	11.2492	1.8357
24253	24255	PT4250.38S	YLGNATAIFFLPDEGK	YLGNATAIFFLPDEGK	N/N[99.0%]	1913.68	N4H5F0S1G0	1224.2	3669.58	3	-1	0	y5/y6/y7/y8/y9/y10/y11/				b15/		84331.2	0	281764	0	0	0	0	0	0	0	7	34.2745	9.2527	2.4031
24264	24265	PT4251.87S	NISDGFDGIPDNVDAALALPAHSYSGR	NISDGFDGIPDNVDAALALPAHSYSGR	N/N[99.4%]	2204.77	N4H5F0S2G0	1245.53	4977.11	4	-2	0	y5/y6/y8/y9/y10/y11/y13/y16/y18/y20/	y18/y23/		b9/			0	0	0	0	0	186924	258782	0	0	0	11	41.9174	13.2892	2.3529
24330	24331	PT4261.7S	YLGNATAIFFLPDEGK	YLGNATAIFFLPDEGK	N/N[98.0%]	1913.68	N4H5F0S1G0	1224.2	3669.57	3	-1	0	y5/y6/y7/y8/				b15/		57458.3	0	160969	0	0	0	0	0	0	0	4	27.3348	6.2133	-0.59081
24341	24348	PT4264.08S	NISDGFDGIPDNVDAALALPAHSYSGR	NISDGFDGIPDNVDAALALPAHSYSGR	N/N[99.1%]	2204.77	N4H5F0S2G0	1245.78	4977.1	4	-3	0	y5/y8/y9/y10/y12/y13/y14/y18/	y18/		b9/			0	0	0	0	0	103517	117475	0	0	0	9	35.9764	11.2498	0.89399
24429	24434	PT4276.99S	YLGNATAIFFLPDEGK	YLGNATAIFFLPDEGK	N/N[98.1%]	1913.68	N4H5F0S1G0	1224.54	3669.59	3	-2	0	y5/y7/y8/				b15/		0	0	51844.6	0	0	0	0	0	0	0	3	14.5266	4.1053	3.7177
24528	24529	PT4291.57S	VCQDCPLLAPLNDTR	VCQDCPLLAPLNDTR	N/N[99.1%]	2861	N5H6F0S3G0	1159.72	4632.85	4	-3	0	y2/y6/			b2/b5/b7/b8/b9/			0	0	439818	0	0	0	0	0	0	0	7	18.2278	8.1023	0.25539
25034	25037	PT4367.93S	ADTHDEILEGLNFNLTEIPEAQIHEGFQELLR	ADTHDEILEGLNFNLTEIPEAQIHEGFQELLR	N/N[98.1%]	1913.68	N4H5F0S1G0	1122.51	5605.52	5	-3	0	y1/y7/y9/y10/y14/	y14/y15/		b5/b6/b7/b8/b9/			0	0	0	0	0	0	0	0	0	0	10	20.6852	10.1069	2.9337
25287	25293	PT4406.51S	GCVLLSYLNETVTVSASLESVR	GCVLLSYLNETVTVSASLESVR	N/N[99.0%]	1768.64	N4H5F1S0G0	1042.73	4165.88	4	-2	0	y1/y3/y6/y7/y8/y9/y10/y12/			b3/b4/			0	0	0	0	0	0	0	0	0	0	10	38.5664	10.2857	0.95859
25298	25302	PT4407.87S	GCVLLSYLNETVTVSASLESVR	GCVLLSYLNETVTVSASLESVR	N/N[99.2%]	1768.64	N4H5F1S0G0	1390.3	4165.87	3	-3	0	y1/y3/y6/y7/y8/y9/y10/y11/y12/			b3/b4/			0	0	0	0	0	0	0	0	0	0	11	34.8713	11.2387	-1.2502
25309	25316	PT4409.91S	IADAHLDRVENTTVYYLVLDVQESDCSVLSR	IADAHLDRVENTTVYYLVLDVQESDCSVLSR	N/N[97.2%]	2205.79	N4H5F2S1G0	1447.9	5786.55	4	-2	0	y2/y3/y6/y8/y9/y10/						0	0	0	0	0	0	0	0	0	0	6	18.1633	6.1216	0.20062
25353	25355	PT4416.07S	NRMSLWNISTVXAPNLFFSR	NRMSLWNISTVMAPNLFFSR	N/N[98.0%]	3517.23	N6H7F0S4G0	1184.69	5917.42	5	-2	1	y1/			b11/			0	0	0	0	0	73519.9	555135	0	0	0	2	20.5496	4.1655	-0.40758
25375	25376	PT4419.19S	GCVLLSYLNETVTVSASLESVR	GCVLLSYLNETVTVSASLESVR	N/N[99.1%]	1768.64	N4H5F1S0G0	1389.97	4165.88	3	-2	0	y6/y8/y10/			b3/			0	0	0	0	0	0	0	0	0	0	4	17.2407	4.1324	2.6904
25463	25468	PT4433.1S	AQLLQGLGFNLTER	AQLLQGLGFNLTER	N/N[98.0%]	2204.77	N4H5F0S2G0	942.414	3764.63	4	-2	0				b2/b3/			23109.8	0	143842	0	0	0	0	0	0	0	2	24.8774	4.2088	-0.49887
25463	25469	PT4433.24S	GCVLLSYLNETVTVSASLESVR	GCVLLSYLNETVTVSASLESVR	N/N[99.2%]	1622.58	N4H5F0S0G0	1340.94	4019.81	3	-1	0	y6/y8/y9/y10/			b3/			0	0	0	0	0	0	0	0	0	0	5	23.3412	5.1834	-1.6515
25474	25483	PT4435.28S	GCVLLSYLNETVTVSASLESVR	GCVLLSYLNETVTVSASLESVR	N/N[99.2%]	1622.58	N4H5F0S0G0	1006.21	4019.81	4	-2	0	y1/y3/y6/y7/y8/y9/y10/y12/			b3/			0	0	0	0	0	0	0	0	0	0	9	40.394	9.3139	-1.7907
25540	25542	PT4444.31S	GCVLLSYLNETVTVSASLESVR	GCVLLSYLNETVTVSASLESVR	N/N[98.9%]	1622.58	N4H5F0S0G0	1341.27	4019.8	3	-2	0	y3/y6/y8/y10/y12/			b3/			0	0	0	0	0	0	0	0	0	0	6	28.626	6.2263	-4.2777
25738	25743	PT4474.78S	ADTHDEILEGLNFNLTEIPEAQIHEGFQELLR	ADTHDEILEGLNFNLTEIPEAQIHEGFQELLR	N/N[99.6%]	2133.77	N5H6F1S0G0	1166.33	5825.6	5	-2	0	y9/y14/	y14/y15/		b7/b8/b9/			0	0	0	0	0	0	0	0	80848.6	0	5	19.8353	6.1384	0.38589
25749	25753	PT4476.27S	ADTHDEILEGLNFNLTEIPEAQIHEGFQELLR	ADTHDEILEGLNFNLTEIPEAQIHEGFQELLR	N/N[99.4%]	2133.77	N5H6F1S0G0	1457.66	5825.6	4	-2	0	y7/y9/y14/	y14/		b6/b7/b8/b9/			0	0	0	0	0	0	160747	0	88732.9	0	7	34.2717	9.2527	0.36708
25760	25764	PT4477.9S	ADTHDEILEGLNFNLTEIPEAQIHEGFQELLR	ADTHDEILEGLNFNLTEIPEAQIHEGFQELLR	N/N[99.2%]	1987.71	N5H6F0S0G0	1421.39	5679.54	4	-3	0	y7/y8/y9/y14/	y14/		b6/b7/b8/b9/			0	0	0	0	0	0	128383	0	0	0	8	31.0545	9.2205	0.35146
25771	25775	PT4479.53S	ADTHDEILEGLNFNLTEIPEAQIHEGFQELLR	ADTHDEILEGLNFNLTEIPEAQIHEGFQELLR	N/N[99.5%]	1987.71	N5H6F0S0G0	1137.12	5679.54	5	-2	0	y7/y8/y9/y14/	y14/y15/y17/		b5/b6/b7/b8/b9/b10/b11/			0	0	0	0	0	0	89306	51743.2	134414	0	11	40.2315	14.2623	-0.22068
25815	25818	PT4486.08S	SVQEIQATFFYFTPNK	SVQEIQATFFYFTPNK	N/N[99.6%]	2569.9	N5H6F0S2G0	1123.22	4489.86	4	0	0	y3/			b3/b4/b5/b7/			0	0	694402	0	0	0	0	0	0	0	5	16.6682	6.1067	0.19733
25837	25838	PT4489.07S	ADTHDEILEGLNFNLTEIPEAQIHEGFQELLR	ADTHDEILEGLNFNLTEIPEAQIHEGFQELLR	N/N[98.9%]	1987.71	N5H6F0S0G0	1421.39	5679.54	4	-3	0	y1/y3/y7/y8/y9/y10/y12/y14/	y12/y14/y15/		b5/b6/b7/b8/b9/b10/b11/			0	0	0	0	0	101138	292798	0	147371	0	15	49.8542	18.3185	-0.25034
25859	25866	PT4493.16S	ADTHDEILEGLNFNLTEIPEAQIHEGFQELLR	ADTHDEILEGLNFNLTEIPEAQIHEGFQELLR	N/N[99.1%]	1622.58	N4H5F0S0G0	1330.11	5314.42	4	-3	0	y1/y7/y9/y10/y14/	y9/y14/y15/y17/		b5/b6/b7/b8/b9/b10/b11/			0	0	0	0	0	0	112890	0	0	0	12	36.3575	13.2336	2.0979
25881	25887	PT4496.44S	ADTHDEILEGLNFNLTEIPEAQIHEGFQELLR	ADTHDEILEGLNFNLTEIPEAQIHEGFQELLR	N/N[99.2%]	1622.58	N4H5F0S0G0	1064.49	5314.39	5	-4	0	y1/y7/y8/y9/y10/y14/	y12/y14/y15/y16/		b5/b6/b7/b8/b9/b10/b11/b13/			0	0	0	0	0	0	41299.4	50259.8	82681.8	0	14	46.6731	17.2967	-3.0148
25936	25937	PT4503.83S	ADTHDEILEGLNFNLTEIPEAQIHEGFQELLR	ADTHDEILEGLNFNLTEIPEAQIHEGFQELLR	N/N[99.0%]	1622.58	N4H5F0S0G0	1329.86	5314.42	4	-2	0	y1/y5/y7/y8/y9/y10/y11/y12/y14/y15/	y9/y12/y14/y15/y17/		b4/b5/b6/b7/b8/b9/b10/b11/b12/b13/			0	0	0	0	0	0	677586	213050	479265	0	20	58.3973	23.354	2.0861
25958	25960	PT4507.4S	ADTHDEILEGLNFNLTEIPEAQIHEGFQELLR	ADTHDEILEGLNFNLTEIPEAQIHEGFQELLR	N/N[98.9%]	1622.58	N4H5F0S0G0	1064.09	5314.43	5	-2	0	y1/y7/y8/y9/y10/y14/	y9/y14/y15/y17/		b5/b6/b7/b8/b9/b10/b11/			0	0	0	0	0	0	64806.6	0	164888	0	13	43.992	15.2899	3.6227
26024	26025	PT4517.23S	YLGNATAIFFLPDEGKLQHLENELTHDIITK	YLGNATAIFFLPDEGKLQHLENELTHDIITK	N/N[98.1%]	1913.68	N4H5F0S1G0	1092.11	5454.53	5	-2	0	y12/	y20/y21/y22/y23/y24/					0	0	0	0	0	112490	246362	0	95470.1	0	1	21.5004	4.175	2.9293
26046	26047	PT4520.66S	SVQEIQATFFYFTPNK	SVQEIQATFFYFTPNK	N/N[98.6%]	2569.9	N5H6F0S2G0	1123.72	4489.87	4	-2	0	y3/			b2/b3/b4/b5/b7/			80526.1	0	373554	0	0	0	0	0	0	0	6	18.3347	8.1033	1.5305
26101	26102	PT4528.98S	YLGNATAIFFLPDEGKLQHLENELTHDIITK	YLGNATAIFFLPDEGKLQHLENELTHDIITK	N/N[98.9%]	1913.68	N4H5F0S1G0	1092.31	5454.53	5	-3	0	y4/y7/y12/	y20/y21/y22/y23/y24/y25/y26/		b5/			0	0	0	0	0	149508	324499	0	108962	0	4	21.999	7.15	2.0457
26101	26109	PT4529.94S	YNQNFSAGNNENIXEAHVGINGEANLDFLNIPLTIPEXR	YNQNFSAGNNENIMEAHVGINGEANLDFLNIPLTIPEMR	N/N[99.2%]	1913.68	N4H5F0S1G0	1262.75	6305.72	5	-4	1	y4/y5/y6/y8/	y8/					0	0	0	0	0	0	0	0	0	0	4	23.8245	4.1982	-4.32
26123	26125	PT4532.36S	SVQEIQATFFYFTPNK	SVQEIQATFFYFTPNK	N/N[99.0%]	2569.9	N5H6F0S2G0	1123.72	4489.86	4	-2	0	y3/			b3/b4/b5/b7/			92768.2	0	389655	0	0	0	0	0	0	0	5	17.9433	7.1094	0.87796
26200	26201	PT4543.8S	SVQEIQATFFYFTPNK	SVQEIQATFFYFTPNK	N/N[99.0%]	2569.9	N5H6F0S2G0	1123.72	4489.87	4	-2	0	y3/			b2/b3/b4/b5/b7/			41453.4	0	195722	0	0	0	0	0	0	0	6	18.34	8.1034	2.4005
26211	26214	PT4545.81S	SVQEIQATFFYFTPNK	SVQEIQATFFYFTPNK	N/N[99.2%]	2204.77	N4H5F0S2G0	1031.94	4124.73	4	0	0	y3/			b2/b3/b4/b5/			0	0	154979	0	0	0	0	0	0	0	5	17.4241	6.1142	1.7236
26222	26226	PT4547.57S	NISDGFDGIPDNVDAALALPAHSYSGR	NISDGFDGIPDNVDAALALPAHSYSGR	N/N[99.2%]	3007.06	N5H6F1S3G0	1446.6	5779.38	4	-4	0	y5/y8/y9/y10/y13/y18/	y18/y23/		b9/			0	0	0	0	0	168854	238889	0	0	0	7	30.0763	9.2108	-0.12354
26277	26278	PT4555.29S	NISDGFDGIPDNVDAALALPAHSYSGR	NISDGFDGIPDNVDAALALPAHSYSGR	N/N[98.8%]	3007.06	N5H6F1S3G0	1157.09	5779.39	5	-2	0	y5/y6/y8/y9/y10/y13/y14/y18/	y18/y23/		b7/b9/			0	0	0	0	0	208014	301058	0	0	0	10	35.3756	12.2338	1.8801
26299	26300	PT4558.72S	NISDGFDGIPDNVDAALALPAHSYSGR	NISDGFDGIPDNVDAALALPAHSYSGR	N/N[98.8%]	3007.06	N5H6F1S3G0	1446.1	5779.38	4	-2	0	y8/y9/y10/y13/y18/	y18/					0	0	0	0	0	144969	185192	0	0	0	5	28.8563	7.2186	-0.22987
26354	26355	PT4567.19S	NISDGFDGIPDNVDAALALPAHSYSGR	NISDGFDGIPDNVDAALALPAHSYSGR	N/N[98.6%]	2861	N5H6F0S3G0	1409.84	5633.34	4	-3	0	y8/y9/y10/y11/y13/y14/y16/y18/	y18/		b9/			0	0	0	0	0	145152	225078	0	0	0	9	33.4618	11.2246	2.8593
26365	26366	PT4568.82S	YTGNASALFILPDQDK	YTGNASALFILPDQDK	N/N[99.0%]	3226.13	N6H7F0S3G0	1246.01	4979.02	4	-2	0	y5/y6/y8/						0	0	480913	0	0	0	0	0	0	0	3	17.3823	4.1338	1.8117
26365	26370	PT4569.36S	LGACNDTLQQLMEVFK	LGACNDTLQQLMEVFK	N/N[99.0%]	1913.68	N4H5F0S1G0	1261.54	3780.6	3	-2	0	y2/y3/y8/						44866.9	0	120353	0	0	67601.7	38406.9	0	0	0	3	24.1347	7.1713	3.0093
26376	26384	PT4571.4S	LGACNDTLQQLMEVFK	LGACNDTLQQLMEVFK	N/N[99.4%]	1913.68	N4H5F0S1G0	946.405	3780.59	4	-2	0	y2/y4/y7/						0	0	45975	0	0	46472.5	0	0	0	0	3	24.2203	5.1922	0.61664
26398	26399	PT4573.69S	YTGNASALFILPDQDK	YTGNASALFILPDQDK	N/N[99.3%]	2861	N5H6F0S3G0	1154.73	4613.89	4	-2	0	y5/y6/y7/y8/						0	0	217076	0	0	0	0	0	0	0	4	21.436	5.1644	2.9865
26442	26443	PT4580.37S	YTGNASALFILPDQDK	YTGNASALFILPDQDK	N/N[99.3%]	3226.13	N6H7F0S3G0	1246.01	4979.03	4	-2	0	y5/y6/y8/						0	0	255078	0	0	0	0	0	0	0	3	16.1615	4.1216	2.4982
26519	26520	PT4591.89S	LGACNDTLQQLMEVFK	LGACNDTLQQLMEVFK	N/N[99.0%]	1913.68	N4H5F0S1G0	1261.53	3780.57	3	-2	0	y2/y3/y5/y7/y8/y10/						49895.1	0	145178	0	0	83435.7	0	0	0	0	6	28.7537	9.1975	-3.1901
26519	26525	PT4592.58S	SLTFNETYQDISELVYGAK	SLTFNETYQDISELVYGAK	N/N[99.3%]	1913.68	N4H5F0S1G0	1023.94	4091.73	4	-1	0	y3/y4/y8/y10/y11/y13/						0	0	0	0	0	0	0	0	0	0	6	19.1543	6.1315	-2.5256
26585	26586	PT4601.81S	SLTFNETYQDISELVYGAK	SLTFNETYQDISELVYGAK	N/N[99.4%]	1913.68	N4H5F0S1G0	1364.92	4091.74	3	-1	0	y3/y4/y5/y6/y8/y9/y10/y11/y12/y13/			b2/b6/			0	0	52721.3	0	0	0	0	0	0	0	12	30.8345	13.1783	0.13259
26596	26597	PT4603.44S	YTGNASALFILPDQDK	YTGNASALFILPDQDK	N/N[97.3%]	3226.13	N6H7F0S3G0	1246.01	4979.01	4	-2	0	y5/y6/y8/						0	0	141220	0	0	0	0	0	0	0	3	14.7381	4.1074	-0.14963
26596	26602	PT4604.13S	SLTFNETYQDISELVYGAK	SLTFNETYQDISELVYGAK	N/N[99.1%]	1913.68	N4H5F0S1G0	1024.2	4091.75	4	-2	0	y3/y4/y6/y8/y10/y11/y12/y13/						0	0	0	0	0	0	0	0	0	0	8	25.6754	8.1768	3.0388
26607	26608	PT4605.07S	YTGNASALFILPDQDK	YTGNASALFILPDQDK	N/N[99.1%]	3007.06	N5H6F1S3G0	1191.24	4759.93	4	-2	0	y5/y6/y7/y8/						0	0	351647	0	0	0	0	0	0	0	4	16.4104	5.1141	-2.3962
26684	26685	PT4616.8S	YTGNASALFILPDQDK	YTGNASALFILPDQDK	N/N[98.9%]	2861	N5H6F0S3G0	1154.73	4613.89	4	-2	0	y5/y6/y7/y8/y9/y11/						66223.2	0	288614	0	0	0	0	0	0	0	6	25.994	8.1799	2.3515
26739	26740	PT4624.94S	YTGNASALFILPDQDK	YTGNASALFILPDQDK	N/N[98.9%]	2861	N5H6F0S3G0	1538.97	4613.89	3	-1	0	y5/y6/y8/						0	0	153942	0	0	0	0	0	0	0	3	21.2114	4.1721	2.658
26761	26762	PT4628.37S	YTGNASALFILPDQDK	YTGNASALFILPDQDK	N/N[98.9%]	2861	N5H6F0S3G0	1154.48	4613.9	4	-1	0	y5/y6/y7/y8/y9/y11/						98394.5	0	399838	0	0	0	68557	0	0	0	6	29.139	9.2014	3.1844
26827	26828	PT4638.3S	YTGNASALFILPDQDK	YTGNASALFILPDQDK	N/N[98.4%]	3226.13	N6H7F0S3G0	1246.01	4979.01	4	-2	0	y5/y6/y8/						0	0	193143	0	0	0	0	0	0	0	3	16.0498	4.1205	-0.44384
26838	26840	PT4640.07S	YTGNASALFILPDQDK	YTGNASALFILPDQDK	N/N[98.9%]	2861	N5H6F0S3G0	1154.48	4613.9	4	-1	0	y5/y6/y8/						0	0	40966.9	0	0	0	0	0	0	0	3	15.8536	4.1185	4.8777
27047	27050	PT4671.81S	YLGNATAIFFLPDEGK	YLGNATAIFFLPDEGK	N/N[99.1%]	2204.77	N4H5F0S2G0	1321.57	3960.68	3	-2	0	y3/y5/y6/y7/y8/y9/y10/y11/			b10/b11/	b15/		85378.3	0	214781	0	0	0	0	0	0	0	10	28.1225	12.1612	3.6751
27047	27051	PT4671.94S	YLGNATAIFFLPDEGK	YLGNATAIFFLPDEGK	N/N[98.7%]	2204.77	N4H5F0S2G0	991.428	3960.68	4	-2	0	y5/y6/y7/y8/y9/y11/				b15/		50637.9	0	141252	0	0	0	0	0	0	0	6	32.904	8.249	3.2404
27069	27075	PT4675.48S	YLGNATAIFFLPDEGK	YLGNATAIFFLPDEGK	N/N[99.2%]	2221.79	N4H6F1S1G0	1326.9	3977.69	3	-1	0	y5/y6/y7/y8/y9/y11/				b15/		40923.5	0	132851	0	0	0	0	0	0	0	6	24.0181	8.1602	1.9759
27124	27125	PT4683.22S	YLGNATAIFFLPDEGK	YLGNATAIFFLPDEGK	N/N[99.2%]	2204.77	N4H5F0S2G0	1321.56	3960.67	3	-2	0	y5/y6/y7/y8/y9/y10/y11/			b8/	b15/		2.82867e+06	0	8.70755e+06	0	0	0	0	0	0	0	8	35.0061	10.2501	0.99366
27124	27126	PT4683.3S	YLGNATAIFFLPDEGK	YLGNATAIFFLPDEGK	N/N[99.1%]	2204.77	N4H5F0S2G0	991.425	3960.67	4	-2	0	y3/y5/y6/y7/y8/y9/y10/y11/			b5/b11/	b15/		1.50049e+06	0	3.52451e+06	0	0	0	0	0	0	0	10	39.7584	12.2776	0.83639
27149	27150	PT4687.02S	YLGNATAIFFLPDEGK	YLGNATAIFFLPDEGK	N/N[99.4%]	2221.79	N4H6F1S1G0	1326.91	3977.7	3	-1	0	y3/y5/y6/y7/y8/y9/y10/y11/			b11/	b15/		176128	0	482836	0	0	0	0	0	0	0	9	33.2089	11.2221	3.541
27193	27194	PT4693.7S	YLGNATAIFFLPDEGK	YLGNATAIFFLPDEGK	N/N[98.8%]	2204.77	N4H5F0S2G0	1321.57	3960.68	3	-2	0	y5/y6/y7/y8/y9/y10/y11/			b11/	b15/		353175	0	804212	0	0	0	0	0	0	0	8	32.7352	10.2274	3.1203
27204	27205	PT4695.33S	YLGNATAIFFLPDEGK	YLGNATAIFFLPDEGK	N/N[99.3%]	2204.77	N4H5F0S2G0	991.428	3960.68	4	-2	0	y3/y5/y6/y7/y8/y9/y10/y11/			b5/	b15/		108300	0	286565	0	0	0	0	0	0	0	9	37.9162	11.2692	3.0555
27215	27223	PT4697.92S	ADTHDEILEGLNFNLTEIPEAQIHEGFQELLR	ADTHDEILEGLNFNLTEIPEAQIHEGFQELLR	N/N[99.1%]	2424.87	N5H6F1S1G0	1530.69	6116.71	4	-3	0	y7/y14/	y14/		b6/b7/			0	0	0	0	0	0	73505.5	0	0	0	4	21.2819	5.1628	3.2035
27226	27232	PT4699.27S	ADTHDEILEGLNFNLTEIPEAQIHEGFQELLR	ADTHDEILEGLNFNLTEIPEAQIHEGFQELLR	N/N[99.3%]	2424.87	N5H6F1S1G0	1224.75	6116.69	5	-3	0	y7/y8/y9/y10/y14/	y12/y14/y15/y17/		b6/b7/b8/b9/b10/b11/			0	0	0	0	0	0	102529	0	149032	0	11	34.531	13.2153	-0.09148
27237	27244	PT4701.04S	YLGNATAIFFLPDEGK	YLGNATAIFFLPDEGK	N/N[98.3%]	2350.79	N2H12F0S0G0	1370.25	4106.72	3	-2	0	y5/y6/y7/y8/				b15/		0	0	97815.6	0	0	0	0	0	0	0	4	20.9449	5.1594	7.7403
27259	27264	PT4704.18S	ADTHDEILEGLNFNLTEIPEAQIHEGFQELLR	ADTHDEILEGLNFNLTEIPEAQIHEGFQELLR	N/N[99.2%]	2278.81	N5H6F0S1G0	1494.17	5970.63	4	-3	0	y1/y7/y9/y10/y14/	y14/y15/		b5/b6/b7/b8/b9/			0	0	0	0	0	0	127857	0	0	0	10	32.162	11.2116	-0.023807
27270	27272	PT4705.39S	YLGNATAIFFLPDEGK	YLGNATAIFFLPDEGK	N/N[99.2%]	2204.77	N4H5F0S2G0	1321.56	3960.67	3	-2	0	y3/y5/y6/y7/y8/y9/y10/y11/			b10/	b15/		46504.4	0	121138	0	0	0	0	0	0	0	9	21.498	11.105	0.80873
27281	27288	PT4707.69S	YLGNATAIFFLPDEGK	YLGNATAIFFLPDEGK	N/N[98.8%]	2204.77	N4H5F0S2G0	991.425	3960.67	4	-2	0	y5/y6/y7/y8/				b15/		0	0	59042	0	0	0	0	0	0	0	4	25.5888	5.2059	0.096695
27292	27294	PT4708.62S	ADTHDEILEGLNFNLTEIPEAQIHEGFQELLR	ADTHDEILEGLNFNLTEIPEAQIHEGFQELLR	N/N[99.5%]	2424.87	N5H6F1S1G0	1530.68	6116.69	4	-3	0	y7/y8/y9/y14/	y9/y14/y15/		b5/b6/b7/b8/b9/b11/			0	0	0	0	0	0	329221	0	0	0	10	34.6108	11.2361	-0.1493
27303	27306	PT4710.33S	ADTHDEILEGLNFNLTEIPEAQIHEGFQELLR	ADTHDEILEGLNFNLTEIPEAQIHEGFQELLR	N/N[99.6%]	2424.87	N5H6F1S1G0	1224.55	6116.71	5	-2	0	y1/y7/y8/y9/y14/	y12/y14/y15/y17/		b5/b6/b7/b8/b9/b11/b12/b13/			0	0	0	0	0	0	268812	103792	334734	0	13	42.3497	16.2635	2.5924
27303	27308	PT4710.61S	ADTHDEILEGLNFNLTEIPEAQIHEGFQELLR	ADTHDEILEGLNFNLTEIPEAQIHEGFQELLR	N/N[99.6%]	2059.73	N4H5F1S1G0	1439.4	5751.56	4	-3	0	y8/y9/y14/	y14/		b6/b7/b9/			0	0	0	0	0	0	66362.1	0	0	0	6	26.5982	7.196	0.074309
27314	27315	PT4711.85S	YLGNATAIFFLPDEGK	YLGNATAIFFLPDEGK	N/N[97.9%]	2350.83	N4H5F1S2G0	1369.58	4106.74	3	0	0	y5/y6/y7/y8/y9/						0	0	107389	0	0	0	0	0	0	0	5	23.2124	6.1721	2.3153
27314	27316	PT4711.99S	ADTHDEILEGLNFNLTEIPEAQIHEGFQELLR	ADTHDEILEGLNFNLTEIPEAQIHEGFQELLR	N/N[98.7%]	2643.94	N6H7F0S1G0	1268.56	6335.78	5	-3	0	y7/y8/y9/y14/	y14/		b7/b9/b10/			0	0	0	0	0	0	104525	0	105892	0	7	27.6	9.186	1.6136
27325	27329	PT4713.84S	ADTHDEILEGLNFNLTEIPEAQIHEGFQELLR	ADTHDEILEGLNFNLTEIPEAQIHEGFQELLR	N/N[99.1%]	2278.81	N5H6F0S1G0	1195.54	5970.66	5	-3	0	y1/y7/y8/y9/y10/y14/	y12/y14/y15/y17/		b5/b6/b7/b8/b9/b10/b11/			0	0	0	0	0	0	544686	0	754970	0	13	37.5398	15.2254	3.7156
27336	27337	PT4715.06S	ADTHDEILEGLNFNLTEIPEAQIHEGFQELLR	ADTHDEILEGLNFNLTEIPEAQIHEGFQELLR	N/N[99.4%]	2278.81	N5H6F0S1G0	1494.17	5970.64	4	-3	0	y1/y7/y8/y9/y10/y14/	y14/y15/		b5/b6/b7/b8/b9/b11/			0	0	0	0	0	338176	856659	0	568658	0	12	45.4536	15.3045	1.7754
27358	27363	PT4718.95S	ADTHDEILEGLNFNLTEIPEAQIHEGFQELLR	ADTHDEILEGLNFNLTEIPEAQIHEGFQELLR	N/N[99.3%]	1913.68	N4H5F0S1G0	1402.89	5605.51	4	-3	0	y1/y7/y8/y9/y14/	y12/y14/y15/		b5/b6/b7/b8/b9/			0	0	0	0	0	0	85292.7	0	0	0	10	29.6225	11.1862	1.8688
27369	27370	PT4720.02S	ADTHDEILEGLNFNLTEIPEAQIHEGFQELLR	ADTHDEILEGLNFNLTEIPEAQIHEGFQELLR	N/N[99.5%]	2424.87	N5H6F1S1G0	1530.43	6116.71	4	-2	0	y7/y8/y9/y10/y14/	y14/		b5/b6/b7/b8/b9/b11/			0	0	0	0	0	0	223106	0	118813	0	11	40.8867	13.2789	2.8738
27369	27376	PT4720.85S	ADTHDEILEGLNFNLTEIPEAQIHEGFQELLR	ADTHDEILEGLNFNLTEIPEAQIHEGFQELLR	N/N[99.5%]	1913.68	N4H5F0S1G0	1122.52	5605.53	5	-3	0	y1/y7/y8/y9/y10/y14/	y14/y15/y16/y17/		b5/b6/b7/b8/b9/b11/b12/			0	0	0	0	0	0	0	35192.7	146544	0	13	37.8663	15.2287	5.9824
27380	27383	PT4721.93S	ADTHDEILEGLNFNLTEIPEAQIHEGFQELLR	ADTHDEILEGLNFNLTEIPEAQIHEGFQELLR	N/N[98.5%]	2424.87	N5H6F1S1G0	1224.95	6116.7	5	-4	0	y1/y7/y8/y9/y10/y14/	y14/y15/y17/		b5/b6/b7/b8/b9/b10/b11/b12/			0	0	0	0	0	0	203426	0	271579	0	14	39.1984	16.232	1.4156
27380	27384	PT4722.06S	ADTHDEILEGLNFNLTEIPEAQIHEGFQELLR	ADTHDEILEGLNFNLTEIPEAQIHEGFQELLR	N/N[99.2%]	1913.68	N4H5F0S1G0	1122.31	5605.51	5	-2	0	y1/y7/y8/y9/y10/y11/y12/y14/	y9/y12/y14/y15/y17/		b5/b6/b7/b8/b9/b10/b11/b12/			0	0	0	0	0	0	151913	85110.7	279228	0	16	46.5515	19.2755	2.378
27380	27385	PT4722.2S	ADTHDEILEGLNFNLTEIPEAQIHEGFQELLR	ADTHDEILEGLNFNLTEIPEAQIHEGFQELLR	N/N[99.4%]	2059.73	N4H5F1S1G0	1439.4	5751.57	4	-3	0	y7/y9/y14/	y14/y15/		b6/b7/b8/b9/b11/			0	0	0	0	0	0	122010	0	82872.9	0	8	31.8438	10.2184	2.1967
27380	27387	PT4722.48S	YLGNATAIFFLPDEGK	YLGNATAIFFLPDEGK	N/N[99.1%]	2204.77	N4H5F0S2G0	990.924	3960.67	4	0	0	y5/y6/y7/y8/				b15/		21221.2	0	56998.8	0	0	0	0	0	0	0	4	28.5451	6.2255	1.4209
27402	27404	PT4724.94S	ADTHDEILEGLNFNLTEIPEAQIHEGFQELLR	ADTHDEILEGLNFNLTEIPEAQIHEGFQELLR	N/N[99.4%]	2278.81	N5H6F0S1G0	1195.34	5970.64	5	-2	0	y1/y7/y8/y9/y10/y11/y14/	y12/y14/y15/y16/y17/		b5/b6/b7/b8/b9/b10/b11/			0	0	0	0	0	0	375888	175344	579280	0	14	42.5232	17.2552	1.3538
27413	27414	PT4726.53S	ADTHDEILEGLNFNLTEIPEAQIHEGFQELLR	ADTHDEILEGLNFNLTEIPEAQIHEGFQELLR	N/N[99.1%]	2278.81	N5H6F0S1G0	1494.17	5970.65	4	-3	0	y7/y8/y9/y14/	y14/		b5/b6/b7/b8/b9/b11/b12/			0	0	0	0	0	0	443035	0	0	0	11	34.607	12.2261	2.7567
27435	27436	PT4729.73S	ADTHDEILEGLNFNLTEIPEAQIHEGFQELLR	ADTHDEILEGLNFNLTEIPEAQIHEGFQELLR	N/N[98.2%]	1913.68	N4H5F0S1G0	1402.64	5605.52	4	-2	0	y1/y3/y7/y8/y9/y10/y12/y14/y15/	y9/y12/y14/y15/y17/		b4/b5/b6/b7/b8/b9/b10/b11/b12/			0	0	0	0	0	449778	1.15846e+06	337566	972592	0	18	56.4042	22.344	2.5544
27435	27437	PT4729.85S	YLGNATAIFFLPDEGK	YLGNATAIFFLPDEGK	N/N[98.7%]	2204.77	N4H5F0S2G0	1320.9	3960.67	3	0	0	y3/y5/y6/y8/y9/y10/y11/			b8/b10/	b15/		134141	0	433904	0	0	0	0	0	0	0	9	30.336	11.1934	1.0542
27446	27448	PT4731.62S	ADTHDEILEGLNFNLTEIPEAQIHEGFQELLR	ADTHDEILEGLNFNLTEIPEAQIHEGFQELLR	N/N[98.3%]	2424.87	N5H6F1S1G0	1530.43	6116.68	4	-2	0	y14/	y14/		b6/b7/			0	0	0	0	0	0	90459.4	0	0	0	3	20.9798	4.1698	-1.1974
27457	27458	PT4733.11S	ADTHDEILEGLNFNLTEIPEAQIHEGFQELLR	ADTHDEILEGLNFNLTEIPEAQIHEGFQELLR	N/N[99.5%]	1913.68	N4H5F0S1G0	1122.51	5605.52	5	-3	0	y1/y7/y8/y9/y10/y11/y14/	y9/y12/y14/y15/y17/y18/		b4/b5/b6/b7/b8/b9/b10/b11/b12/b13/			0	0	0	0	0	0	257694	127942	415312	0	17	47.9343	20.2793	2.607
27457	27461	PT4733.51S	YLGNATAIFFLPDEGK	YLGNATAIFFLPDEGK	N/N[98.6%]	2204.77	N4H5F0S2G0	991.426	3960.67	4	-2	0	y3/y5/y6/y7/y8/y9/y10/y11/			b11/	b15/		35046.4	0	112274	0	0	0	0	0	0	0	9	35.9727	11.2497	1.6994
27479	27481	PT4736.64S	ADTHDEILEGLNFNLTEIPEAQIHEGFQELLR	ADTHDEILEGLNFNLTEIPEAQIHEGFQELLR	N/N[99.3%]	2278.81	N5H6F0S1G0	1195.54	5970.65	5	-3	0	y1/y7/y8/y9/y10/y14/	y12/y14/y15/y16/y17/		b5/b6/b7/b8/b9/b10/b11/b12/			0	0	0	0	0	0	160703	0	194333	0	14	37.138	16.2114	2.3866
27490	27491	PT4738.13S	ADTHDEILEGLNFNLTEIPEAQIHEGFQELLR	ADTHDEILEGLNFNLTEIPEAQIHEGFQELLR	N/N[98.8%]	2278.81	N5H6F0S1G0	1494.17	5970.65	4	-3	0	y1/y7/y8/y9/y14/	y14/y17/		b5/b6/b7/b8/b9/			0	0	0	0	0	0	198095	0	121684	0	10	37.2459	12.2525	3.3292
27512	27513	PT4741.38S	ADTHDEILEGLNFNLTEIPEAQIHEGFQELLR	ADTHDEILEGLNFNLTEIPEAQIHEGFQELLR	N/N[99.3%]	1913.68	N4H5F0S1G0	1402.88	5605.5	4	-3	0	y1/y3/y7/y8/y9/y10/y11/y12/y14/y15/	y9/y12/y14/y15/y16/y17/		b4/b5/b6/b7/b8/b9/b10/b11/b12/b13/			0	0	0	0	0	479478	1.19258e+06	333130	784678	0	20	56.9616	24.3296	-0.13462
27534	27535	PT4744.64S	ADTHDEILEGLNFNLTEIPEAQIHEGFQELLR	ADTHDEILEGLNFNLTEIPEAQIHEGFQELLR	N/N[99.5%]	1913.68	N4H5F0S1G0	1122.31	5605.51	5	-2	0	y1/y7/y8/y9/y10/y11/y14/	y9/y12/y14/y15/y16/y17/y18/		b4/b5/b6/b7/b8/b9/b10/b11/b12/b13/	b15/		0	0	0	0	0	0	325016	196968	570407	0	17	49.2709	20.2927	1.0714
27589	27590	PT4753.13S	ADTHDEILEGLNFNLTEIPEAQIHEGFQELLR	ADTHDEILEGLNFNLTEIPEAQIHEGFQELLR	N/N[98.3%]	1913.68	N4H5F0S1G0	1402.14	5605.52	4	0	0	y1/y7/y8/y9/y10/y14/	y12/y14/y15/		b4/b5/b6/b7/b8/b9/b10/b11/			0	0	0	0	0	0	0	0	0	0	14	33.3829	14.1938	3.6643
27611	27613	PT4756.69S	ADTHDEILEGLNFNLTEIPEAQIHEGFQELLR	ADTHDEILEGLNFNLTEIPEAQIHEGFQELLR	N/N[99.3%]	1913.68	N4H5F0S1G0	1122.3	5605.49	5	-2	0	y1/y7/y9/y14/	y14/y15/y17/		b6/b7/b8/b9/			0	0	0	0	0	0	0	0	75888.6	0	8	20.8629	9.1186	-2.7396
27644	27654	PT4762.85S	GCVLLSYLNETVTVSASLESVR	GCVLLSYLNETVTVSASLESVR	N/N[99.0%]	2059.73	N4H5F1S1G0	1115.25	4456.97	4	-1	0	y3/y6/y8/y10/y12/						0	0	0	0	0	0	0	0	0	0	5	25.8487	5.2085	0.62116
27666	27668	PT4765.02S	ADTHDEILEGLNFNLTEIPEAQIHEGFQELLR	ADTHDEILEGLNFNLTEIPEAQIHEGFQELLR	N/N[99.7%]	1914.7	N4H5F2S0G0	1402.63	5606.49	4	-1	0	y7/y8/y9/y10/y11/y14/	y14/		b5/b6/b7/b8/b9/b11/			0	0	0	0	0	18529.9	50729.9	0	0	0	12	34.6211	14.2062	-5.6247
27732	27735	PT4775.29S	GCVLLSYLNETVTVSASLESVR	GCVLLSYLNETVTVSASLESVR	N/N[99.3%]	2059.73	N4H5F1S1G0	1115.5	4456.98	4	-2	0	y6/y8/y10/y11/			b3/			0	0	0	0	0	0	0	0	0	0	5	23.4005	5.184	2.7169
27787	27796	PT4784.62S	VSNQTLSLFFTVLQDVPVR	VSNQTLSLFFTVLQDVPVR	N/N[99.4%]	2279.83	N5H6F2S0G0	1111.76	4443.02	4	-1	0	y3/y4/y6/y7/y11/						0	0	0	0	0	0	0	0	0	0	5	21.076	5.1608	2.0406
27809	27814	PT4787.46S	GCVLLSYLNETVTVSASLESVR	GCVLLSYLNETVTVSASLESVR	N/N[99.3%]	2059.73	N4H5F1S1G0	1115.25	4456.97	4	-1	0	y6/y7/y8/y9/y10/y11/y12/						0	0	0	0	0	0	0	0	0	0	7	27.709	7.2071	0.62116
27820	27830	PT4789.8S	VSNQTLSLFFTVLQDVPVR	VSNQTLSLFFTVLQDVPVR	N/N[98.9%]	1987.71	N5H6F0S0G0	1038.98	4150.9	4	-2	0	y3/y4/y5/y6/y7/y9/y10/y11/y13/						0	0	0	0	0	0	0	0	0	0	9	37.8748	9.2887	1.1593
27842	27844	PT4792.12S	VSNQTLSLFFTVLQDVPVR	VSNQTLSLFFTVLQDVPVR	N/N[98.5%]	2133.77	N5H6F1S0G0	1075.75	4296.96	4	-3	0	y3/y4/y6/y7/y10/y11/y13/						0	0	0	0	0	0	0	0	0	0	7	31.5811	7.2458	1.7506
27908	27909	PT4802.11S	GCVLLSYLNETVTVSASLESVR	GCVLLSYLNETVTVSASLESVR	N/N[99.2%]	1913.68	N4H5F0S1G0	1438.31	4310.9	3	-2	0	y1/y3/y6/y8/y9/y10/y11/y12/			b3/b4/			0	0	0	0	0	0	0	0	0	0	10	35.8504	10.2585	-1.7382
27908	27910	PT4802.25S	GCVLLSYLNETVTVSASLESVR	GCVLLSYLNETVTVSASLESVR	N/N[99.3%]	1913.68	N4H5F0S1G0	1078.98	4310.9	4	-2	0	y1/y3/y4/y6/y7/y8/y9/y10/y11/y12/y13/			b3/b4/			0	0	0	0	0	0	0	0	0	0	13	41.3193	13.2832	-1.3163
27952	27958	PT4809.51S	VSNQTLSLFFTVLQDVPVR	VSNQTLSLFFTVLQDVPVR	N/N[99.3%]	1768.64	N4H5F1S0G0	984.466	3931.83	4	-3	0	y3/y4/y5/y6/y7/y8/y9/y10/y11/y13/						0	0	0	0	0	0	0	0	0	0	10	47.9567	10.3796	1.8816
27963	27966	PT4810.9S	VSNQTLSLFFTVLQDVPVR	VSNQTLSLFFTVLQDVPVR	N/N[99.3%]	1768.64	N4H5F1S0G0	1311.62	3931.84	3	-1	0	y1/y3/y4/y5/y6/y7/y9/y10/y11/y13/						0	0	61569.3	0	0	0	0	0	0	0	10	44.5097	11.3351	4.8332
27974	27975	PT4812.26S	GCVLLSYLNETVTVSASLESVR	GCVLLSYLNETVTVSASLESVR	N/N[99.6%]	1913.68	N4H5F0S1G0	1438.31	4310.92	3	-2	0	y6/y8/y9/y10/y12/			b3/			0	0	0	0	0	0	0	0	0	0	6	29.0811	6.2308	1.1501
27974	27977	PT4812.53S	VSNQTLSLFFTVLQDVPVR	VSNQTLSLFFTVLQDVPVR	N/N[99.0%]	1971.72	N5H5F1S0G0	1034.74	4134.92	4	-1	0	y1/y3/y4/y5/y6/y7/y9/y10/y11/y13/						0	0	0	0	0	0	0	0	0	0	10	44.7616	10.3476	5.2291
27985	27986	PT4813.89S	GCVLLSYLNETVTVSASLESVR	GCVLLSYLNETVTVSASLESVR	N/N[99.2%]	1913.68	N4H5F0S1G0	1078.48	4310.9	4	0	0	y1/y6/y7/y8/y10/y12/			b3/			0	0	0	0	0	0	0	0	0	0	7	31.6423	7.2464	-1.7987
27985	27990	PT4814.44S	VSNQTLSLFFTVLQDVPVR	VSNQTLSLFFTVLQDVPVR	N/N[98.4%]	1622.58	N4H5F0S0G0	1263.26	3785.76	3	-2	0	y3/y4/y7/y9/y10/y11/y13/						0	0	39208.1	0	0	0	0	0	0	0	7	30.1699	8.2217	-1.5959
27985	27994	PT4814.99S	VSNQTLSLFFTVLQDVPVR	VSNQTLSLFFTVLQDVPVR	N/N[98.5%]	1622.58	N4H5F0S0G0	947.695	3785.75	4	-2	0	y3/y4/y5/y6/y7/y8/y9/y10/y11/y13/						0	0	27239.2	0	0	0	0	0	0	0	10	47.7891	11.3679	-3.5339
28029	28030	PT4820.58S	VSNQTLSLFFTVLQDVPVR	VSNQTLSLFFTVLQDVPVR	N/N[99.7%]	1768.64	N4H5F1S0G0	983.962	3931.82	4	-1	0	y1/y3/y4/y5/y6/y7/y8/y9/y10/y11/y12/y13/						0	0	0	0	0	0	0	0	0	0	12	54.9622	12.4296	-0.3238
28040	28042	PT4822.35S	VSNQTLSLFFTVLQDVPVR	VSNQTLSLFFTVLQDVPVR	N/N[99.2%]	1768.64	N4H5F1S0G0	1311.95	3931.83	3	-2	0	y3/y4/y7/y9/y10/y11/y13/						0	0	56075.2	0	0	0	0	0	0	0	7	37.1114	8.2911	1.6824
28062	28063	PT4825.65S	VSNQTLSLFFTVLQDVPVR	VSNQTLSLFFTVLQDVPVR	N/N[99.1%]	1622.58	N4H5F0S0G0	1263.27	3785.79	3	-2	0	y1/y3/y4/y6/y7/y9/y10/y11/y13/						0	0	35281.9	0	0	0	0	0	0	0	9	35.2056	10.2521	5.8526
28062	28067	PT4826.2S	VSNQTLSLFFTVLQDVPVR	VSNQTLSLFFTVLQDVPVR	N/N[99.4%]	1622.58	N4H5F0S0G0	947.448	3785.76	4	-1	0	y1/y3/y4/y6/y7/y9/y10/y11/y13/						0	0	0	0	0	0	0	0	0	0	9	45.1451	9.3615	0.12535
28458	28459	PT4885.57S	ADTHDEILEGLNFNLTEIPEAQIHEGFQELLR	ADTHDEILEGLNFNLTEIPEAQIHEGFQELLR	N/N[99.5%]	1914.7	N4H5F2S0G0	1403.13	5606.49	4	-3	0	y1/y7/y8/y9/			b5/b6/b7/b8/b9/b11/			0	0	0	0	0	0	0	0	0	0	10	24.2208	10.1422	-5.6892
29001	29002	PT4968.11S	ADTHDEILEGLNFNLTEIPEAQIHEGFQELLR	ADTHDEILEGLNFNLTEIPEAQIHEGFQELLR	N/N[99.0%]	2935.04	N6H7F0S2G0	1326.78	6626.87	5	-3	0	y14/	y14/		b7/b9/			0	0	0	0	0	0	134843	0	0	0	3	15.2742	4.1127	0.83323
29034	29038	PT4973.59S	ADTHDEILEGLNFNLTEIPEAQIHEGFQELLR	ADTHDEILEGLNFNLTEIPEAQIHEGFQELLR	N/N[99.0%]	2715.96	N5H6F1S2G0	1282.76	6407.78	5	-2	0	y7/y9/y14/	y14/y17/		b6/b7/b8/b9/			0	0	0	0	0	0	0	0	169703	0	7	20.0075	8.1201	-1.4977
29045	29049	PT4975.22S	ADTHDEILEGLNFNLTEIPEAQIHEGFQELLR	ADTHDEILEGLNFNLTEIPEAQIHEGFQELLR	N/N[99.0%]	2935.04	N6H7F0S2G0	1327.18	6626.87	5	-5	0	y9/y14/	y14/y15/		b6/b7/b8/b9/			0	0	0	0	0	0	0	0	158020	0	6	19.0785	7.1208	0.85228
29056	29059	PT4976.71S	ADTHDEILEGLNFNLTEIPEAQIHEGFQELLR	ADTHDEILEGLNFNLTEIPEAQIHEGFQELLR	N/N[98.9%]	2569.9	N5H6F0S2G0	1253.96	6261.76	5	-4	0	y7/y9/y14/	y14/y15/		b6/b7/b8/b9/b11/			0	0	0	0	0	0	86953.8	0	91357.4	0	8	30.0159	10.2002	4.2641
29067	29068	PT4978.08S	ADTHDEILEGLNFNLTEIPEAQIHEGFQELLR	ADTHDEILEGLNFNLTEIPEAQIHEGFQELLR	N/N[99.7%]	2715.96	N5H6F1S2G0	1603.45	6407.78	4	-3	0	y7/y8/y9/y14/	y14/		b6/b7/b8/b9/			0	0	0	0	0	0	233013	0	0	0	8	28.8719	9.1987	-1.0858
29078	29086	PT4980.67S	SSVITLNTNAELFNQSDIVAHLLSSSSSVIDALQYK	SSVITLNTNAELFNQSDIVAHLLSSSSSVIDALQYK	N/N[99.8%]	1864.63	N2H9F0S0G0	1433.91	5729.63	4	-3	0	y2/y3/y5/y6/y7/y9/y13/			b3/b4/b5/			0	0	0	0	0	0	0	0	0	0	10	30.1367	10.2014	0.87766
29111	29112	PT4984.76S	ADTHDEILEGLNFNLTEIPEAQIHEGFQELLR	ADTHDEILEGLNFNLTEIPEAQIHEGFQELLR	N/N[99.4%]	2715.96	N5H6F1S2G0	1282.96	6407.77	5	-3	0	y1/y7/y8/y9/y10/y14/	y14/y15/y16/y17/		b5/b6/b7/b8/b9/b10/b11/			0	0	0	0	0	118336	423295	0	629970	0	13	38.7212	16.2272	-2.0594
29122	29123	PT4986.45S	ADTHDEILEGLNFNLTEIPEAQIHEGFQELLR	ADTHDEILEGLNFNLTEIPEAQIHEGFQELLR	N/N[99.6%]	2569.9	N5H6F0S2G0	1566.94	6261.73	4	-3	0	y7/y9/y14/	y14/		b5/b6/b7/b8/b9/			0	0	0	0	0	0	847127	0	466283	0	8	36.1882	10.2619	0.8055
29133	29134	PT4988.08S	ADTHDEILEGLNFNLTEIPEAQIHEGFQELLR	ADTHDEILEGLNFNLTEIPEAQIHEGFQELLR	N/N[99.4%]	2569.9	N5H6F0S2G0	1253.76	6261.74	5	-3	0	y1/y7/y8/y9/y10/y14/	y12/y14/y15/y16/y17/		b5/b6/b7/b8/b9/b10/b11/			0	0	0	0	0	0	1.18481e+06	434085	1.54867e+06	0	13	41.3473	16.2535	1.5248
29144	29145	PT4989.72S	ADTHDEILEGLNFNLTEIPEAQIHEGFQELLR	ADTHDEILEGLNFNLTEIPEAQIHEGFQELLR	N/N[99.3%]	2715.96	N5H6F1S2G0	1603.45	6407.78	4	-3	0	y9/y14/	y14/y15/		b6/b7/b8/b9/			0	0	0	0	0	0	327443	0	167830	0	6	31.367	8.2337	-1.0858
29155	29156	PT4991.51S	SSVITLNTNAELFNQSDIVAHLLSSSSSVIDALQYK	SSVITLNTNAELFNQSDIVAHLLSSSSSVIDALQYK	N/N[99.8%]	1864.63	N2H9F0S0G0	1433.91	5729.61	4	-3	0	y2/y3/y4/y5/y6/y7/y9/y10/y11/y12/y13/y14/	y21/y24/		b2/b3/b4/b5/b6/b8/b10/			0	0	0	0	0	0	0	0	0	0	19	47.2275	19.2823	-2.6164
29155	29157	PT4991.65S	ADTHDEILEGLNFNLTEIPEAQIHEGFQELLR	ADTHDEILEGLNFNLTEIPEAQIHEGFQELLR	N/N[99.3%]	2586.92	N5H7F1S1G0	1257.36	6278.75	5	-4	0	y1/y7/y8/y9/y10/y14/	y14/y15/y16/y17/		b5/b6/b7/b8/b9/b10/b11/			0	0	0	0	0	0	252626	0	312395	0	13	36.9182	15.2192	0.96034
29155	29159	PT4991.92S	ADTHDEILEGLNFNLTEIPEAQIHEGFQELLR	ADTHDEILEGLNFNLTEIPEAQIHEGFQELLR	N/N[99.5%]	2350.79	N2H12F0S0G0	1209.94	6042.66	5	-3	0	y7/y8/y9/y14/	y14/y15/		b6/b7/b8/b9/b11/			0	0	0	0	0	0	70600.8	0	160102	0	9	32.7406	11.2174	6.8758
29188	29189	PT4996.56S	ADTHDEILEGLNFNLTEIPEAQIHEGFQELLR	ADTHDEILEGLNFNLTEIPEAQIHEGFQELLR	N/N[99.3%]	2715.96	N5H6F1S2G0	1282.77	6407.79	5	-2	0	y7/y8/y9/y14/	y14/y15/y17/		b6/b7/b8/b9/b11/			0	0	0	0	0	0	322313	91415	401538	0	9	33.036	12.2104	1.1693
29199	29200	PT4998.17S	ADTHDEILEGLNFNLTEIPEAQIHEGFQELLR	ADTHDEILEGLNFNLTEIPEAQIHEGFQELLR	N/N[99.0%]	2569.9	N5H6F0S2G0	1566.94	6261.73	4	-3	0	y7/y8/y9/y14/	y14/		b5/b6/b7/b8/b9/			0	0	0	0	0	250333	891720	0	0	0	9	34.1304	11.2313	0.8055
29210	29211	PT4999.75S	ADTHDEILEGLNFNLTEIPEAQIHEGFQELLR	ADTHDEILEGLNFNLTEIPEAQIHEGFQELLR	N/N[99.4%]	2569.9	N5H6F0S2G0	1253.76	6261.74	5	-3	0	y1/y7/y8/y9/y10/y14/	y14/y15/y17/		b5/b6/b7/b8/b9/b10/b11/b12/b13/			0	0	0	0	0	0	936120	396255	1.25218e+06	0	15	43.3758	18.2538	2.4021
29210	29216	PT5000.44S	ADTHDEILEGLNFNLTEIPEAQIHEGFQELLR	ADTHDEILEGLNFNLTEIPEAQIHEGFQELLR	N/N[99.3%]	2204.77	N4H5F0S2G0	1475.41	5896.61	4	-2	0	y9/y14/	y14/		b6/b7/			0	0	0	0	0	0	77019.3	0	45132.7	0	4	26.553	6.2055	1.4033
29221	29222	PT5001.54S	ADTHDEILEGLNFNLTEIPEAQIHEGFQELLR	ADTHDEILEGLNFNLTEIPEAQIHEGFQELLR	N/N[99.6%]	2715.96	N5H6F1S2G0	1603.7	6407.78	4	-4	0	y9/y14/	y14/		b7/b8/b9/b11/			0	0	0	0	0	0	141259	0	0	0	6	24.4742	7.1747	-1.3808
29221	29224	PT5001.82S	ADTHDEILEGLNFNLTEIPEAQIHEGFQELLR	ADTHDEILEGLNFNLTEIPEAQIHEGFQELLR	N/N[99.3%]	2204.77	N4H5F0S2G0	1180.73	5896.61	5	-3	0	y7/y8/y9/y10/y14/	y12/y14/y15/y16/y17/		b5/b6/b7/b8/b9/b11/b12/			0	0	0	0	0	0	0	0	170475	0	12	34.5979	13.216	2.509
29232	29242	PT5004.41S	ADTHDEILEGLNFNLTEIPEAQIHEGFQELLR	ADTHDEILEGLNFNLTEIPEAQIHEGFQELLR	N/N[98.8%]	2221.79	N4H6F1S1G0	1184.13	5913.62	5	-3	0	y7/y9/y14/	y14/y15/y17/		b5/b7/b8/b9/			0	0	0	0	0	0	0	0	106059	0	7	25.1834	8.1718	1.1737
29276	29277	PT5009.74S	ADTHDEILEGLNFNLTEIPEAQIHEGFQELLR	ADTHDEILEGLNFNLTEIPEAQIHEGFQELLR	N/N[98.9%]	2569.9	N5H6F0S2G0	1566.69	6261.73	4	-2	0	y1/y7/y8/y9/y14/	y14/y15/		b5/b6/b7/b8/b9/b10/			0	0	0	0	0	73389.9	267103	0	128729	0	11	42.0867	14.2809	0.63946
29287	29288	PT5011.45S	ADTHDEILEGLNFNLTEIPEAQIHEGFQELLR	ADTHDEILEGLNFNLTEIPEAQIHEGFQELLR	N/N[99.5%]	2204.77	N4H5F0S2G0	1475.66	5896.6	4	-3	0	y1/y7/y8/y9/y10/y14/	y14/y15/		b5/b6/b7/b8/b9/b10/b11/b12/			0	0	0	0	0	693401	1.76243e+06	0	914820	0	14	48.2125	17.3121	0.42027
29287	29290	PT5011.7S	ADTHDEILEGLNFNLTEIPEAQIHEGFQELLR	ADTHDEILEGLNFNLTEIPEAQIHEGFQELLR	N/N[99.2%]	2569.9	N5H6F0S2G0	1253.76	6261.73	5	-3	0	y1/y7/y8/y9/y14/	y12/y14/y15/y17/		b5/b6/b7/b8/b9/b10/b11/b13/			0	0	0	0	0	94069	321594	0	496002	0	13	39.3564	16.2336	0.93996
29298	29299	PT5013.05S	ADTHDEILEGLNFNLTEIPEAQIHEGFQELLR	ADTHDEILEGLNFNLTEIPEAQIHEGFQELLR	N/N[99.4%]	2204.77	N4H5F0S2G0	1180.73	5896.6	5	-3	0	y1/y7/y8/y9/y10/y12/y14/	y9/y12/y14/y15/y17/		b5/b6/b7/b8/b9/b10/b11/b12/b13/			0	0	0	0	0	0	850590	316907	1.51317e+06	0	16	46.6913	19.2769	0.64587
29298	29300	PT5013.18S	ADTHDEILEGLNFNLTEIPEAQIHEGFQELLR	ADTHDEILEGLNFNLTEIPEAQIHEGFQELLR	N/N[98.9%]	2715.96	N5H6F1S2G0	1603.45	6407.78	4	-3	0	y7/y9/y14/	y14/y15/		b5/b7/b9/			0	0	0	0	0	0	160189	0	0	0	6	26.6798	7.1968	-0.40002
29298	29308	PT5014.28S	ADTHDEILEGLNFNLTEIPEAQIHEGFQELLR	ADTHDEILEGLNFNLTEIPEAQIHEGFQELLR	N/N[99.6%]	2204.77	N4H5F0S2G0	984.109	5896.6	6	-3	0	y7/y14/	y14/		b6/b7/b8/b11/			0	0	0	0	0	0	0	0	0	0	6	17.1603	6.1116	0.87146
29309	29315	PT5015.35S	ADTHDEILEGLNFNLTEIPEAQIHEGFQELLR	ADTHDEILEGLNFNLTEIPEAQIHEGFQELLR	N/N[98.6%]	2350.79	N2H12F0S0G0	1209.74	6042.66	5	-2	0	y7/y9/y14/	y14/y17/		b7/b9/			0	0	0	0	0	0	55685.2	0	79618.6	0	5	28.1205	7.2112	6.7643
29320	29329	PT5017.56S	ADTHDEILEGLNFNLTEIPEAQIHEGFQELLR	ADTHDEILEGLNFNLTEIPEAQIHEGFQELLR	N/N[99.5%]	2221.79	N4H6F1S1G0	1183.93	5913.63	5	-2	0	y14/	y14/		b6/b7/			0	0	0	0	0	0	0	0	59412.1	0	3	17.625	4.1362	3.7433
29353	29354	PT5021.51S	ADTHDEILEGLNFNLTEIPEAQIHEGFQELLR	ADTHDEILEGLNFNLTEIPEAQIHEGFQELLR	N/N[99.1%]	2569.9	N5H6F0S2G0	1566.94	6261.73	4	-3	0	y7/y8/y9/y14/	y14/		b5/b6/b7/b8/b9/b11/			0	0	0	0	0	0	0	0	0	0	10	23.9268	10.1393	0.025709
29364	29365	PT5023.14S	ADTHDEILEGLNFNLTEIPEAQIHEGFQELLR	ADTHDEILEGLNFNLTEIPEAQIHEGFQELLR	N/N[98.9%]	2204.77	N4H5F0S2G0	1475.41	5896.6	4	-2	0	y7/y8/y9/y10/y14/	y14/y15/		b5/b6/b7/b8/b9/b11/			0	0	0	0	0	0	159956	0	111285	0	11	41.5492	13.2855	0.40957
29364	29366	PT5023.28S	ADTHDEILEGLNFNLTEIPEAQIHEGFQELLR	ADTHDEILEGLNFNLTEIPEAQIHEGFQELLR	N/N[99.3%]	2569.9	N5H6F0S2G0	1253.56	6261.74	5	-2	0	y7/y8/y9/y14/	y14/y15/y17/		b6/b7/b8/b9/b11/			0	0	0	0	0	0	144759	0	202542	0	9	35.2656	11.2427	1.8071
29375	29376	PT5024.77S	ADTHDEILEGLNFNLTEIPEAQIHEGFQELLR	ADTHDEILEGLNFNLTEIPEAQIHEGFQELLR	N/N[99.0%]	2204.77	N4H5F0S2G0	1180.73	5896.61	5	-3	0	y7/y8/y9/y10/y14/	y12/y14/y15/		b5/b6/b7/b8/b9/b11/			0	0	0	0	0	0	0	0	158630	0	11	32.8679	12.2087	1.5774
29441	29442	PT5034.73S	SLTFNETYQDISELVYGAK	SLTFNETYQDISELVYGAK	N/N[99.5%]	2204.77	N4H5F0S2G0	1461.62	4382.84	3	0	0	y3/y4/y8/y11/						0	0	52122.4	0	0	0	0	0	0	0	4	15.8993	5.109	1.3205
29441	29443	PT5034.87S	SLTFNETYQDISELVYGAK	SLTFNETYQDISELVYGAK	N/N[99.2%]	2204.77	N4H5F0S2G0	1096.97	4382.84	4	-2	0	y3/y4/y5/y6/y8/y9/y10/y11/y12/y13/						0	0	89705.8	0	0	0	0	0	0	0	10	31.5588	11.2056	1.1236
29441	29444	PT5035.01S	ADTHDEILEGLNFNLTEIPEAQIHEGFQELLR	ADTHDEILEGLNFNLTEIPEAQIHEGFQELLR	N/N[97.2%]	2204.77	N4H5F0S2G0	1475.66	5896.6	4	-3	0	y9/y14/	y14/y15/		b6/b7/b8/			0	0	0	0	0	0	0	0	0	0	5	19.1475	5.1415	0.25466
29540	29542	PT5049.9S	ADTHDEILEGLNFNLTEIPEAQIHEGFQELLR	ADTHDEILEGLNFNLTEIPEAQIHEGFQELLR	N/N[99.2%]	2204.77	N4H5F0S2G0	1180.73	5896.59	5	-3	0	y7/y9/y14/	y14/		b7/b9/b11/			0	0	0	0	0	0	0	0	0	0	6	17.3758	6.1138	-1.6313
29617	29621	PT5062.08S	LGACNDTLQQLMEVFK	LGACNDTLQQLMEVFK	N/N[99.0%]	2204.77	N4H5F0S2G0	1019.18	4071.69	4	-2	0	y2/y3/						0	0	55630	0	0	58359.6	32443.4	0	0	0	2	21.2252	5.1623	2.146
29694	29695	PT5073.24S	LGACNDTLQQLMEVFK	LGACNDTLQQLMEVFK	N/N[99.5%]	2204.77	N4H5F0S2G0	1018.93	4071.69	4	-1	0	y2/y4/y5/y8/						0	0	76217.6	0	0	55316.5	57124.9	0	0	0	4	27.2008	7.202	0.9313
29815	29818	PT5091.96S	SSVITLNTNAELFNQSDIVAHLLSSSSSVIDALQYK	SSVITLNTNAELFNQSDIVAHLLSSSSSVIDALQYK	N/N[99.5%]	1864.63	N2H9F0S0G0	1433.91	5729.61	4	-3	0	y2/y5/y6/y7/			b3/			0	0	0	0	0	0	0	0	0	0	5	18.0422	5.1304	-1.8494
29947	29954	PT5112.78S	ISALGLPTNLTHILLFGXGR	ISALGLPTNLTHILLFGMGR	N/N[99.5%]	2204.77	N4H5F0S2G0	1087	4344.96	4	0	1	y5/y6/y7/y8/						0	0	0	0	0	0	0	0	0	0	4	30.2577	4.2626	-1.4424
29958	29962	PT5114S	VTQNLTLIEESLTSEFIHDIDR	VTQNLTLIEESLTSEFIHDIDR	N/N[99.4%]	2204.77	N4H5F0S2G0	1195.53	4778.09	4	-1	0	y1/y4/y5/y9/y12/						0	0	0	0	0	25587.5	115193	0	0	0	5	18.7384	7.1174	0.97421
30277	30279	PT5162.62S	SDHGSSISCQPPAEIPGYLPADTVHLAVEFFNLTHLPANLLQGASK	SDHGSSISCQPPAEIPGYLPADTVHLAVEFFNLTHLPANLLQGASK	N/N[99.7%]	1913.68	N4H5F0S1G0	1364.23	6813.12	5	-4	0	y10/y11/			b7/b10/b14/b15/	b14/b15/		0	0	0	0	0	0	0	0	0	0	6	27.7591	6.2176	0.18169
30343	30350	PT5173.29S	VSNQTLSLFFTVLQDVPVR	VSNQTLSLFFTVLQDVPVR	N/N[98.7%]	2278.81	N5H6F0S1G0	1111.76	4442	4	-2	0	y3/y4/y7/y10/y11/						0	0	0	0	0	0	0	0	0	0	5	20.4442	5.1544	2.9104
30354	30359	PT5174.65S	VSNQTLSLFFTVLQDVPVR	VSNQTLSLFFTVLQDVPVR	N/N[98.9%]	2570.93	N5H6F2S1G0	1184.54	4734.12	4	-1	0	y3/y4/y6/y7/y10/y11/y13/						0	0	0	0	0	0	0	0	0	0	7	28.2676	7.2127	2.1854
30365	30366	PT5175.89S	VSNQTLSLFFTVLQDVPVR	VSNQTLSLFFTVLQDVPVR	N/N[99.5%]	2424.87	N5H6F1S1G0	1148.27	4588.06	4	-2	0	y1/y3/y4/y5/y6/y7/y8/y9/y10/y11/y13/						0	0	82325.6	0	0	0	0	0	0	0	11	43.0971	12.311	1.6919
30420	30422	PT5184.2S	VSNQTLSLFFTVLQDVPVR	VSNQTLSLFFTVLQDVPVR	N/N[99.6%]	2278.81	N5H6F0S1G0	1111.76	4442	4	-2	0	y3/y4/y6/y7/y9/y10/y11/						0	0	40571.4	0	0	0	0	0	0	0	7	35.3273	8.2733	1.0417
30442	30444	PT5187.63S	VSNQTLSLFFTVLQDVPVR	VSNQTLSLFFTVLQDVPVR	N/N[99.3%]	2424.87	N5H6F1S1G0	1148.27	4588.05	4	-2	0	y3/y6/y7/y10/						0	0	0	0	0	0	0	0	0	0	4	15.4949	4.1149	0.84045
30453	30463	PT5190.36S	VSNQTLSLFFTVLQDVPVR	VSNQTLSLFFTVLQDVPVR	N/N[98.9%]	2262.81	N5H5F1S1G0	1107.5	4425.99	4	-1	0	y3/y4/y6/y7/y9/y10/y11/y13/						0	0	0	0	0	0	0	0	0	0	8	30.5373	8.2254	-1.2243
30475	30480	PT5193.11S	VSNQTLSLFFTVLQDVPVR	VSNQTLSLFFTVLQDVPVR	N/N[99.1%]	2205.79	N4H5F2S1G0	1093.5	4368.97	4	-2	0	y3/y4/y7/y10/y11/						0	0	0	0	0	0	0	0	0	0	5	21.2296	5.1623	-1.1105
30497	30499	PT5196.12S	VSNQTLSLFFTVLQDVPVR	VSNQTLSLFFTVLQDVPVR	N/N[98.5%]	2278.81	N5H6F0S1G0	1111.26	4442	4	0	0	y3/y4/y5/y6/y7/y8/y9/y10/y11/y13/						0	0	38458.1	0	0	0	0	0	0	0	10	45.0186	11.3402	2.9919
30497	30501	PT5196.4S	VSNQTLSLFFTVLQDVPVR	VSNQTLSLFFTVLQDVPVR	N/N[99.5%]	2059.73	N4H5F1S1G0	1056.74	4222.92	4	-1	0	y3/y4/y5/y6/y7/y9/y10/y11/y12/						0	0	0	0	0	0	0	0	0	0	9	40.0828	9.3108	0.86876
30508	30515	PT5198.45S	VSNQTLSLFFTVLQDVPVR	VSNQTLSLFFTVLQDVPVR	N/N[99.6%]	2076.75	N4H6F2S0G0	1061.49	4239.94	4	-3	0	y3/y4/y5/y6/y7/y8/y10/y11/						0	0	0	0	0	0	0	0	0	0	8	35.7331	8.2773	1.4324
30519	30520	PT5199.26S	VSNQTLSLFFTVLQDVPVR	VSNQTLSLFFTVLQDVPVR	N/N[98.6%]	2424.87	N5H6F1S1G0	1147.77	4588.05	4	0	0	y3/y4/y5/y6/y7/y9/y10/y11/y13/						0	0	0	0	0	0	0	0	0	0	9	31.5898	9.2259	-0.14489
30519	30522	PT5199.53S	VSNQTLSLFFTVLQDVPVR	VSNQTLSLFFTVLQDVPVR	N/N[99.0%]	2076.75	N4H6F2S0G0	1414.66	4239.95	3	-2	0	y3/y4/y6/y7/y11/						0	0	0	0	0	0	0	0	0	0	5	20.8522	5.1585	3.5797
30530	30531	PT5201.06S	VSNQTLSLFFTVLQDVPVR	VSNQTLSLFFTVLQDVPVR	N/N[99.2%]	2262.81	N5H5F1S1G0	1107.75	4425.99	4	-2	0	y3/y4/y6/y7/y10/y11/						0	0	0	0	0	0	0	0	0	0	6	23.7688	6.1777	-2.2029
30541	30545	PT5203.1S	VSNQTLSLFFTVLQDVPVR	VSNQTLSLFFTVLQDVPVR	N/N[99.1%]	1913.68	N4H5F0S1G0	1360.29	4076.85	3	-2	0	y3/y4/y7/y10/y11/						0	0	59262.4	0	0	0	0	0	0	0	5	29.0535	6.2305	-2.3358
30541	30546	PT5203.24S	VSNQTLSLFFTVLQDVPVR	VSNQTLSLFFTVLQDVPVR	N/N[99.3%]	1913.68	N4H5F0S1G0	1020.47	4076.86	4	-2	0	y1/y3/y4/y5/y6/y7/y8/y9/y10/y11/y13/						0	0	42923.6	0	0	0	0	0	0	0	11	48.2896	12.3629	0.26612
30552	30556	PT5204.73S	VSNQTLSLFFTVLQDVPVR	VSNQTLSLFFTVLQDVPVR	N/N[99.2%]	1930.69	N4H6F1S0G0	1024.73	4093.89	4	-2	0	y1/y3/y4/y6/y7/y8/y9/y10/y11/y13/						0	0	0	0	0	0	0	0	0	0	10	40.9315	10.3093	4.6382
30552	30558	PT5205S	VSNQTLSLFFTVLQDVPVR	VSNQTLSLFFTVLQDVPVR	N/N[99.3%]	1930.69	N4H6F1S0G0	1365.97	4093.9	3	-2	0	y3/y4/y10/y11/y13/						0	0	0	0	0	0	0	0	0	0	5	22.6615	5.1766	5.8041
30563	30571	PT5206.91S	VSNQTLSLFFTVLQDVPVR	VSNQTLSLFFTVLQDVPVR	N/N[99.8%]	2059.73	N4H5F1S1G0	845.789	4222.91	5	-2	0	y3/y4/y6/y7/						0	0	0	0	0	0	0	0	0	0	4	28.0404	4.2404	-1.981
30574	30575	PT5207.58S	VSNQTLSLFFTVLQDVPVR	VSNQTLSLFFTVLQDVPVR	N/N[99.2%]	2059.73	N4H5F1S1G0	1056.99	4222.92	4	-2	0	y1/y3/y4/y5/y6/y7/y8/y9/y10/y11/y12/y13/						0	0	122978	0	0	0	0	0	0	0	12	50.9878	13.3799	0.074321
30574	30576	PT5207.72S	VSNQTLSLFFTVLQDVPVR	VSNQTLSLFFTVLQDVPVR	N/N[99.6%]	2059.73	N4H5F1S1G0	1408.98	4222.92	3	-2	0	y3/y4/y6/y7/y9/y10/y11/y13/						0	0	97954.7	0	0	0	0	0	0	0	8	40.3149	9.3131	-0.21178
30574	30581	PT5208.4S	VSNQTLSLFFTVLQDVPVR	VSNQTLSLFFTVLQDVPVR	N/N[99.8%]	2278.81	N5H6F0S1G0	1111.76	4442	4	-2	0	y3/y4/y6/y7/y11/						0	0	0	0	0	0	0	0	0	0	5	23.4272	5.1843	1.0417
30585	30586	PT5209.2S	VSNQTLSLFFTVLQDVPVR	VSNQTLSLFFTVLQDVPVR	N/N[99.3%]	2076.75	N4H6F2S0G0	1061.24	4239.94	4	-2	0	y3/y4/y5/y6/y7/y9/y10/y11/y13/						0	0	0	0	0	0	0	0	0	0	9	40.2089	9.3121	2.9146
30618	30619	PT5214.26S	VSNQTLSLFFTVLQDVPVR	VSNQTLSLFFTVLQDVPVR	N/N[99.4%]	1913.68	N4H5F0S1G0	1020.47	4076.86	4	-2	0	y1/y3/y4/y5/y6/y7/y8/y9/y10/y11/y13/						0	0	105955	0	0	0	0	0	0	0	11	49.2637	12.3726	0.38589
30618	30621	PT5214.54S	VSNQTLSLFFTVLQDVPVR	VSNQTLSLFFTVLQDVPVR	N/N[99.2%]	1913.68	N4H5F0S1G0	1359.96	4076.86	3	-1	0	y3/y4/y7/y9/y10/y11/y13/						0	0	72188.2	0	0	0	0	0	0	0	7	38.6912	8.3069	0.43337
30629	30631	PT5216.2S	VSNQTLSLFFTVLQDVPVR	VSNQTLSLFFTVLQDVPVR	N/N[99.4%]	1930.69	N4H6F1S0G0	1024.98	4093.88	4	-3	0	y3/y4/y7/y10/y11/						0	0	0	0	0	0	0	0	0	0	5	26.7462	5.2175	1.0755
30651	30656	PT5219.89S	VSNQTLSLFFTVLQDVPVR	VSNQTLSLFFTVLQDVPVR	N/N[97.9%]	2059.73	N4H5F1S1G0	1056.99	4222.93	4	-2	0	y3/y4/y6/y7/y9/y11/y13/						0	0	0	0	0	0	0	0	0	0	7	35.3316	7.2833	2.1556
30695	30697	PT5226.19S	VSNQTLSLFFTVLQDVPVR	VSNQTLSLFFTVLQDVPVR	N/N[99.4%]	1913.68	N4H5F0S1G0	1020.47	4076.87	4	-2	0	y3/y4/y6/y7/y10/y11/y13/						0	0	0	0	0	0	0	0	0	0	7	36.4226	7.2942	2.1824
30717	30721	PT5229.74S	VSNQTLSLFFTVLQDVPVR	VSNQTLSLFFTVLQDVPVR	N/N[99.6%]	1930.69	N4H6F1S0G0	1024.73	4093.89	4	-2	0	y1/y3/y4/y6/y7/y9/y10/y11/y12/						0	0	0	0	0	0	0	0	0	0	9	41.7114	9.3271	3.5647
30728	30730	PT5231.26S	VSNQTLSLFFTVLQDVPVR	VSNQTLSLFFTVLQDVPVR	N/N[98.5%]	2059.73	N4H5F1S1G0	1056.99	4222.91	4	-2	0	y1/y3/y4/y5/y6/y7/y9/y10/y11/y13/						0	0	37459.9	0	0	0	0	0	0	0	10	42.2465	11.3125	-0.38818
30728	30731	PT5231.4S	VSNQTLSLFFTVLQDVPVR	VSNQTLSLFFTVLQDVPVR	N/N[98.9%]	2059.73	N4H5F1S1G0	1408.98	4222.91	3	-2	0	y3/y4/y7/y9/y10/y11/y13/						0	0	0	0	0	0	0	0	0	0	7	27.1851	7.2019	-2.3798
30728	30736	PT5232.09S	VSNQTLSLFFTVLQDVPVR	VSNQTLSLFFTVLQDVPVR	N/N[96.9%]	2076.75	N4H6F2S0G0	1061.25	4239.95	4	-2	0	y3/y4/y6/y7/y9/y10/y11/y13/						0	0	0	0	0	0	0	0	0	0	8	30.8236	8.2282	5.333
30739	30744	PT5233.31S	VSNQTLSLFFTVLQDVPVR	VSNQTLSLFFTVLQDVPVR	N/N[98.8%]	2076.75	N4H6F2S0G0	1414.99	4239.95	3	-3	0	y3/y4/y7/y11/						0	0	0	0	0	0	0	0	0	0	4	19.4344	4.1543	5.1493
30772	30774	PT5237.81S	VSNQTLSLFFTVLQDVPVR	VSNQTLSLFFTVLQDVPVR	N/N[99.0%]	1913.68	N4H5F0S1G0	1360.29	4076.86	3	-2	0	y3/y4/y7/y11/						0	0	0	0	0	0	0	0	0	0	4	17.0294	4.1303	0.44885
30772	30775	PT5237.95S	VSNQTLSLFFTVLQDVPVR	VSNQTLSLFFTVLQDVPVR	N/N[99.3%]	1913.68	N4H5F0S1G0	1020.47	4076.86	4	-2	0	y1/y3/y4/y5/y6/y7/y8/y9/y10/y11/y13/						0	0	35248.5	0	0	0	0	0	0	0	11	49.6584	12.3766	0.026585
30794	30797	PT5241.39S	VSNQTLSLFFTVLQDVPVR	VSNQTLSLFFTVLQDVPVR	N/N[98.9%]	2076.75	N4H6F2S0G0	1414.65	4239.94	3	-2	0	y3/y7/y9/y10/y11/y13/						0	0	0	0	0	0	0	0	0	0	6	23.619	6.1762	2.5433
30805	30806	PT5242.74S	VSNQTLSLFFTVLQDVPVR	VSNQTLSLFFTVLQDVPVR	N/N[98.9%]	2059.73	N4H5F1S1G0	1056.99	4222.92	4	-2	0	y3/y4/y5/y6/y7/y9/y10/y11/y12/y13/						0	0	0	0	0	0	0	0	0	0	10	39.762	10.2976	1.8087
30805	30807	PT5242.88S	VSNQTLSLFFTVLQDVPVR	VSNQTLSLFFTVLQDVPVR	N/N[98.2%]	2059.73	N4H5F1S1G0	1408.98	4222.92	3	-2	0	y3/y4/y7/y10/y11/						0	0	0	0	0	0	0	0	0	0	5	18.0823	5.1308	0.65542
30805	30810	PT5243.29S	VSNQTLSLFFTVLQDVPVR	VSNQTLSLFFTVLQDVPVR	N/N[99.0%]	2076.75	N4H6F2S0G0	1061.24	4239.94	4	-2	0	y3/y4/y7/y10/y11/						0	0	0	0	0	0	0	0	0	0	5	20.1305	5.1513	1.4175
30882	30887	PT5254.92S	VSNQTLSLFFTVLQDVPVR	VSNQTLSLFFTVLQDVPVR	N/N[97.3%]	2059.73	N4H5F1S1G0	1056.99	4222.92	4	-2	0	y3/y4/y6/y7/y9/y10/y11/y13/						0	0	0	0	0	0	0	0	0	0	8	37.8112	8.2981	1.5775
30904	30911	PT5258.64S	VSNQTLSLFFTVLQDVPVR	VSNQTLSLFFTVLQDVPVR	N/N[93.7%]	2076.75	N4H6F2S0G0	1061.5	4239.96	4	-3	0	y3/y7/y9/y13/						0	0	0	0	0	0	0	0	0	0	4	20.0681	4.1607	6.7298
30962	30963	PT5266.79S	VSNQTLSLFFTVLQDVPVR	VSNQTLSLFFTVLQDVPVR	N/N[98.2%]	2059.73	N4H5F1S1G0	1056.99	4222.92	4	-2	0	y3/y6/y7/y10/y13/						0	0	0	0	0	0	0	0	0	0	5	18.9045	5.139	0.18995
31193	31194	PT5301.96S	ADTHDEILEGLNFNLTEIPEAQIHEGFQELLR	ADTHDEILEGLNFNLTEIPEAQIHEGFQELLR	N/N[99.3%]	2861	N5H6F0S3G0	1312.17	6552.83	5	-4	0	y7/y8/y9/y14/	y12/y14/y15/y17/		b5/b6/b7/b8/b9/b10/b11/			0	0	0	0	0	0	217523	78915.6	238842	0	11	35.8713	14.2187	0.46975
31204	31208	PT5304.01S	ADTHDEILEGLNFNLTEIPEAQIHEGFQELLR	ADTHDEILEGLNFNLTEIPEAQIHEGFQELLR	N/N[98.1%]	3007.06	N5H6F1S3G0	1341.18	6698.88	5	-3	0	y9/y14/	y14/y17/		b6/b7/			0	0	0	0	0	0	69933.3	0	0	0	4	17.2775	5.1228	-0.2117
31270	31271	PT5313.56S	ADTHDEILEGLNFNLTEIPEAQIHEGFQELLR	ADTHDEILEGLNFNLTEIPEAQIHEGFQELLR	N/N[99.4%]	3007.06	N5H6F1S3G0	1676.23	6698.9	4	-3	0	y14/	y14/y15/		b6/b7/			0	0	0	0	0	0	163756	0	0	0	3	19.4731	4.1547	1.9951
31270	31272	PT5313.7S	ADTHDEILEGLNFNLTEIPEAQIHEGFQELLR	ADTHDEILEGLNFNLTEIPEAQIHEGFQELLR	N/N[99.2%]	2861	N5H6F0S3G0	1312.18	6552.85	5	-4	0	y9/y14/	y14/		b7/			0	0	0	0	0	0	0	0	101917	0	3	19.6272	4.1563	3.3572
31281	31282	PT5315.19S	ADTHDEILEGLNFNLTEIPEAQIHEGFQELLR	ADTHDEILEGLNFNLTEIPEAQIHEGFQELLR	N/N[99%]	3007.06	N5H6F1S3G0	1341.19	6698.88	5	-3	0	y7/y8/y9/y10/y14/	y12/y14/y15/y17/		b5/b6/b7/b8/b9/b10/b11/			0	0	0	0	0	0	379967	0	431501	0	12	34.6517	14.2065	0.24386
31292	31297	PT5317.54S	VSNQTLSLFFTVLQDVPVR	VSNQTLSLFFTVLQDVPVR	B/N[99.3%]	2060.76	N4H5F3S0G0	1057.23	4223.9	4	-2	0	y3/y4/y6/y7/y11/						0	0	0	0	0	0	0	0	0	0	5	25.4478	5.2045	-8.2233
31303	31304	PT5318.62S	AVNITSENLIDDVVSLIR	AVNITSENLIDDVVSLIR	N/N[97.7%]	1913.68	N4H5F0S1G0	972.195	3884.75	4	-1	0	y4/y7/y8/y9/y14/						0	0	17140.8	0	0	0	0	0	0	0	5	24.1552	6.1816	0.4285
31340	31341	PT5324.28S	ADTHDEILEGLNFNLTEIPEAQIHEGFQELLR	ADTHDEILEGLNFNLTEIPEAQIHEGFQELLR	N/N[98.9%]	2861	N5H6F0S3G0	1311.97	6552.83	5	-3	0	y1/y7/y8/y9/y10/y14/	y14/y15/y17/		b5/b6/b7/b8/b9/b11/			0	0	0	0	0	0	528374	0	664423	0	12	35.3293	14.2133	0.92583
31362	31363	PT5327.71S	ADTHDEILEGLNFNLTEIPEAQIHEGFQELLR	ADTHDEILEGLNFNLTEIPEAQIHEGFQELLR	N/N[97.7%]	2861	N5H6F0S3G0	1639.72	6552.83	4	-3	0	y9/y14/	y14/y17/		b6/b7/b9/			0	0	0	0	0	0	155809	0	67121.8	0	5	29.3424	7.2234	0.74146
31362	31364	PT5327.85S	ADTHDEILEGLNFNLTEIPEAQIHEGFQELLR	ADTHDEILEGLNFNLTEIPEAQIHEGFQELLR	N/N[99.4%]	2878.02	N5H7F1S2G0	1315.38	6569.84	5	-3	0	y9/y14/	y14/		b6/			0	0	0	0	0	0	64116.1	0	71050.4	0	3	24.9999	5.2	0.74994
31806	31807	PT5395.66S	SDHGSSISCQPPAEIPGYLPADTVHLAVEFFNLTHLPANLLQGASK	SDHGSSISCQPPAEIPGYLPADTVHLAVEFFNLTHLPANLLQGASK	N/N[99.6%]	2715.96	N5H6F1S2G0	1524.49	7615.41	5	-3	0	y10/			b9/b10/b15/	b14/		0	0	0	0	0	0	0	0	0	0	4	19.3339	4.1533	1.0709
32015	32016	PT5427.33S	SDHGSSISCQPPAEIPGYLPADTVHLAVEFFNLTHLPANLLQGASK	SDHGSSISCQPPAEIPGYLPADTVHLAVEFFNLTHLPANLLQGASK	N/N[99.7%]	2205.79	N4H5F2S1G0	1422.45	7105.21	5	-3	0	y10/			b8/b10/b14/b15/	b14/b15/		0	0	0	0	0	0	0	0	0	0	5	28.3488	5.2335	-2.8865
33394	33396	PT5639.27S	QLAHQSNSTNIFFSPVSIATAFAXLSLGTK	QLAHQSNSTNIFFSPVSIATAFAMLSLGTK	N/N[99.5%]	2204.77	N4H5F0S2G0	1352.11	5402.4	4	-3	1	y3/y4/y5/y9/y10/y11/						0	0	0	0	0	0	0	0	0	0	6	16.6808	6.1068	0.10436
33604	33605	PT5672.28S	VSNQTLSLFFTVLQDVPVR	VSNQTLSLFFTVLQDVPVR	N/N[99.5%]	2715.96	N5H6F1S2G0	1221.05	4879.16	4	-2	0	y3/y6/y7/y10/y11/y13/						0	0	0	0	0	0	0	0	0	0	6	25.9749	6.1997	3.1542
33628	33629	PT5675.9S	VSNQTLSLFFTVLQDVPVR	VSNQTLSLFFTVLQDVPVR	N/N[99.6%]	2569.9	N5H6F0S2G0	1184.53	4733.09	4	-2	0	y3/y4/y5/y6/y7/y9/y10/y11/y13/						0	0	49714.2	0	0	0	0	0	0	0	9	35.9792	10.2598	1.4543
33656	33658	PT5680.28S	VSNQTLSLFFTVLQDVPVR	VSNQTLSLFFTVLQDVPVR	N/N[99.5%]	2586.92	N5H7F1S1G0	1188.78	4750.11	4	-2	0	y3/y6/y7/y10/y11/y13/						0	0	0	0	0	0	0	0	0	0	6	25.0655	6.1907	1.0036
33696	33697	PT5686.34S	VSNQTLSLFFTVLQDVPVR	VSNQTLSLFFTVLQDVPVR	N/N[99.2%]	2569.9	N5H6F0S2G0	1184.53	4733.1	4	-2	0	y3/y4/y6/y7/y9/y10/y11/y13/						0	0	0	0	0	0	0	0	0	0	8	27.3772	8.1938	3.0018
33731	33735	PT5692.2S	VSNQTLSLFFTVLQDVPVR	VSNQTLSLFFTVLQDVPVR	N/N[98.0%]	2350.83	N4H5F1S2G0	1129.51	4514.02	4	-1	0	y3/y7/y10/y11/						0	0	0	0	0	0	0	0	0	0	4	17.0888	4.1309	2.6106
33800	33802	PT5702.69S	VSNQTLSLFFTVLQDVPVR	VSNQTLSLFFTVLQDVPVR	N/N[99.4%]	2350.83	N4H5F1S2G0	1129.51	4514.02	4	-1	0	y3/y4/y7/y9/y10/y11/						0	0	0	0	0	0	0	0	0	0	6	32.5877	6.2659	2.0698
33852	33858	PT5711.2S	VSNQTLSLFFTVLQDVPVR	VSNQTLSLFFTVLQDVPVR	N/N[99.5%]	2221.79	N4H6F1S1G0	1098	4384.98	4	-4	0	y3/y4/y5/y6/y7/y9/y10/y11/y13/						0	0	12449.9	0	0	0	0	0	0	0	9	37.561	10.2756	2.3125
33873	33875	PT5713.8S	VSNQTLSLFFTVLQDVPVR	VSNQTLSLFFTVLQDVPVR	N/N[99.5%]	2221.79	N4H6F1S1G0	1097.25	4384.98	4	-1	0	y3/y4/y6/y7/y9/y10/y11/y13/						0	0	0	0	0	0	0	0	0	0	8	33.5195	8.2552	3.6055
33904	33905	PT5718.47S	VSNQTLSLFFTVLQDVPVR	VSNQTLSLFFTVLQDVPVR	N/N[99.4%]	2204.77	N4H5F0S2G0	1092.75	4367.96	4	0	0	y1/y3/y4/y5/y6/y7/y8/y9/y10/y11/y12/y13/						0	0	193143	0	0	0	0	0	0	0	12	49.4135	13.3641	1.4068
33904	33906	PT5718.61S	VSNQTLSLFFTVLQDVPVR	VSNQTLSLFFTVLQDVPVR	N/N[99.7%]	2204.77	N4H5F0S2G0	1457.33	4367.96	3	-2	0	y3/y4/y6/y7/y9/y10/y11/y13/						0	0	94426.5	0	0	0	0	0	0	0	8	36.4572	9.2746	0.87959
33904	33909	PT5719.02S	VSNQTLSLFFTVLQDVPVR	VSNQTLSLFFTVLQDVPVR	N/N[99.9%]	2204.77	N4H5F0S2G0	874.798	4367.95	5	-2	0	y3/y4/y5/y6/y7/y10/						0	0	0	0	0	0	0	0	0	0	6	27.2203	6.2122	-0.78898
33944	33948	PT5725.07S	VSNQTLSLFFTVLQDVPVR	VSNQTLSLFFTVLQDVPVR	N/N[99.4%]	2221.79	N4H6F1S1G0	1097.5	4384.98	4	-2	0	y3/y4/y5/y7/y9/y10/y11/						0	0	0	0	0	0	0	0	0	0	7	30.8866	7.2389	2.7291
33979	33980	PT5730.08S	VSNQTLSLFFTVLQDVPVR	VSNQTLSLFFTVLQDVPVR	N/N[99.6%]	2204.77	N4H5F0S2G0	1093.25	4367.96	4	-2	0	y3/y4/y6/y7/y10/y11/						0	0	0	0	0	0	0	0	0	0	6	25.9188	6.1992	1.771
34535	34537	PT5817.97S	VSNQTLSLFFTVLQDVPVR	VSNQTLSLFFTVLQDVPVR	N/N[94.2%]	2350.83	N4H5F1S2G0	1129.76	4514.02	4	-2	0	y3/y4/y5/y7/y9/y10/y11/						0	0	0	0	0	0	0	0	0	0	7	30.2754	7.2328	2.9491
34862	34864	PT5868.7S	AVNITSENLIDDVVSLIR	AVNITSENLIDDVVSLIR	N/N[99.0%]	2204.77	N4H5F0S2G0	1045.22	4175.85	4	-2	0	y1/y4/y8/y9/						0	0	32969.4	0	0	0	0	0	0	0	4	22.6737	5.1767	-0.21524
36892	36895	PT6181.31S	VSNQTLSLFFTVLQDVPVR	VSNQTLSLFFTVLQDVPVR	N/N[99.7%]	2861	N5H6F0S3G0	1257.31	5024.2	4	-2	0	y3/y4/y7/y11/						0	0	0	0	0	0	0	0	0	0	4	16.9464	4.1295	2.8882
