# Supplementary material for: Classification of Tandem Mass Spectra for Identification of N- and O-linked Glycopeptides
Source: Sci Rep. 2016 Nov 21;6:37189. doi: 10.1038/srep37189 (PMC5116676; doi:10.1038/srep37189)
Supplement: Table S5 [file srep37189-s5.xls]

## Sheet: sheet1
Supplement table S5: identification of O-glycopeptides from human serum by searching against all oxonium ion-containing spectra
MS1 Scan Number	MS2 Scan Number	Retention Time	Peptide Sequence	Peptide Sequence with out X (oxidated M)	Glycosylation Type (Glycan Datbase/Predicted [Probability])	Candidate Glycan Exact Mass	Candidate Glycan Composition	Precursor Mz	Precursor Mass	Precursor Charge	Mass Shift	M Oxidation	Matched Theoretical Y+	Matched Theoretical Y++	Matched Theoretical Y+++	Matched Theoretical B+	Matched Theoretical B++	Matched Theoretical B+++	Peptide +	Peptide-HexNAc/2 +	Peptide-HexNAc +	Peptide-HexNAc-Fuc +	Peptide-2HexNAc +	Peptide ++	Peptide-HexNAc ++	Peptide +++	Peptide-HexNAc +++	Decoy	PSM Score Number	PSM Score Intensity	PSM Score Morpheus	Matching Error in ppm
8436	8440	PT1960.29S	EETTVSPPHTSMAPAQDEER	EETTVSPPHTSMAPAQDEER	O/O[96.6%]	1021.36	N2H2F0S1G0	1078.79	3233.36	3	-1	0	y1/y2/y3/y7/y8/y9/y10/y13/y14/y15/	y14/y15/y18/		b10/			49277.6	0	0	0	0	583020	124619	0	0	0	11	39.5118	14.2551	5.5729
8601	8609	PT1984.88S	EETTVSPPHTSMAPAQDEER	EETTVSPPHTSMAPAQDEER	O/O[99.5%]	1021.36	N2H2F0S1G0	1078.79	3233.35	3	-1	0	y2/y3/y7/y8/y10/y11/y13/y14/y15/	y14/y15/y18/				b12/	0	0	0	0	0	449753	93310.7	0	0	0	9	37.1607	11.2616	1.9485
10086	10093	PT2199.42S	HYTNPSQDVTVPCPVPSTPPTPSPSTPPTPSPSCCHPR	HYTNPSQDVTVPCPVPSTPPTPSPSTPPTPSPSCCHPR	B/O[83.8%]	1501.56	N5H3F0S0G0	1129.5	5638.43	5	-5	0	y2/y9/			b2/b4/b5/b7/b8/b9/b10/b11/	b8/b10/		0	0	0	0	0	0	0	0	0	0	10	24.9717	10.1497	-3.2532
10097	10105	PT2201.18S	HYTNPSQDVTVPCPVPSTPPTPSPSTPPTPSPSCCHPR	HYTNPSQDVTVPCPVPSTPPTPSPSTPPTPSPSCCHPR	B/O[96.4%]	1460.53	N4H4F0S0G0	1120.89	5597.4	5	-3	0	y2/y9/			b2/b4/b5/b6/b7/b8/b9/b10/b11/	b8/b9/b10/		0	0	0	0	0	0	0	0	0	0	11	26.2852	11.1529	-2.9746
10152	10156	PT2208.64S	HYTNPSQDVTVPCPVPSTPPTPSPSTPPTPSPSCCHPR	HYTNPSQDVTVPCPVPSTPPTPSPSTPPTPSPSCCHPR	B/O[93.6%]	1501.56	N5H3F0S0G0	1128.89	5638.43	5	-2	0	y2/y7/y9/			b2/b4/b5/b6/b7/b8/b9/b10/b11/	b8/b9/b10/		0	0	0	0	0	0	0	0	0	0	12	25.7913	12.1379	-2.3126
10185	10186	PT2213.06S	HYTNPSQDVTVPCPVPSTPPTPSPSTPPTPSPSCCHPR	HYTNPSQDVTVPCPVPSTPPTPSPSTPPTPSPSCCHPR	B/O[91.5%]	1460.53	N4H4F0S0G0	1120.89	5597.41	5	-3	0	y2/y7/y9/y10/y11/	y9/		b2/b4/b5/b6/b7/b8/b9/b10/b11/	b8/b9/b10/		0	0	0	0	0	0	0	0	0	0	14	29.3934	14.1539	-1.3389
10262	10271	PT2225.21S	HYTNPSQDVTVPCPVPSTPPTPSPSTPPTPSPSCCHPR	HYTNPSQDVTVPCPVPSTPPTPSPSTPPTPSPSCCHPR	B/O[69.4%]	1095.4	N3H3F0S0G0	1048.06	5232.28	5	-4	0	y2/y7/y9/y11/y15/	y9/y12/y15/y23/		b2/b4/b5/b6/b7/b8/b9/b10/b11/	b8/b10/		0	0	0	0	0	0	0	0	0	0	14	27.7763	14.1378	-2.2839
10317	10326	PT2233.12S	HYTNPSQDVTVPCPVPSTPPTPSPSTPPTPSPSCCHPR	HYTNPSQDVTVPCPVPSTPPTPSPSTPPTPSPSCCHPR	B/O[55.0%]	1589.57	N4H3F0S1G0	1146.71	5726.49	5	-3	0				b2/b4/b5/b6/b7/b8/b9/b10/b11/b15/	b8/b9/b10/		0	0	0	0	0	0	0	0	0	0	10	22.3956	10.124	5.4705
10394	10402	PT2244.3S	HYTNPSQDVTVPCPVPSTPPTPSPSTPPTPSPSCCHPR	HYTNPSQDVTVPCPVPSTPPTPSPSTPPTPSPSCCHPR	B/O[52.4%]	1298.48	N4H3F0S0G0	1088.48	5435.37	5	-3	0	y2/y7/y9/y11/			b2/b4/b5/b6/b7/b8/b9/b10/b11/	b8/b10/		0	0	0	0	0	0	0	0	0	0	13	25.1436	13.1214	-0.22139
10515	10523	PT2261.67S	HYTNPSQDVTVPCPVPSTPPTPSPSTPPTPSPSCCHPR	HYTNPSQDVTVPCPVPSTPPTPSPSTPPTPSPSCCHPR	B/O[98.0%]	1460.53	N4H4F0S0G0	1121.09	5597.39	5	-4	0	y2/	y12/y20/y23/		b2/b4/b5/b6/b7/b8/b9/b10/b11/	b8/b9/b10/b27/		0	0	0	0	0	0	0	0	0	0	10	22.1728	10.1217	-5.9074
10845	10853	PT2308.36S	HYTNPSQDVTVPCPVPSTPPTPSPSTPPTPSPSCCHPR	HYTNPSQDVTVPCPVPSTPPTPSPSTPPTPSPSCCHPR	B/O[96.9%]	1751.62	N4H4F0S1G0	1178.91	5888.5	5	-2	0	y2/y7/y9/	y20/y23/		b2/b3/b4/b5/b6/b7/b8/b9/b10/b11/	b8/b9/b10/		0	0	0	0	0	0	0	0	0	0	13	27.9518	13.1495	-2.3929
10933	10936	PT2319.69S	HYTNPSQDVTVPCPVPSTPPTPSPSTPPTPSPSCCHPR	HYTNPSQDVTVPCPVPSTPPTPSPSTPPTPSPSCCHPR	B/O[97.9%]	1751.62	N4H4F0S1G0	1178.91	5888.49	5	-2	0	y2/y7/y9/y11/			b2/b4/b5/b6/b7/b8/b9/b10/b11/	b8/b10/		0	0	0	0	0	0	0	0	0	0	13	27.9054	13.1491	-3.4294
11208	11214	PT2358.71S	HYTNPSQDVTVPCPVPSTPPTPSPSTPPTPSPSCCHPR	HYTNPSQDVTVPCPVPSTPPTPSPSTPPTPSPSCCHPR	B/O[88.6%]	1825.66	N5H5F0S0G0	1193.92	5962.56	5	-3	0	y10/	y12/y23/y27/		b2/b4/b5/b6/b7/b8/b9/b10/b11/	b8/b9/b10/		0	0	0	0	0	0	0	0	0	0	10	23.0837	10.1308	1.4458
11219	11226	PT2360.38S	HYTNPSQDVTVPCPVPSTPPTPSPSTPPTPSPSCCHPR	HYTNPSQDVTVPCPVPSTPPTPSPSTPPTPSPSCCHPR	B/O[98.3%]	1825.66	N5H5F0S0G0	1492.15	5962.56	4	-3	0	y2/	y12/		b2/b4/b6/b7/b8/b9/b10/b11/b15/	b10/		0	0	0	0	0	0	0	0	0	0	10	23.7345	10.1373	1.1408
11296	11298	PT2370.59S	HYTNPSQDVTVPCPVPSTPPTPSPSTPPTPSPSCCHPR	HYTNPSQDVTVPCPVPSTPPTPSPSTPPTPSPSCCHPR	B/O[99.9%]	1825.66	N5H5F0S0G0	1193.92	5962.54	5	-3	0	y2/y9/y12/	y12/y15/y20/y23/y25/y27/		b2/b4/b5/b6/b7/b8/b9/b10/b11/b13/b15/	b8/b9/b10/b14/b27/		0	0	0	0	0	0	0	0	0	0	14	30.1486	14.1615	-2.1369
11307	11309	PT2372.14S	HYTNPSQDVTVPCPVPSTPPTPSPSTPPTPSPSCCHPR	HYTNPSQDVTVPCPVPSTPPTPSPSTPPTPSPSCCHPR	B/O[99.9%]	1825.66	N5H5F0S0G0	1491.4	5962.56	4	0	0	y2/y9/	y12/y23/		b2/b4/b6/b7/b8/b9/b10/b11/b15/	b8/b10/		0	0	0	0	0	0	0	0	0	0	11	29.5688	11.1857	1.4367
11373	11375	PT2381.53S	HYTNPSQDVTVPCPVPSTPPTPSPSTPPTPSPSCCHPR	HYTNPSQDVTVPCPVPSTPPTPSPSTPPTPSPSCCHPR	B/O[99.9%]	1825.66	N5H5F0S0G0	1193.92	5962.54	5	-3	0	y2/y9/y12/	y12/y15/y20/y23/y27/	y27/	b2/b4/b5/b6/b7/b8/b9/b10/b11/b13/b15/	b8/b10/		0	0	0	0	0	0	0	0	0	0	14	31.275	14.1727	-2.5464
11384	11385	PT2383.01S	HYTNPSQDVTVPCPVPSTPPTPSPSTPPTPSPSCCHPR	HYTNPSQDVTVPCPVPSTPPTPSPSTPPTPSPSCCHPR	B/O[99.9%]	1825.66	N5H5F0S0G0	1491.39	5962.54	4	0	0	y2/y9/y12/	y12/y20/y23/		b2/b4/b5/b7/b8/b9/b10/b11/b15/	b10/		0	0	0	0	0	0	0	0	0	0	12	30.0958	12.181	-2.0028
11505	11506	PT2400.05S	HYTNPSQDVTVPCPVPSTPPTPSPSTPPTPSPSCCHPR	HYTNPSQDVTVPCPVPSTPPTPSPSTPPTPSPSCCHPR	B/O[99.9%]	1704.63	N6H3F0S0G0	1461.13	5841.51	4	0	0	y2/y7/y9/y12/	y12/y15/y17/y20/y23/		b2/b4/b5/b6/b7/b8/b9/b10/b11/b13/b15/	b8/b9/b10/b14/		0	0	0	0	0	0	0	0	0	0	15	32.9797	15.1798	-2.1565
11527	11528	PT2403.26S	HYTNPSQDVTVPCPVPSTPPTPSPSTPPTPSPSCCHPR	HYTNPSQDVTVPCPVPSTPPTPSPSTPPTPSPSCCHPR	B/O[99.9%]	1704.63	N6H3F0S0G0	1169.11	5841.5	5	0	0	y2/y9/y12/	y12/y17/y20/y23/y25/y27/	y27/	b2/b4/b5/b6/b7/b8/b9/b10/b11/b13/b15/	b8/b9/b10/b27/		0	0	0	0	0	0	0	0	0	0	14	29.8395	14.1584	-4.7917
11538	11544	PT2405.51S	HYTNPSQDVTVPCPVPSTPPTPSPSTPPTPSPSCCHPR	HYTNPSQDVTVPCPVPSTPPTPSPSTPPTPSPSCCHPR	O/O[99.9%]	1864.67	N4H2F1S2G0	1502.64	6001.53	4	-6	0	y2/			b2/b4/b5/b7/b8/b9/b10/b11/b15/	b8/b10/		0	0	0	0	0	0	0	0	0	0	10	26.6674	10.1667	-4.8005
11582	11584	PT2411.28S	HYTNPSQDVTVPCPVPSTPPTPSPSTPPTPSPSCCHPR	HYTNPSQDVTVPCPVPSTPPTPSPSTPPTPSPSCCHPR	B/O[99.9%]	1704.63	N6H3F0S0G0	1462.14	5841.51	4	-4	0	y2/y9/	y12/y20/y23/		b2/b4/b6/b7/b8/b9/b10/b11/b15/	b10/		0	0	0	0	0	0	0	0	0	0	11	27.8058	11.1681	-2.9491
11604	11610	PT2414.96S	HYTNPSQDVTVPCPVPSTPPTPSPSTPPTPSPSCCHPR	HYTNPSQDVTVPCPVPSTPPTPSPSTPPTPSPSCCHPR	B/O[99.9%]	1501.56	N5H3F0S0G0	1411.37	5638.42	4	-4	0	y2/y9/	y12/y20/y23/y25/		b2/b4/b5/b6/b7/b8/b9/b10/b11/b13/b15/	b8/b9/b10/b27/		0	0	0	0	0	0	0	0	0	0	13	29.1818	13.1618	-3.8684
11626	11631	PT2418.04S	HYTNPSQDVTVPCPVPSTPPTPSPSTPPTPSPSCCHPR	HYTNPSQDVTVPCPVPSTPPTPSPSTPPTPSPSCCHPR	O/O[99.9%]	1864.67	N4H2F1S2G0	1502.9	6001.54	4	-7	0	y2/y9/	y12/y20/y23/		b2/b4/b6/b7/b8/b9/b10/b11/	b8/		0	0	0	0	0	0	0	0	0	0	10	23.7908	10.1379	-3.895
11637	11647	PT2420.25S	HYTNPSQDVTVPCPVPSTPPTPSPSTPPTPSPSCCHPR	HYTNPSQDVTVPCPVPSTPPTPSPSTPPTPSPSCCHPR	B/O[99.9%]	1460.53	N4H4F0S0G0	1401.11	5597.39	4	-4	0	y2/y7/y9/y12/	y12/y20/y23/y25/y27/		b2/b4/b5/b6/b7/b8/b9/b10/b11/b13/b15/	b8/b10/		0	0	0	0	0	0	0	0	0	0	15	32.3323	15.1733	-5.3381
11648	11656	PT2421.69S	HYTNPSQDVTVPCPVPSTPPTPSPSTPPTPSPSCCHPR	HYTNPSQDVTVPCPVPSTPPTPSPSTPPTPSPSCCHPR	B/O[99.8%]	1298.48	N4H3F0S0G0	1360.35	5435.36	4	-3	0	y2/y9/y10/y12/	y12/y20/y23/y27/		b2/b4/b5/b6/b7/b8/b9/b10/b11/b13/	b8/b10/		0	0	0	0	0	0	0	0	0	0	14	31.867	14.1787	-2.0831
11670	11672	PT2423.95S	HYTNPSQDVTVPCPVPSTPPTPSPSTPPTPSPSCCHPR	HYTNPSQDVTVPCPVPSTPPTPSPSTPPTPSPSCCHPR	B/O[99.2%]	1460.53	N4H4F0S0G0	1120.69	5597.39	5	-2	0	y2/y7/y9/y10/y12/	y9/y12/y17/y20/y23/y25/y27/		b2/b4/b5/b6/b7/b8/b9/b10/b11/b13/b15/	b8/b9/b10/b27/		0	0	0	0	0	0	0	0	0	0	16	30.3698	16.1437	-4.4034
11670	11678	PT2424.65S	HYTNPSQDVTVPCPVPSTPPTPSPSTPPTPSPSCCHPR	HYTNPSQDVTVPCPVPSTPPTPSPSTPPTPSPSCCHPR	O/O[99.5%]	1517.58	N3H2F4S0G0	1132.7	5654.46	5	-5	0	y2/y9/y12/	y9/y12/y17/y20/y23/y27/		b2/b4/b5/b6/b7/b8/b9/b10/b11/b13/b15/	b8/b9/b10/b14/		0	0	0	0	0	0	0	0	0	0	14	29.716	14.1572	-1.751
11692	11693	PT2426.93S	HYTNPSQDVTVPCPVPSTPPTPSPSTPPTPSPSCCHPR	HYTNPSQDVTVPCPVPSTPPTPSPSTPPTPSPSCCHPR	B/O[99.9%]	1501.56	N5H3F0S0G0	1410.36	5638.43	4	0	0	y2/y9/y12/	y12/y15/y20/y23/y25/y27/		b2/b3/b4/b5/b6/b7/b8/b9/b10/b11/b13/b15/	b8/b9/b10/b14/		0	0	0	0	0	0	0	916630	0	0	15	36.0908	16.2009	-2.7008
11714	11715	PT2430.09S	HYTNPSQDVTVPCPVPSTPPTPSPSTPPTPSPSCCHPR	HYTNPSQDVTVPCPVPSTPPTPSPSTPPTPSPSCCHPR	B/O[99.9%]	1501.56	N5H3F0S0G0	1128.49	5638.42	5	0	0	y2/y7/y9/y12/	y9/y12/y15/y17/y20/y23/y25/y27/	y27/	b2/b4/b5/b6/b7/b8/b9/b10/b11/b13/b15/	b8/b9/b10/b14/b27/		0	0	0	0	0	0	0	0	0	0	15	30.9523	15.1595	-5.0412
11725	11726	PT2431.43S	HYTNPSQDVTVPCPVPSTPPTPSPSTPPTPSPSCCHPR	HYTNPSQDVTVPCPVPSTPPTPSPSTPPTPSPSCCHPR	B/O[99.9%]	1460.53	N4H4F0S0G0	1400.11	5597.42	4	0	0	y2/y7/y9/y12/	y12/y17/y20/y21/y23/y25/y27/		b2/b4/b5/b6/b7/b8/b9/b10/b11/b13/b15/	b8/b10/b27/		0	0	0	0	0	0	0	1.41298e+06	0	0	15	36.3822	16.2038	-0.58542
11725	11730	PT2431.91S	HYTNPSQDVTVPCPVPSTPPTPSPSTPPTPSPSCCHPR	HYTNPSQDVTVPCPVPSTPPTPSPSTPPTPSPSCCHPR	B/O[99.9%]	1704.63	N6H3F0S0G0	1461.88	5841.49	4	-3	0	y2/y9/y12/	y12/y20/y23/		b2/b4/b5/b6/b7/b8/b9/b10/b11/	b8/		0	0	0	0	0	0	0	0	0	0	12	27.0865	12.1509	-5.4676
11725	11733	PT2432.32S	HYTNPSQDVTVPCPVPSTPPTPSPSTPPTPSPSCCHPR	HYTNPSQDVTVPCPVPSTPPTPSPSTPPTPSPSCCHPR	B/O[99.9%]	1501.56	N5H3F0S0G0	806.64	5638.43	7	-2	0	y2/y5/y7/y8/y9/y10/y11/y12/	y7/y9/y12/y13/y15/y17/y20/y23/y25/y27/		b2/b4/b5/b6/b7/b8/b9/b10/b11/b13/	b5/b6/b8/b9/b10/		0	0	0	0	0	0	0	0	0	0	18	34.198	18.162	-3.064
11736	11746	PT2434.19S	HYTNPSQDVTVPCPVPSTPPTPSPSTPPTPSPSCCHPR	HYTNPSQDVTVPCPVPSTPPTPSPSTPPTPSPSCCHPR	B/O[99.9%]	1460.53	N4H4F0S0G0	800.78	5597.41	7	-2	0	y1/y2/y7/y9/y11/y12/	y7/y9/y12/y15/y17/y20/y23/y25/y27/	y29/	b2/b4/b5/b6/b7/b8/b9/b10/b11/	b6/b8/b9/b10/		0	0	0	0	0	0	0	0	0	0	15	29.2806	15.1428	-1.66
11747	11748	PT2434.58S	HYTNPSQDVTVPCPVPSTPPTPSPSTPPTPSPSCCHPR	HYTNPSQDVTVPCPVPSTPPTPSPSTPPTPSPSCCHPR	B/O[99.9%]	1460.53	N4H4F0S0G0	1120.29	5597.41	5	0	0	y2/y7/y9/y12/	y12/y15/y17/y20/y23/y25/y27/	y27/	b2/b4/b5/b6/b7/b8/b9/b10/b11/b13/b15/	b8/b9/b10/b27/		0	0	0	0	0	0	0	0	0	0	15	31.4672	15.1647	-1.8089
11747	11751	PT2434.82S	HYTNPSQDVTVPCPVPSTPPTPSPSTPPTPSPSCCHPR	HYTNPSQDVTVPCPVPSTPPTPSPSTPPTPSPSCCHPR	B/O[99.9%]	1825.66	N5H5F0S0G0	1194.11	5962.53	5	-4	0	y2/	y12/y20/y23/		b2/b4/b5/b6/b7/b8/b9/b10/b11/b15/	b8/b9/b10/		0	0	0	0	0	0	0	0	0	0	11	26.1845	11.1518	-4.276
11769	11770	PT2437.65S	HYTNPSQDVTVPCPVPSTPPTPSPSTPPTPSPSCCHPR	HYTNPSQDVTVPCPVPSTPPTPSPSTPPTPSPSCCHPR	B/O[99.9%]	1501.56	N5H3F0S0G0	1411.12	5638.43	4	-3	0	y2/y7/y9/y12/	y12/y17/y20/y23/y27/		b2/b4/b5/b6/b7/b8/b9/b10/b11/b13/b15/	b8/b10/		0	0	0	0	0	0	0	547475	0	0	15	35.5223	16.1952	-2.8404
11802	11803	PT2442.39S	HYTNPSQDVTVPCPVPSTPPTPSPSTPPTPSPSCCHPR	HYTNPSQDVTVPCPVPSTPPTPSPSTPPTPSPSCCHPR	B/O[99.9%]	1460.53	N4H4F0S0G0	1400.61	5597.4	4	-2	0	y2/y9/y12/	y12/y20/y23/y25/y27/		b2/b4/b5/b6/b7/b8/b9/b10/b11/b13/b15/	b8/b9/b10/b27/		0	0	0	0	0	0	0	0	0	0	14	33.3662	14.1937	-2.5692
11802	11810	PT2443.25S	HYTNPSQDVTVPCPVPSTPPTPSPSTPPTPSPSCCHPR	HYTNPSQDVTVPCPVPSTPPTPSPSTPPTPSPSCCHPR	O/O[99.9%]	1339.5	N5H2F0S0G0	1370.6	5476.36	4	-3	0	y2/	y12/y23/		b2/b4/b5/b7/b8/b9/b10/b11/	b8/b10/		0	0	0	0	0	0	0	0	0	0	9	24.8711	9.1587	-6.3898
11813	11820	PT2444.61S	HYTNPSQDVTVPCPVPSTPPTPSPSTPPTPSPSCCHPR	HYTNPSQDVTVPCPVPSTPPTPSPSTPPTPSPSCCHPR	B/O[99.9%]	1704.63	N6H3F0S0G0	1461.63	5841.49	4	-2	0	y2/	y23/		b2/b4/b5/b6/b7/b8/b9/b10/b11/b13/b15/	b8/b10/		0	0	0	0	0	0	0	0	0	0	12	29.8939	12.1789	-5.3948
11824	11829	PT2445.75S	HYTNPSQDVTVPCPVPSTPPTPSPSTPPTPSPSCCHPR	HYTNPSQDVTVPCPVPSTPPTPSPSTPPTPSPSCCHPR	B/O[99.8%]	1460.53	N4H4F0S0G0	1120.89	5597.41	5	-3	0	y2/y9/y12/	y12/y17/y20/y23/y25/y27/		b2/b4/b5/b6/b7/b8/b9/b10/b11/b13/b15/	b8/b9/b10/b27/		0	0	0	0	0	0	0	0	0	0	14	28.7233	14.1472	-2.2113
11846	11848	PT2448.54S	HYTNPSQDVTVPCPVPSTPPTPSPSTPPTPSPSCCHPR	HYTNPSQDVTVPCPVPSTPPTPSPSTPPTPSPSCCHPR	B/O[99.8%]	1501.56	N5H3F0S0G0	1410.86	5638.41	4	-2	0	y2/y9/y10/y12/	y12/y17/y20/y23/		b2/b4/b5/b6/b7/b8/b9/b10/b11/b13/b15/	b8/b10/		0	0	0	0	0	0	0	0	0	0	15	31.7505	15.1675	-5.796
11868	11878	PT2452.74S	HYTNPSQDVTVPCPVPSTPPTPSPSTPPTPSPSCCHPR	HYTNPSQDVTVPCPVPSTPPTPSPSTPPTPSPSCCHPR	B/O[95.0%]	2042.72	N4H4F0S2G0	1237.33	6179.6	5	-3	0	y2/y7/y9/	y12/y20/y23/y27/		b2/b3/b4/b5/b6/b7/b8/b9/b10/b11/b13/	b6/b8/b9/b10/		0	0	0	0	0	0	0	0	0	0	14	29.1477	14.1515	-1.9443
11879	11882	PT2453.32S	HYTNPSQDVTVPCPVPSTPPTPSPSTPPTPSPSCCHPR	HYTNPSQDVTVPCPVPSTPPTPSPSTPPTPSPSCCHPR	B/O[99.9%]	1460.53	N4H4F0S0G0	1400.86	5597.4	4	-3	0	y2/y9/y10/y12/	y12/y20/y23/y27/		b2/b4/b5/b6/b7/b8/b9/b10/b11/b13/b15/	b8/b10/b27/		0	0	0	0	0	0	0	0	0	0	15	32.3308	15.1733	-4.3026
11879	11886	PT2453.78S	HYTNPSQDVTVPCPVPSTPPTPSPSTPPTPSPSCCHPR	HYTNPSQDVTVPCPVPSTPPTPSPSTPPTPSPSCCHPR	B/O[99.9%]	1095.4	N3H3F0S0G0	1308.83	5232.3	4	0	0	y2/y7/y9/y12/	y12/y17/y20/y21/y23/y25/y27/		b2/b3/b4/b5/b6/b7/b8/b9/b10/b11/b13/b15/	b8/b9/b10/b14/b27/		0	0	0	0	0	0	0	0	0	0	16	34.9172	16.1892	1.7763
11890	11895	PT2455.01S	HYTNPSQDVTVPCPVPSTPPTPSPSTPPTPSPSCCHPR	HYTNPSQDVTVPCPVPSTPPTPSPSTPPTPSPSCCHPR	B/O[99.5%]	1095.4	N3H3F0S0G0	1047.66	5232.27	5	-2	0	y2/y7/y9/y12/	y9/y12/y13/y15/y17/y20/y21/y23/y25/y27/	y27/	b2/b3/b4/b5/b6/b7/b8/b9/b10/b11/b13/b15/	b8/b9/b10/b27/		0	0	0	0	0	0	0	0	0	0	16	31.3861	16.1539	-3.2413
11890	11896	PT2455.15S	HYTNPSQDVTVPCPVPSTPPTPSPSTPPTPSPSCCHPR	HYTNPSQDVTVPCPVPSTPPTPSPSTPPTPSPSCCHPR	B/O[99.8%]	1298.48	N4H3F0S0G0	1360.35	5435.35	4	-3	0	y2/y9/y10/y12/	y12/y17/y20/y23/y25/y27/		b2/b4/b5/b6/b7/b8/b9/b10/b11/b13/b15/	b8/b10/b27/		0	0	0	0	0	0	0	0	0	0	15	33.9226	15.1892	-2.4425
11890	11900	PT2455.7S	HYTNPSQDVTVPCPVPSTPPTPSPSTPPTPSPSCCHPR	HYTNPSQDVTVPCPVPSTPPTPSPSTPPTPSPSCCHPR	O/O[99.9%]	1339.5	N5H2F0S0G0	1370.61	5476.39	4	-3	0	y2/y7/y9/	y12/y17/y20/y23/y27/		b2/b4/b5/b6/b7/b8/b9/b10/b11/b13/b15/	b8/b10/		0	0	0	0	0	0	0	63179	0	0	14	32.5291	15.1753	-0.68347
11912	11919	PT2458.33S	HYTNPSQDVTVPCPVPSTPPTPSPSTPPTPSPSCCHPR	HYTNPSQDVTVPCPVPSTPPTPSPSTPPTPSPSCCHPR	B/O[99.2%]	1460.53	N4H4F0S0G0	1120.88	5597.38	5	-3	0	y2/y9/y11/y12/	y9/y12/y17/y20/y23/y25/y27/		b2/b4/b5/b6/b7/b8/b9/b10/b11/	b8/b10/b27/		0	0	0	0	0	0	0	0	0	0	13	25.0749	13.1207	-6.9
11923	11930	PT2459.81S	HYTNPSQDVTVPCPVPSTPPTPSPSTPPTPSPSCCHPR	HYTNPSQDVTVPCPVPSTPPTPSPSTPPTPSPSCCHPR	B/O[99.9%]	1298.48	N4H3F0S0G0	1088.68	5435.35	5	-4	0	y2/y7/y9/y12/	y9/y12/y15/y17/y20/y23/y25/y27/	y27/	b2/b4/b5/b6/b7/b8/b9/b10/b11/b13/b15/	b8/b10/b27/		0	0	0	0	0	0	0	0	0	0	15	30.7426	15.1574	-2.7925
11945	11951	PT2462.92S	HYTNPSQDVTVPCPVPSTPPTPSPSTPPTPSPSCCHPR	HYTNPSQDVTVPCPVPSTPPTPSPSTPPTPSPSCCHPR	B/O[99.5%]	1751.62	N4H4F0S1G0	1179.31	5888.49	5	-4	0	y2/y7/y9/y12/	y7/y12/y15/y20/y23/y25/y27/		b2/b3/b4/b5/b6/b7/b8/b9/b10/b11/b13/b15/	b6/b8/b9/b10/b27/		0	0	0	0	0	0	0	0	0	0	16	32.3306	16.1633	-3.7189
11956	11960	PT2464.08S	HYTNPSQDVTVPCPVPSTPPTPSPSTPPTPSPSCCHPR	HYTNPSQDVTVPCPVPSTPPTPSPSTPPTPSPSCCHPR	B/O[99.9%]	1460.53	N4H4F0S0G0	1401.11	5597.39	4	-4	0	y2/y9/y12/	y12/y20/y23/y25/y27/		b2/b4/b5/b6/b7/b8/b9/b10/b11/	b8/b27/		0	0	0	0	0	0	0	0	0	0	12	25.1317	12.1313	-5.5998
11967	11970	PT2465.36S	HYTNPSQDVTVPCPVPSTPPTPSPSTPPTPSPSCCHPR	HYTNPSQDVTVPCPVPSTPPTPSPSTPPTPSPSCCHPR	B/O[99.9%]	1095.4	N3H3F0S0G0	1309.33	5232.28	4	-2	0	y2/y7/y9/y12/	y12/y20/y23/y25/y27/		b2/b4/b5/b6/b7/b8/b9/b10/b11/b13/b15/	b8/b9/b10/b27/		0	0	0	0	0	0	0	0	0	0	15	34.9274	15.1993	-1.2791
11978	11980	PT2466.64S	HYTNPSQDVTVPCPVPSTPPTPSPSTPPTPSPSCCHPR	HYTNPSQDVTVPCPVPSTPPTPSPSTPPTPSPSCCHPR	B/O[99.9%]	1298.48	N4H3F0S0G0	1359.59	5435.36	4	0	0	y2/y7/y9/y12/	y9/y12/y20/y23/y25/y27/		b2/b3/b4/b5/b6/b7/b8/b9/b10/b11/b13/b15/	b8/b10/b27/		0	0	0	0	0	0	0	0	0	0	16	35.564	16.1956	-2.0281
11978	11982	PT2466.79S	HYTNPSQDVTVPCPVPSTPPTPSPSTPPTPSPSCCHPR	HYTNPSQDVTVPCPVPSTPPTPSPSTPPTPSPSCCHPR	O/O[99.9%]	1339.5	N5H2F0S0G0	1370.6	5476.38	4	-3	0	y2/y7/y9/y12/	y12/y20/y23/y27/		b2/b4/b5/b6/b7/b8/b9/b10/b11/b13/b15/	b8/b9/b10/b27/		0	0	0	0	0	0	0	0	0	0	15	33.4526	15.1845	-2.3775
11989	11994	PT2468.5S	HYTNPSQDVTVPCPVPSTPPTPSPSTPPTPSPSCCHPR	HYTNPSQDVTVPCPVPSTPPTPSPSTPPTPSPSCCHPR	B/O[95.4%]	2042.72	N4H4F0S2G0	1238.53	6179.58	5	-9	0	y2/y7/y9/y12/	y9/y12/y20/y23/y27/		b2/b4/b5/b6/b7/b8/b9/b10/b11/b13/b15/	b8/b9/b10/b27/		0	0	0	0	0	0	0	0	0	0	15	28.8945	15.1389	-5.2412
11989	11998	PT2469.03S	HYTNPSQDVTVPCPVPSTPPTPSPSTPPTPSPSCCHPR	HYTNPSQDVTVPCPVPSTPPTPSPSTPPTPSPSCCHPR	B/O[99.9%]	1298.48	N4H3F0S0G0	907.233	5435.35	6	-3	0	y2/y7/y9/y11/y12/	y7/y9/y12/y13/y15/y17/y20/y23/y25/y27/	y27/	b2/b4/b5/b6/b7/b8/b9/b10/b11/b13/b15/	b8/b9/b10/b27/	b37/	0	0	0	0	0	0	0	0	0	0	16	30.7194	16.1472	-3.2107
12000	12002	PT2469.63S	HYTNPSQDVTVPCPVPSTPPTPSPSTPPTPSPSCCHPR	HYTNPSQDVTVPCPVPSTPPTPSPSTPPTPSPSCCHPR	B/N[99.9%]	1460.53	N4H4F0S0G0	1121.29	5597.4	5	-5	0	y2/y7/y9/y12/	y9/y12/y13/y17/y20/y23/y25/y27/	y27/	b2/b3/b4/b5/b6/b7/b8/b9/b10/b11/b13/b15/	b8/b9/b10/b27/		0	0	0	0	0	0	0	0	0	0	16	30.6848	16.1468	-4.0424
12011	12012	PT2471.09S	HYTNPSQDVTVPCPVPSTPPTPSPSTPPTPSPSCCHPR	HYTNPSQDVTVPCPVPSTPPTPSPSTPPTPSPSCCHPR	B/O[99.9%]	1298.48	N4H3F0S0G0	1087.88	5435.36	5	0	0	y2/y7/y9/y12/	y9/y12/y15/y17/y20/y23/y25/y27/	y27/	b2/b4/b5/b6/b7/b8/b9/b10/b11/b13/b15/	b8/b9/b10/b27/		0	0	0	0	0	0	0	0	0	0	15	30.7063	15.1571	-1.9406
12011	12014	PT2471.24S	HYTNPSQDVTVPCPVPSTPPTPSPSTPPTPSPSCCHPR	HYTNPSQDVTVPCPVPSTPPTPSPSTPPTPSPSCCHPR	B/O[99.9%]	1460.53	N4H4F0S0G0	1120.69	5597.4	5	-2	0	y2/y7/y9/y12/	y12/y17/y20/y23/y25/y27/	y27/	b2/b4/b5/b6/b7/b8/b9/b10/b11/b13/b15/	b8/b9/b10/b27/		0	0	0	0	0	0	0	0	0	0	15	30.3591	15.1536	-3.2039
12044	12046	PT2475.69S	HYTNPSQDVTVPCPVPSTPPTPSPSTPPTPSPSCCHPR	HYTNPSQDVTVPCPVPSTPPTPSPSTPPTPSPSCCHPR	B/O[99.9%]	1460.53	N4H4F0S0G0	1400.86	5597.4	4	-3	0	y2/y7/y9/y12/	y12/y20/y23/y27/		b2/b4/b5/b6/b7/b8/b9/b10/b11/b13/b15/	b8/b10/b27/		0	0	0	0	0	0	0	0	0	0	15	33.8286	15.1883	-3.8665
12066	12068	PT2478.65S	HYTNPSQDVTVPCPVPSTPPTPSPSTPPTPSPSCCHPR	HYTNPSQDVTVPCPVPSTPPTPSPSTPPTPSPSCCHPR	B/O[99.9%]	1298.48	N4H3F0S0G0	1360.1	5435.36	4	-2	0	y2/y9/y12/	y12/y20/y23/y25/y27/		b2/b4/b5/b6/b7/b8/b9/b10/b11/b13/b15/	b8/b10/b27/		0	0	0	0	0	0	0	0	0	0	14	33.5274	14.1953	-1.9151
12066	12069	PT2478.77S	HYTNPSQDVTVPCPVPSTPPTPSPSTPPTPSPSCCHPR	HYTNPSQDVTVPCPVPSTPPTPSPSTPPTPSPSCCHPR	O/O[99.9%]	1339.5	N5H2F0S0G0	1369.85	5476.37	4	0	0	y2/y7/y9/y12/	y12/y17/y20/y23/y25/y27/		b2/b4/b5/b6/b7/b8/b9/b10/b11/b13/b15/	b8/b10/b27/		0	0	0	0	0	0	0	139267	0	0	15	34.5036	16.185	-3.3929
12088	12093	PT2481.91S	HYTNPSQDVTVPCPVPSTPPTPSPSTPPTPSPSCCHPR	HYTNPSQDVTVPCPVPSTPPTPSPSTPPTPSPSCCHPR	B/N[99.9%]	1298.48	N4H3F0S0G0	1088.48	5435.37	5	-3	0	y2/y7/y9/y12/	y12/y15/y17/y20/y23/y25/y27/	y27/	b2/b4/b5/b6/b7/b8/b9/b10/b11/b13/b15/	b8/b9/b10/b27/		0	0	0	0	0	0	0	0	0	0	15	29.9563	15.1496	0.56466
12099	12100	PT2482.99S	HYTNPSQDVTVPCPVPSTPPTPSPSTPPTPSPSCCHPR	HYTNPSQDVTVPCPVPSTPPTPSPSTPPTPSPSCCHPR	B/O[99.9%]	1501.56	N5H3F0S0G0	1410.61	5638.43	4	-1	0	y2/	y12/y20/y23/		b2/b3/b4/b5/b6/b7/b8/b9/b10/b11/b13/	b8/b9/b10/		0	0	0	0	0	0	0	0	0	0	12	28.8554	12.1686	-3.3824
12154	12156	PT2490.75S	HYTNPSQDVTVPCPVPSTPPTPSPSTPPTPSPSCCHPR	HYTNPSQDVTVPCPVPSTPPTPSPSTPPTPSPSCCHPR	B/O[99.8%]	1298.48	N4H3F0S0G0	1359.59	5435.35	4	0	0	y2/y7/y9/y12/	y12/y17/y20/y23/y25/y27/		b2/b4/b5/b6/b7/b8/b9/b10/b11/b13/b15/	b8/b10/b27/		0	0	0	0	0	0	0	0	0	0	15	32.5126	15.1751	-2.8367
12176	12181	PT2493.95S	HYTNPSQDVTVPCPVPSTPPTPSPSTPPTPSPSCCHPR	HYTNPSQDVTVPCPVPSTPPTPSPSTPPTPSPSCCHPR	O/O[99.9%]	933.344	N3H2F0S0G0	1268.31	5070.23	4	0	0	y2/y7/y9/y11/y12/	y12/y15/y17/y20/y21/y23/y25/y27/		b2/b3/b4/b5/b6/b7/b8/b9/b10/b11/b13/b15/	b8/b9/b10/b27/		0	0	0	0	0	0	0	0	0	0	17	35.5254	17.1853	-0.85046
12187	12193	PT2495.62S	HYTNPSQDVTVPCPVPSTPPTPSPSTPPTPSPSCCHPR	HYTNPSQDVTVPCPVPSTPPTPSPSTPPTPSPSCCHPR	O/O[99.8%]	933.344	N3H2F0S0G0	1015.45	5070.22	5	-3	0	y2/y7/y9/y11/y12/	y9/y12/y13/y15/y17/y19/y20/y23/y25/y27/	y27/	b2/b4/b5/b6/b7/b8/b9/b10/b11/b13/b15/	b6/b8/b9/b10/b27/		0	0	0	0	0	0	0	0	0	0	16	31.2947	16.1529	-2.4527
12220	12228	PT2500.34S	HYTNPSQDVTVPCPVPSTPPTPSPSTPPTPSPSCCHPR	HYTNPSQDVTVPCPVPSTPPTPSPSTPPTPSPSCCHPR	O/O[99.9%]	1136.42	N4H2F0S0G0	1319.84	5273.31	4	-3	0	y2/y7/y9/y12/	y12/y17/y20/y23/y25/y27/		b2/b4/b5/b6/b7/b8/b9/b10/b11/b13/b15/	b6/b8/b9/b10/b27/		0	0	0	0	0	0	0	0	0	0	15	32.9334	15.1793	-1.394
12220	12230	PT2500.62S	HYTNPSQDVTVPCPVPSTPPTPSPSTPPTPSPSCCHPR	HYTNPSQDVTVPCPVPSTPPTPSPSTPPTPSPSCCHPR	B/O[99.0%]	1298.48	N4H3F0S0G0	1088.48	5435.34	5	-3	0	y2/y7/y9/y12/	y12/y20/y23/y25/y27/	y27/	b2/b4/b5/b6/b7/b8/b9/b10/b11/	b8/b10/b27/		0	0	0	0	0	0	0	0	0	0	13	25.0156	13.1202	-5.7237
12242	12244	PT2502.65S	HYTNPSQDVTVPCPVPSTPPTPSPSTPPTPSPSCCHPR	HYTNPSQDVTVPCPVPSTPPTPSPSTPPTPSPSCCHPR	B/O[99.9%]	1298.48	N4H3F0S0G0	1360.34	5435.34	4	-3	0	y2/y7/y9/y10/y12/	y12/y17/y20/y21/y23/y25/y27/		b2/b4/b5/b6/b7/b8/b9/b10/b11/	b6/b8/b10/b27/		0	0	0	0	0	0	0	0	0	0	14	28.6053	14.1461	-4.4188
12286	12293	PT2509.14S	HYTNPSQDVTVPCPVPSTPPTPSPSTPPTPSPSCCHPR	HYTNPSQDVTVPCPVPSTPPTPSPSTPPTPSPSCCHPR	O/O[90.5%]	1136.42	N4H2F0S0G0	1055.87	5273.3	5	-2	0	y2/y7/y9/y10/y12/	y9/y12/y17/y20/y23/y25/y27/	y27/	b2/b4/b5/b6/b7/b8/b9/b10/b11/b13/b15/b18/	b8/b9/b10/b27/		0	0	0	0	0	0	0	0	0	0	17	31.0576	17.1406	-2.7509
12308	12310	PT2511.53S	HYTNPSQDVTVPCPVPSTPPTPSPSTPPTPSPSCCHPR	HYTNPSQDVTVPCPVPSTPPTPSPSTPPTPSPSCCHPR	O/O[99.9%]	1136.42	N4H2F0S0G0	1319.08	5273.28	4	0	0	y2/y7/y9/y12/	y12/y15/y17/y20/y23/y25/y27/		b2/b3/b4/b5/b6/b7/b8/b9/b10/b11/b13/b15/	b8/b9/b10/b27/		0	0	0	0	0	0	0	0	0	0	16	34.7226	16.1872	-6.3374
12308	12318	PT2512.43S	HYTNPSQDVTVPCPVPSTPPTPSPSTPPTPSPSCCHPR	HYTNPSQDVTVPCPVPSTPPTPSPSTPPTPSPSCCHPR	O/O[95.9%]	1136.42	N4H2F0S0G0	1056.07	5273.3	5	-3	0	y2/y7/y9/y12/	y9/y12/y17/y20/y23/y25/y27/	y27/	b2/b4/b5/b6/b7/b8/b9/b10/b11/b13/b15/	b8/b9/b10/b27/		0	0	0	0	0	0	0	0	0	0	15	29.297	15.143	-2.739
12396	12398	PT2523.47S	HYTNPSQDVTVPCPVPSTPPTPSPSTPPTPSPSCCHPR	HYTNPSQDVTVPCPVPSTPPTPSPSTPPTPSPSCCHPR	O/O[99.9%]	1136.42	N4H2F0S0G0	1319.08	5273.3	4	0	0	y2/y7/y9/y12/	y12/y15/y20/y23/y25/y27/		b2/b4/b5/b6/b7/b8/b9/b10/b11/b13/b15/	b8/b9/b10/b27/		0	0	0	0	0	0	0	0	0	0	15	33.0235	15.1802	-3.004
12418	12428	PT2527.63S	HYTNPSQDVTVPCPVPSTPPTPSPSTPPTPSPSCCHPR	HYTNPSQDVTVPCPVPSTPPTPSPSTPPTPSPSCCHPR	O/O[92.6%]	1864.67	N4H2F1S2G0	1501.66	6001.61	4	-2	0				b2/b4/b6/b7/b8/b9/b10/b11/b15/	b10/		0	0	0	0	0	0	0	0	0	0	9	23.373	9.1437	7.9308
12429	12434	PT2528.43S	HYTNPSQDVTVPCPVPSTPPTPSPSTPPTPSPSCCHPR	HYTNPSQDVTVPCPVPSTPPTPSPSTPPTPSPSCCHPR	B/O[91.0%]	1501.56	N5H3F0S0G0	1411.36	5638.41	4	-4	0	y2/	y12/y23/		b2/b4/b5/b6/b7/b8/b10/b11/			0	0	0	0	0	0	0	0	0	0	9	19.0983	9.101	-6.12
12484	12494	PT2536.93S	HYTNPSQDVTVPCPVPSTPPTPSPSTPPTPSPSCCHPR	HYTNPSQDVTVPCPVPSTPPTPSPSTPPTPSPSCCHPR	B/O[96.7%]	1751.62	N4H4F0S1G0	1473.87	5888.46	4	-4	0	y2/y9/	y12/y23/		b2/b4/b5/b6/b7/b8/b9/b10/b11/b15/	b8/b10/b27/		0	0	0	0	0	0	0	0	0	0	12	26.5831	12.1458	-9.8322
12495	12502	PT2538.02S	HYTNPSQDVTVPCPVPSTPPTPSPSTPPTPSPSCCHPR	HYTNPSQDVTVPCPVPSTPPTPSPSTPPTPSPSCCHPR	O/O[99.4%]	1339.5	N5H2F0S0G0	1370.6	5476.37	4	-3	0	y2/y9/	y12/y20/y23/		b2/b4/b5/b6/b7/b8/b9/b10/b11/	b8/b10/		0	0	0	0	0	0	0	0	0	0	11	24.4904	11.1349	-3.8041
12506	12512	PT2539.24S	HYTNPSQDVTVPCPVPSTPPTPSPSTPPTPSPSCCHPR	HYTNPSQDVTVPCPVPSTPPTPSPSTPPTPSPSCCHPR	B/O[99.8%]	1751.62	N4H4F0S1G0	1179.11	5888.49	5	-3	0	y2/y9/y12/	y12/y17/y20/y23/y25/y27/		b2/b4/b5/b6/b7/b8/b9/b10/b11/b13/b15/	b8/b9/b10/b27/		0	0	0	0	0	0	0	0	0	0	14	29.6316	14.1563	-3.8333
12517	12524	PT2540.8S	HYTNPSQDVTVPCPVPSTPPTPSPSTPPTPSPSCCHPR	HYTNPSQDVTVPCPVPSTPPTPSPSTPPTPSPSCCHPR	O/O[98.9%]	933.344	N3H2F0S0G0	1269.06	5070.2	4	-3	0	y2/y9/y12/	y12/y20/y23/y25/y27/		b2/b3/b4/b5/b6/b7/b8/b9/b10/b11/	b8/b10/b27/		0	0	0	0	0	0	0	0	0	0	13	28.3767	13.1538	-6.1098
12561	12567	PT2546.87S	HYTNPSQDVTVPCPVPSTPPTPSPSTPPTPSPSCCHPR	HYTNPSQDVTVPCPVPSTPPTPSPSTPPTPSPSCCHPR	B/O[99.7%]	1460.53	N4H4F0S0G0	1401.6	5597.37	4	-6	0	y2/y12/	y12/y20/y23/		b2/b4/b5/b6/b7/b8/b9/b10/b11/	b8/b10/		0	0	0	0	0	0	0	0	0	0	11	25.5901	11.1459	-8.5432
12572	12574	PT2547.88S	HYTNPSQDVTVPCPVPSTPPTPSPSTPPTPSPSCCHPR	HYTNPSQDVTVPCPVPSTPPTPSPSTPPTPSPSCCHPR	B/O[99.9%]	1751.62	N4H4F0S1G0	1473.38	5888.5	4	-2	0	y2/y7/y9/y12/	y12/y20/y23/y27/		b2/b4/b5/b6/b7/b8/b9/b10/b11/b13/b15/	b8/b9/b10/		0	0	0	0	0	0	0	0	0	0	15	33.5057	15.1851	-2.6395
12594	12598	PT2551.16S	HYTNPSQDVTVPCPVPSTPPTPSPSTPPTPSPSCCHPR	HYTNPSQDVTVPCPVPSTPPTPSPSTPPTPSPSCCHPR	B/O[99.9%]	1751.62	N4H4F0S1G0	1179.31	5888.5	5	-4	0	y2/y7/y9/y12/	y12/y20/y23/y27/	y27/	b2/b4/b5/b6/b7/b8/b9/b10/b11/b13/b15/	b8/b9/b10/b27/		0	0	0	0	0	0	0	0	0	0	15	31.6332	15.1663	-1.8532
12605	12608	PT2552.43S	HYTNPSQDVTVPCPVPSTPPTPSPSTPPTPSPSCCHPR	HYTNPSQDVTVPCPVPSTPPTPSPSTPPTPSPSCCHPR	B/O[99.7%]	1460.53	N4H4F0S0G0	1400.85	5597.37	4	-3	0	y2/y10/y12/	y12/		b2/b4/b5/b7/b8/b9/b10/b11/	b8/b10/		0	0	0	0	0	0	0	0	0	0	11	26.316	11.1532	-8.8387
12649	12650	PT2558.56S	HYTNPSQDVTVPCPVPSTPPTPSPSTPPTPSPSCCHPR	HYTNPSQDVTVPCPVPSTPPTPSPSTPPTPSPSCCHPR	B/O[99.9%]	1751.62	N4H4F0S1G0	1472.88	5888.5	4	0	0	y2/y7/y9/y12/	y12/y20/y23/y27/		b2/b4/b5/b6/b7/b8/b9/b10/b11/b13/b15/	b8/b10/		0	0	0	0	0	0	0	0	0	0	15	34.3204	15.1932	-2.578
12682	12683	PT2563.23S	HYTNPSQDVTVPCPVPSTPPTPSPSTPPTPSPSCCHPR	HYTNPSQDVTVPCPVPSTPPTPSPSTPPTPSPSCCHPR	B/O[99.9%]	1751.62	N4H4F0S1G0	1178.51	5888.51	5	0	0	y2/y9/y12/	y9/y12/y15/y20/y23/y25/y27/	y27/	b2/b3/b4/b5/b6/b7/b8/b9/b10/b11/b13/b15/	b8/b9/b10/b27/		0	0	0	0	0	0	0	0	0	0	15	31.3561	15.1636	-0.54859
12693	12699	PT2565.17S	HYTNPSQDVTVPCPVPSTPPTPSPSTPPTPSPSCCHPR	HYTNPSQDVTVPCPVPSTPPTPSPSTPPTPSPSCCHPR	B/O[99.5%]	1751.62	N4H4F0S1G0	982.758	5888.5	6	-3	0	y2/y7/y9/y10/y11/y12/	y9/y12/y15/y17/y20/y23/y25/y27/	y27/	b2/b4/b5/b6/b7/b8/b9/b10/b11/b13/b15/	b6/b8/b9/b10/b27/		0	0	0	0	0	0	0	0	0	0	17	30.7009	17.137	-2.5709
12715	12725	PT2568.53S	HYTNPSQDVTVPCPVPSTPPTPSPSTPPTPSPSCCHPR	HYTNPSQDVTVPCPVPSTPPTPSPSTPPTPSPSCCHPR	B/O[99.7%]	2042.72	N4H4F0S2G0	1237.33	6179.6	5	-3	0	y2/y7/y9/y12/	y12/y20/y23/y27/		b2/b4/b5/b6/b7/b8/b9/b10/b11/b13/b15/	b8/b9/b10/		0	0	0	0	0	0	0	0	0	0	15	30.2494	15.1525	-2.0431
12726	12727	PT2568.92S	HYTNPSQDVTVPCPVPSTPPTPSPSTPPTPSPSCCHPR	HYTNPSQDVTVPCPVPSTPPTPSPSTPPTPSPSCCHPR	B/O[99.9%]	1751.62	N4H4F0S1G0	1473.63	5888.5	4	-3	0	y2/y7/y9/y12/	y12/y17/y20/y23/y25/		b2/b4/b5/b6/b7/b8/b9/b10/b11/b13/b15/	b8/b10/b27/		0	0	0	0	0	0	0	0	0	0	15	33.8621	15.1886	-2.4629
12748	12755	PT2572.85S	HYTNPSQDVTVPCPVPSTPPTPSPSTPPTPSPSCCHPR	HYTNPSQDVTVPCPVPSTPPTPSPSTPPTPSPSCCHPR	B/O[98.9%]	2432.88	N6H3F1S2G0	1315.15	6569.72	5	-2	0	y2/			b2/b4/b5/b6/b7/b8/b9/b10/b11/	b8/b9/b10/		0	0	0	0	0	0	0	0	0	0	10	23.6161	10.1362	-8.8558
12759	12760	PT2573.65S	HYTNPSQDVTVPCPVPSTPPTPSPSTPPTPSPSCCHPR	HYTNPSQDVTVPCPVPSTPPTPSPSTPPTPSPSCCHPR	B/O[99.9%]	1751.62	N4H4F0S1G0	1179.51	5888.49	5	-5	0	y2/y9/y12/	y12/y17/y20/y23/y25/y27/	y27/	b2/b4/b5/b6/b7/b8/b9/b10/b11/b13/b15/	b8/b9/b10/		0	0	0	0	0	0	0	0	0	0	14	30.2413	14.1624	-3.5009
12792	12796	PT2578.31S	HYTNPSQDVTVPCPVPSTPPTPSPSTPPTPSPSCCHPR	HYTNPSQDVTVPCPVPSTPPTPSPSTPPTPSPSCCHPR	B/O[99.9%]	1751.62	N4H4F0S1G0	1178.91	5888.5	5	-2	0	y2/y9/y12/	y12/y20/y23/y27/	y27/	b2/b4/b5/b6/b7/b8/b9/b10/b11/b13/b15/	b8/b9/b10/b27/		0	0	0	0	0	0	0	0	0	0	14	30.6	14.166	-2.1856
12803	12807	PT2579.71S	HYTNPSQDVTVPCPVPSTPPTPSPSTPPTPSPSCCHPR	HYTNPSQDVTVPCPVPSTPPTPSPSTPPTPSPSCCHPR	B/O[99.9%]	1751.62	N4H4F0S1G0	1473.88	5888.49	4	-4	0	y2/y9/y12/	y12/y20/y23/		b2/b4/b5/b6/b7/b8/b9/b10/b11/b13/b15/	b8/b10/b27/		0	0	0	0	0	0	0	0	0	0	14	31.7225	14.1772	-3.3644
12869	12876	PT2589.07S	HYTNPSQDVTVPCPVPSTPPTPSPSTPPTPSPSCCHPR	HYTNPSQDVTVPCPVPSTPPTPSPSTPPTPSPSCCHPR	B/O[99.8%]	1589.57	N4H3F0S1G0	1433.37	5726.44	4	-4	0	y2/y9/y12/	y12/y20/y23/		b2/b4/b5/b6/b7/b8/b9/b10/b11/b15/	b8/b10/		0	0	0	0	0	0	0	0	0	0	13	28.452	13.1545	-3.7039
12880	12888	PT2590.64S	HYTNPSQDVTVPCPVPSTPPTPSPSTPPTPSPSCCHPR	HYTNPSQDVTVPCPVPSTPPTPSPSTPPTPSPSCCHPR	B/O[99.3%]	1751.62	N4H4F0S1G0	1179.11	5888.5	5	-3	0	y2/y7/y9/y12/	y12/y17/y20/y23/y25/y27/	y27/	b2/b4/b5/b6/b7/b8/b9/b10/b11/b13/b15/	b8/b9/b10/b27/		0	0	0	0	0	0	0	0	0	0	15	30.0063	15.1501	-2.1749
12891	12895	PT2591.57S	HYTNPSQDVTVPCPVPSTPPTPSPSTPPTPSPSCCHPR	HYTNPSQDVTVPCPVPSTPPTPSPSTPPTPSPSCCHPR	B/O[99.9%]	1751.62	N4H4F0S1G0	1473.88	5888.49	4	-4	0	y2/y9/y12/	y12/y20/y23/y27/		b2/b4/b5/b6/b7/b8/b9/b10/b11/b15/	b8/b10/		0	0	0	0	0	0	0	0	0	0	13	31.6656	13.1867	-4.6082
12913	12917	PT2594.73S	HYTNPSQDVTVPCPVPSTPPTPSPSTPPTPSPSCCHPR	HYTNPSQDVTVPCPVPSTPPTPSPSTPPTPSPSCCHPR	O/N[99.9%]	1386.49	N3H3F0S1G0	1382.1	5523.36	4	-2	0	y2/y7/y9/y12/	y9/y12/y17/y20/y21/y23/y25/y27/		b2/b4/b5/b6/b7/b8/b9/b10/b11/b13/b15/	b8/b9/b10/b27/		0	0	0	0	0	0	0	0	0	0	15	32.7304	15.1773	-3.1901
12924	12930	PT2596.54S	HYTNPSQDVTVPCPVPSTPPTPSPSTPPTPSPSCCHPR	HYTNPSQDVTVPCPVPSTPPTPSPSTPPTPSPSCCHPR	O/N[99.9%]	1386.49	N3H3F0S1G0	1106.08	5523.37	5	-3	0	y2/y7/y9/y11/y12/	y9/y12/y17/y20/y21/y23/y25/y27/	y27/	b2/b3/b4/b5/b6/b7/b8/b9/b10/b11/b13/b15/	b6/b8/b9/b10/b27/		0	0	0	0	0	0	0	0	0	0	17	32.5819	17.1558	-2.5842
12957	12958	PT2600.16S	HYTNPSQDVTVPCPVPSTPPTPSPSTPPTPSPSCCHPR	HYTNPSQDVTVPCPVPSTPPTPSPSTPPTPSPSCCHPR	B/O[99.9%]	1589.57	N4H3F0S1G0	1433.12	5726.44	4	-3	0	y2/y7/y9/y12/	y12/y20/y23/y27/		b2/b4/b5/b6/b7/b8/b9/b10/b11/b13/b15/	b8/b10/		0	0	0	0	0	0	0	203112	0	0	15	35.5925	16.1959	-3.0328
12968	12973	PT2602.12S	HYTNPSQDVTVPCPVPSTPPTPSPSTPPTPSPSCCHPR	HYTNPSQDVTVPCPVPSTPPTPSPSTPPTPSPSCCHPR	B/O[99.8%]	1751.62	N4H4F0S1G0	1179.51	5888.48	5	-5	0	y2/y7/y9/y12/	y12/y20/y21/y23/y25/y27/		b2/b4/b5/b6/b7/b8/b10/b11/	b6/b27/		0	0	0	0	0	0	0	0	0	0	12	23.1914	12.1119	-5.5739
12979	12981	PT2603.23S	HYTNPSQDVTVPCPVPSTPPTPSPSTPPTPSPSCCHPR	HYTNPSQDVTVPCPVPSTPPTPSPSTPPTPSPSCCHPR	B/O[99.9%]	1751.62	N4H4F0S1G0	1473.63	5888.49	4	-3	0	y2/y7/y9/y12/	y12/y20/y23/y27/		b2/b4/b5/b6/b7/b8/b11/	b27/		0	0	0	0	0	0	0	0	0	0	11	24.0008	11.13	-3.7897
12990	12994	PT2604.96S	HYTNPSQDVTVPCPVPSTPPTPSPSTPPTPSPSCCHPR	HYTNPSQDVTVPCPVPSTPPTPSPSTPPTPSPSCCHPR	B/O[99.9%]	1589.57	N4H3F0S1G0	1146.1	5726.46	5	0	0	y2/y7/y9/y12/	y12/y17/y20/y23/y25/y27/	y27/	b2/b4/b5/b6/b7/b8/b9/b10/b11/b13/b15/	b8/b9/b10/b27/		0	0	0	0	0	0	0	0	0	0	15	30.6717	15.1567	-0.31817
13001	13002	PT2606.17S	HYTNPSQDVTVPCPVPSTPPTPSPSTPPTPSPSCCHPR	HYTNPSQDVTVPCPVPSTPPTPSPSTPPTPSPSCCHPR	O/O[99.9%]	1386.49	N3H3F0S1G0	1382.35	5523.36	4	-3	0	y2/y7/y9/y12/	y12/y20/y23/y25/y27/		b2/b4/b5/b6/b7/b8/b9/b10/b11/b13/b15/	b8/b9/b10/		0	0	0	0	0	0	0	0	0	0	15	33.585	15.1858	-3.9743
13012	13019	PT2608.43S	HYTNPSQDVTVPCPVPSTPPTPSPSTPPTPSPSCCHPR	HYTNPSQDVTVPCPVPSTPPTPSPSTPPTPSPSCCHPR	B/O[99.8%]	1589.57	N4H3F0S1G0	956.083	5726.45	6	-5	0	y2/y7/y9/y10/y11/y12/	y9/y12/y17/y20/y23/y25/y27/	y27/	b2/b4/b5/b6/b7/b8/b9/b10/b11/b13/	b8/b9/b10/		0	0	0	0	0	0	0	0	0	0	16	30.3225	16.1432	-2.9299
13012	13022	PT2608.84S	HYTNPSQDVTVPCPVPSTPPTPSPSTPPTPSPSCCHPR	HYTNPSQDVTVPCPVPSTPPTPSPSTPPTPSPSCCHPR	O/O[59.0%]	1386.49	N3H3F0S1G0	1105.88	5523.36	5	-2	0	y2/y9/y12/	y12/y17/y20/y23/y25/y27/	y27/	b2/b4/b5/b6/b7/b8/b9/b10/b11/b13/b15/	b6/b8/b10/		0	0	0	0	0	0	0	0	0	0	14	28.0927	14.1409	-3.7007
13034	13035	PT2610.66S	HYTNPSQDVTVPCPVPSTPPTPSPSTPPTPSPSCCHPR	HYTNPSQDVTVPCPVPSTPPTPSPSTPPTPSPSCCHPR	B/O[99.9%]	1589.57	N4H3F0S1G0	1432.37	5726.45	4	0	0	y2/y7/y9/y12/	y12/y20/y23/y27/		b2/b4/b5/b6/b7/b8/b9/b10/b11/b13/b15/	b8/b10/b27/		0	0	0	0	0	0	0	485926	0	0	15	36.1137	16.2011	-2.6395
13034	13042	PT2611.39S	HYTNPSQDVTVPCPVPSTPPTPSPSTPPTPSPSCCHPR	HYTNPSQDVTVPCPVPSTPPTPSPSTPPTPSPSCCHPR	B/O[99.9%]	1589.57	N4H3F0S1G0	1146.1	5726.46	5	0	0	y2/y7/y9/y12/	y9/y12/y15/y20/y23/y25/y27/	y27/	b2/b4/b5/b6/b7/b8/b9/b10/b11/b13/b15/	b8/b9/b10/b27/		0	0	0	0	0	0	0	273016	0	0	15	32.2311	16.1623	0.0015795
13056	13060	PT2613.86S	HYTNPSQDVTVPCPVPSTPPTPSPSTPPTPSPSCCHPR	HYTNPSQDVTVPCPVPSTPPTPSPSTPPTPSPSCCHPR	B/O[99.9%]	1751.62	N4H4F0S1G0	1179.11	5888.49	5	-3	0	y2/y9/y12/	y12/y20/y23/y25/y27/		b2/b4/b5/b6/b7/b8/b9/b10/b11/b15/	b8/b9/b10/b27/		0	0	0	0	0	0	0	0	0	0	13	26.7222	13.1372	-4.1442
13067	13068	PT2615.01S	HYTNPSQDVTVPCPVPSTPPTPSPSTPPTPSPSCCHPR	HYTNPSQDVTVPCPVPSTPPTPSPSTPPTPSPSCCHPR	B/O[99.9%]	1751.62	N4H4F0S1G0	1473.88	5888.48	4	-4	0	y2/y9/y12/	y12/y20/y23/y25/y27/		b2/b4/b5/b6/b7/b8/b9/b10/b11/b13/b15/	b8/b9/b10/		0	0	0	0	0	0	0	0	0	0	14	31.1142	14.1711	-5.5203
13067	13077	PT2616.18S	HYTNPSQDVTVPCPVPSTPPTPSPSTPPTPSPSCCHPR	HYTNPSQDVTVPCPVPSTPPTPSPSTPPTPSPSCCHPR	O/O[93.5%]	1386.49	N3H3F0S1G0	921.901	5523.36	6	-3	0	y2/y7/y9/y11/y12/	y9/y12/y17/y20/y23/y27/		b2/b4/b5/b6/b7/b8/b9/b10/b11/	b8/b10/		0	0	0	0	0	0	0	0	0	0	14	28.8105	14.1481	-4.1777
13078	13079	PT2616.57S	HYTNPSQDVTVPCPVPSTPPTPSPSTPPTPSPSCCHPR	HYTNPSQDVTVPCPVPSTPPTPSPSTPPTPSPSCCHPR	O/O[99.9%]	1386.49	N3H3F0S1G0	1382.35	5523.37	4	-3	0	y2/y7/y9/y12/	y12/y15/y20/y23/y25/y27/		b2/b4/b5/b6/b7/b8/b9/b10/b11/b13/b15/	b6/b8/b10/b14/b27/		0	0	0	0	0	0	0	0	0	0	15	33.6971	15.187	-2.7367
13111	13112	PT2621.42S	HYTNPSQDVTVPCPVPSTPPTPSPSTPPTPSPSCCHPR	HYTNPSQDVTVPCPVPSTPPTPSPSTPPTPSPSCCHPR	B/O[99.9%]	1589.57	N4H3F0S1G0	1432.37	5726.46	4	0	0	y2/y7/y9/y12/	y12/y20/y23/y25/		b2/b4/b5/b6/b7/b8/b9/b10/b11/b13/b15/	b8/b10/b27/		0	0	0	0	0	0	0	0	0	0	15	34.0955	15.191	-0.42257
13133	13140	PT2624.89S	HYTNPSQDVTVPCPVPSTPPTPSPSTPPTPSPSCCHPR	HYTNPSQDVTVPCPVPSTPPTPSPSTPPTPSPSCCHPR	B/O[99.3%]	1752.64	N4H4F2S0G0	982.924	5889.5	6	-3	0	y2/y9/y12/	y12/y17/y20/y23/y27/		b2/b4/b5/b6/b7/b8/b9/b10/b11/	b8/b9/b10/		0	0	0	0	0	0	0	0	0	0	12	24.3674	12.1237	-6.5731
13133	13141	PT2625.03S	HYTNPSQDVTVPCPVPSTPPTPSPSTPPTPSPSCCHPR	HYTNPSQDVTVPCPVPSTPPTPSPSTPPTPSPSCCHPR	B/O[97.5%]	1501.56	N5H3F0S0G0	1410.61	5638.43	4	-1	0	y2/	y12/		b2/b4/b5/b6/b7/b8/b9/b10/b11/	b8/b10/		0	0	0	0	0	0	0	0	0	0	10	24.1572	10.1416	-3.3824
13144	13145	PT2625.69S	HYTNPSQDVTVPCPVPSTPPTPSPSTPPTPSPSCCHPR	HYTNPSQDVTVPCPVPSTPPTPSPSTPPTPSPSCCHPR	B/O[99.9%]	1751.62	N4H4F0S1G0	1473.88	5888.49	4	-4	0	y2/y9/y12/	y12/y20/y23/		b2/b4/b5/b6/b7/b8/b9/b10/b11/b13/b15/	b8/b9/b10/		0	0	0	0	0	0	0	0	0	0	14	31.2773	14.1728	-4.6082
13144	13146	PT2625.77S	HYTNPSQDVTVPCPVPSTPPTPSPSTPPTPSPSCCHPR	HYTNPSQDVTVPCPVPSTPPTPSPSTPPTPSPSCCHPR	B/O[99.9%]	1751.62	N4H4F0S1G0	1179.31	5888.49	5	-4	0	y2/y9/y12/	y9/y12/y20/y23/y27/		b2/b4/b5/b6/b7/b8/b9/b10/b11/b13/b15/	b6/b8/b9/b10/b27/		0	0	0	0	0	0	0	0	0	0	14	29.1197	14.1512	-4.5481
13188	13192	PT2632.18S	HYTNPSQDVTVPCPVPSTPPTPSPSTPPTPSPSCCHPR	HYTNPSQDVTVPCPVPSTPPTPSPSTPPTPSPSCCHPR	B/O[99.9%]	1589.57	N4H3F0S1G0	1432.87	5726.45	4	-2	0	y2/y9/y12/	y12/y15/y17/y20/y23/y25/y27/		b2/b4/b5/b6/b7/b8/b9/b10/b11/b13/b15/	b8/b10/b27/		0	0	0	0	0	0	0	0	0	0	14	29.9536	14.1595	-1.509
13221	13226	PT2636.74S	HYTNPSQDVTVPCPVPSTPPTPSPSTPPTPSPSCCHPR	HYTNPSQDVTVPCPVPSTPPTPSPSTPPTPSPSCCHPR	B/O[96.1%]	1589.57	N4H3F0S1G0	1146.69	5726.43	5	-3	0	y2/y7/y9/y12/	y12/y15/y20/y23/y25/y27/	y27/	b2/b4/b5/b6/b7/b8/b9/b10/b11/b15/	b8/b10/b27/		0	0	0	0	0	0	0	0	0	0	14	26.7482	14.1275	-4.9748
13243	13250	PT2639.96S	HYTNPSQDVTVPCPVPSTPPTPSPSTPPTPSPSCCHPR	HYTNPSQDVTVPCPVPSTPPTPSPSTPPTPSPSCCHPR	O/O[99.3%]	1386.49	N3H3F0S1G0	1382.34	5523.34	4	-3	0	y2/y9/y12/	y12/y20/y23/y27/		b2/b4/b5/b6/b7/b8/b9/b10/b11/	b8/b10/		0	0	0	0	0	0	0	0	0	0	12	25.9533	12.1395	-7.9524
13254	13260	PT2641.45S	HYTNPSQDVTVPCPVPSTPPTPSPSTPPTPSPSCCHPR	HYTNPSQDVTVPCPVPSTPPTPSPSTPPTPSPSCCHPR	B/O[99.3%]	2042.72	N4H4F0S2G0	1237.33	6179.62	5	-3	0	y2/y9/y10/y12/	y12/y17/y20/y23/y27/	y27/	b2/b4/b5/b6/b7/b8/b9/b10/b11/b13/	b8/b9/b10/		0	0	0	0	0	0	0	0	0	0	14	29.1987	14.152	2.0064
13265	13275	PT2643.48S	HYTNPSQDVTVPCPVPSTPPTPSPSTPPTPSPSCCHPR	HYTNPSQDVTVPCPVPSTPPTPSPSTPPTPSPSCCHPR	O/N[99.9%]	1224.44	N3H2F0S1G0	1341.58	5361.3	4	-2	0	y2/y7/y9/y12/	y12/y20/y23/y25/y27/		b2/b4/b5/b6/b7/b8/b9/b10/b11/b13/b15/	b8/b10/b27/		0	0	0	0	0	0	0	0	0	0	15	30.7974	15.158	-4.8226
13287	13296	PT2646.44S	HYTNPSQDVTVPCPVPSTPPTPSPSTPPTPSPSCCHPR	HYTNPSQDVTVPCPVPSTPPTPSPSTPPTPSPSCCHPR	O/O[62.1%]	1225.46	N3H2F2S0G0	1073.87	5362.31	5	-3	0	y1/y2/y7/y9/y10/y12/	y9/y12/y13/y20/y23/y25/y27/		b2/b4/b5/b6/b7/b8/b9/b10/b11/b13/b15/	b8/b10/b27/		0	0	0	0	0	0	0	0	0	0	17	31.1333	17.1413	-7.501
13298	13301	PT2647.12S	HYTNPSQDVTVPCPVPSTPPTPSPSTPPTPSPSCCHPR	HYTNPSQDVTVPCPVPSTPPTPSPSTPPTPSPSCCHPR	B/O[99.9%]	1752.64	N4H4F2S0G0	1179.31	5889.49	5	-3	0	y2/y12/	y9/y12/y20/y23/y25/		b2/b4/b5/b6/b7/b8/b9/b10/b11/	b8/b9/b10/b27/		0	0	0	0	0	0	0	0	0	0	11	25.1541	11.1415	-7.856
13342	13344	PT2652.99S	HYTNPSQDVTVPCPVPSTPPTPSPSTPPTPSPSCCHPR	HYTNPSQDVTVPCPVPSTPPTPSPSTPPTPSPSCCHPR	B/O[99.8%]	2042.72	N4H4F0S2G0	1237.33	6179.59	5	-3	0	y2/y9/	y12/y20/y23/y27/		b2/b4/b5/b6/b7/b8/b9/b10/b11/	b8/b9/b10/b27/		0	0	0	0	0	0	0	0	0	0	11	25.901	11.149	-2.932
13342	13349	PT2653.64S	HYTNPSQDVTVPCPVPSTPPTPSPSTPPTPSPSCCHPR	HYTNPSQDVTVPCPVPSTPPTPSPSTPPTPSPSCCHPR	O/O[97.5%]	1427.52	N4H2F0S1G0	1114.29	5564.39	5	-3	0	y2/y7/y9/y11/y12/	y9/y12/y15/y17/y20/y23/y25/y27/	y27/	b2/b4/b5/b6/b7/b8/b9/b10/b11/	b8/b9/b10/b14/b27/		0	0	0	0	0	0	0	0	0	0	14	27.8428	14.1384	-3.1116
13353	13357	PT2654.8S	HYTNPSQDVTVPCPVPSTPPTPSPSTPPTPSPSCCHPR	HYTNPSQDVTVPCPVPSTPPTPSPSTPPTPSPSCCHPR	O/O[99.2%]	1224.44	N3H2F0S1G0	1341.84	5361.33	4	-3	0	y1/y2/y7/y9/y12/	y9/y12/y20/y23/y25/y27/		b2/b4/b5/b6/b7/b8/b9/b10/b11/b13/b15/	b8/b9/b10/b27/		0	0	0	0	0	0	0	0	0	0	16	33.0903	16.1709	-0.34812
13364	13367	PT2656.21S	HYTNPSQDVTVPCPVPSTPPTPSPSTPPTPSPSCCHPR	HYTNPSQDVTVPCPVPSTPPTPSPSTPPTPSPSCCHPR	O/O[99.9%]	1590.59	N4H3F2S0G0	1433.12	5727.43	4	-2	0	y2/y7/y9/y12/	y12/y20/y23/y25/y27/		b2/b4/b5/b6/b7/b8/b9/b10/b11/	b8/b10/b27/		0	0	0	0	0	0	0	0	0	0	13	26.5784	13.1358	-9.1626
13375	13376	PT2657.55S	HYTNPSQDVTVPCPVPSTPPTPSPSTPPTPSPSCCHPR	HYTNPSQDVTVPCPVPSTPPTPSPSTPPTPSPSCCHPR	B/O[99.9%]	1752.64	N4H4F2S0G0	1473.88	5889.49	4	-3	0	y2/y9/y12/	y12/y20/y23/		b2/b4/b5/b6/b7/b8/b9/b10/b11/	b8/b10/		0	0	0	0	0	0	0	0	0	0	12	27.3651	12.1537	-8.3306
13375	13385	PT2658.71S	HYTNPSQDVTVPCPVPSTPPTPSPSTPPTPSPSCCHPR	HYTNPSQDVTVPCPVPSTPPTPSPSTPPTPSPSCCHPR	B/O[97.9%]	1387.51	N3H3F2S0G0	1382.85	5524.37	4	-4	0	y2/y7/y9/y10/y12/	y12/y20/y23/y25/y27/		b2/b4/b5/b6/b7/b8/b9/b10/b11/	b8/b10/		0	0	0	0	0	0	0	0	0	0	14	28.1617	14.1416	-6.771
13386	13390	PT2659.43S	HYTNPSQDVTVPCPVPSTPPTPSPSTPPTPSPSCCHPR	HYTNPSQDVTVPCPVPSTPPTPSPSTPPTPSPSCCHPR	B/O[99.6%]	1751.62	N4H4F0S1G0	1179.31	5888.49	5	-4	0	y2/y9/y12/	y12/y20/y23/y25/y27/		b2/b3/b4/b5/b6/b7/b8/b9/b10/b11/	b8/b9/b10/b27/		0	0	0	0	0	0	0	0	0	0	13	26.8642	13.1386	-4.1335
13397	13400	PT2660.87S	HYTNPSQDVTVPCPVPSTPPTPSPSTPPTPSPSCCHPR	HYTNPSQDVTVPCPVPSTPPTPSPSTPPTPSPSCCHPR	O/O[99.9%]	1427.52	N4H2F0S1G0	1392.86	5564.4	4	-4	0	y2/y7/y9/y12/	y12/y20/y23/y25/y27/		b2/b4/b5/b6/b7/b8/b9/b10/b11/b13/b15/	b8/b10/b27/		0	0	0	0	0	0	0	0	0	0	15	33.682	15.1868	-2.2205
13397	13403	PT2661.18S	HYTNPSQDVTVPCPVPSTPPTPSPSTPPTPSPSCCHPR	HYTNPSQDVTVPCPVPSTPPTPSPSTPPTPSPSCCHPR	O/O[97.9%]	1590.59	N4H3F2S0G0	1146.7	5727.44	5	-2	0	y2/y9/y12/	y12/y20/y23/y25/y27/		b2/b4/b5/b6/b7/b8/b9/b10/b11/	b8/b10/b27/		0	0	0	0	0	0	0	0	0	0	12	23.6893	12.1169	-6.8843
13397	13404	PT2661.32S	HYTNPSQDVTVPCPVPSTPPTPSPSTPPTPSPSCCHPR	HYTNPSQDVTVPCPVPSTPPTPSPSTPPTPSPSCCHPR	O/O[97.9%]	1224.44	N3H2F0S1G0	1073.47	5361.32	5	-2	0	y2/y7/y9/y11/y12/	y7/y9/y12/y15/y17/y20/y23/y25/y27/	y27/	b2/b4/b5/b6/b7/b8/b9/b10/b11/b13/b15/	b8/b9/b10/		0	0	0	0	0	0	0	0	0	0	16	31.5687	16.1557	-1.0453
13430	13435	PT2665.78S	HYTNPSQDVTVPCPVPSTPPTPSPSTPPTPSPSCCHPR	HYTNPSQDVTVPCPVPSTPPTPSPSTPPTPSPSCCHPR	O/O[99.6%]	1224.44	N3H2F0S1G0	1341.59	5361.31	4	-2	0	y2/y7/y9/y10/y12/	y12/y15/y17/y20/y23/y25/y27/		b2/b4/b5/b6/b7/b8/b9/b10/b11/b13/	b8/b10/b27/		0	0	0	0	0	0	0	0	0	0	15	31.7551	15.1676	-3.0921
13430	13438	PT2666.19S	HYTNPSQDVTVPCPVPSTPPTPSPSTPPTPSPSCCHPR	HYTNPSQDVTVPCPVPSTPPTPSPSTPPTPSPSCCHPR	O/O[98.2%]	1427.52	N4H2F0S1G0	1114.29	5564.42	5	-3	0	y2/y9/y12/	y12/y20/y23/y27/		b2/b4/b5/b6/b7/b8/b9/b10/b11/b13/	b8/b9/b10/b27/		0	0	0	0	0	0	0	0	0	0	13	27.0354	13.1404	1.9341
13441	13444	PT2667.11S	HYTNPSQDVTVPCPVPSTPPTPSPSTPPTPSPSCCHPR	HYTNPSQDVTVPCPVPSTPPTPSPSTPPTPSPSCCHPR	O/O[99.8%]	1590.59	N4H3F2S0G0	1433.37	5727.44	4	-3	0	y2/y9/y10/y12/	y12/y20/y23/		b2/b4/b5/b6/b7/b8/b9/b10/b11/b13/	b8/b10/		0	0	0	0	0	0	0	0	0	0	14	30.3642	14.1636	-6.935
13463	13468	PT2670.56S	HYTNPSQDVTVPCPVPSTPPTPSPSTPPTPSPSCCHPR	HYTNPSQDVTVPCPVPSTPPTPSPSTPPTPSPSCCHPR	B/O[99.9%]	1387.51	N3H3F2S0G0	1382.6	5524.35	4	-3	0	y2/	y12/y23/		b2/b3/b4/b5/b6/b7/b8/b9/b10/b11/b13/b15/	b8/b10/b27/		0	0	0	0	0	0	0	0	0	0	13	28.9552	13.1596	-9.6991
13474	13480	PT2672.14S	HYTNPSQDVTVPCPVPSTPPTPSPSTPPTPSPSCCHPR	HYTNPSQDVTVPCPVPSTPPTPSPSTPPTPSPSCCHPR	O/O[99.4%]	1590.59	N4H3F2S0G0	1146.89	5727.43	5	-3	0	y2/y9/y12/	y12/y23/y27/		b2/b4/b5/b6/b7/b8/b9/b10/b11/b13/b15/	b8/b9/b10/		0	0	0	0	0	0	0	0	0	0	14	27.7285	14.1373	-8.6849
13485	13493	PT2674.02S	HYTNPSQDVTVPCPVPSTPPTPSPSTPPTPSPSCCHPR	HYTNPSQDVTVPCPVPSTPPTPSPSTPPTPSPSCCHPR	O/O[78.2%]	1386.49	N3H3F0S1G0	1106.28	5523.35	5	-4	0	y2/y12/	y12/		b2/b4/b5/b6/b7/b8/b9/b10/b11/b13/	b8/b10/		0	0	0	0	0	0	0	0	0	0	12	25.2813	12.1328	-6.6614
13518	13519	PT2677.81S	HYTNPSQDVTVPCPVPSTPPTPSPSTPPTPSPSCCHPR	HYTNPSQDVTVPCPVPSTPPTPSPSTPPTPSPSCCHPR	O/O[99.9%]	1590.59	N4H3F2S0G0	1433.12	5727.43	4	-2	0	y2/y10/	y12/y23/		b2/b4/b5/b6/b7/b8/b9/b10/b11/b15/	b8/b10/		0	0	0	0	0	0	0	0	0	0	12	28.3243	12.1632	-8.8216
13518	13525	PT2678.56S	HYTNPSQDVTVPCPVPSTPPTPSPSTPPTPSPSCCHPR	HYTNPSQDVTVPCPVPSTPPTPSPSTPPTPSPSCCHPR	B/O[99.3%]	2042.72	N4H4F0S2G0	1237.53	6179.59	5	-4	0	y2/y9/y12/	y9/y12/y20/y23/		b2/b4/b5/b6/b7/b8/b9/b10/b11/b13/	b8/b9/b10/		0	0	0	0	0	0	0	0	0	0	13	28.297	13.153	-2.6255
13529	13536	PT2680.18S	HYTNPSQDVTVPCPVPSTPPTPSPSTPPTPSPSCCHPR	HYTNPSQDVTVPCPVPSTPPTPSPSTPPTPSPSCCHPR	B/O[99.9%]	2043.74	N4H4F2S1G0	1546.41	6180.59	4	-2	0	y2/y9/y12/	y12/		b2/b4/b7/b8/b9/b10/b11/	b10/		0	0	0	0	0	0	0	0	0	0	10	25.3911	10.1539	-5.7663
13540	13546	PT2681.67S	HYTNPSQDVTVPCPVPSTPPTPSPSTPPTPSPSCCHPR	HYTNPSQDVTVPCPVPSTPPTPSPSTPPTPSPSCCHPR	O/O[99%]	1386.49	N3H3F0S1G0	1382.59	5523.34	4	-4	0	y2/y9/y12/	y12/y20/y23/y25/		b2/b4/b5/b6/b7/b8/b9/b10/b11/b15/	b8/b9/b10/		0	0	0	0	0	0	0	0	0	0	13	29.6853	13.1669	-7.8526
13551	13557	PT2683.08S	HYTNPSQDVTVPCPVPSTPPTPSPSTPPTPSPSCCHPR	HYTNPSQDVTVPCPVPSTPPTPSPSTPPTPSPSCCHPR	O/O[99.3%]	1590.59	N4H3F2S0G0	1146.69	5727.43	5	-2	0	y2/y9/y12/	y12/y20/y23/y25/		b2/b4/b5/b6/b7/b8/b9/b10/b11/b13/b15/	b8/b9/b10/b27/		0	0	0	0	0	0	0	0	0	0	14	28.4634	14.1446	-9.0156
13573	13579	PT2686.12S	TFVLSALQPSPTHSSSNTQR	TFVLSALQPSPTHSSSNTQR	O/O[99.9%]	365.132	N1H1F0S0G0	842.078	2523.21	3	-1	0	y1/y2/y6/y7/y8/y9/y10/y11/y12/y13/y14/y15/y16/	y8/y10/y12/y14/y15/y16/y17/y18/		b2/b3/b4/b6/b7/			0	0	0	0	0	83096.6	0	0	0	0	18	49.4566	19.3046	-3.0697
13595	13597	PT2688.73S	HYTNPSQDVTVPCPVPSTPPTPSPSTPPTPSPSCCHPR	HYTNPSQDVTVPCPVPSTPPTPSPSTPPTPSPSCCHPR	O/O[94.0%]	1590.59	N4H3F2S0G0	1433.37	5727.43	4	-3	0	y1/y2/	y12/y23/		b2/b4/b6/b7/b8/b9/b10/b11/	b8/b10/		0	0	0	0	0	0	0	0	0	0	10	23.325	10.1333	-9.4926
13595	13602	PT2689.32S	HYTNPSQDVTVPCPVPSTPPTPSPSTPPTPSPSCCHPR	HYTNPSQDVTVPCPVPSTPPTPSPSTPPTPSPSCCHPR	B/O[99.4%]	1751.62	N4H4F0S1G0	1179.1	5888.47	5	-3	0	y2/	y12/y23/		b2/b4/b5/b6/b7/b8/b9/b10/b11/	b8/b10/		0	0	0	0	0	0	0	0	0	0	10	22.1258	10.1213	-6.9428
13606	13614	PT2691.08S	HYTNPSQDVTVPCPVPSTPPTPSPSTPPTPSPSCCHPR	HYTNPSQDVTVPCPVPSTPPTPSPSTPPTPSPSCCHPR	B/O[62.7%]	1501.56	N5H3F0S0G0	1410.61	5638.4	4	-1	0	y2/y9/	y12/y20/y23/y27/		b2/b4/b5/b6/b7/b8/b9/b10/b11/b13/	b8/b10/		0	0	0	0	0	0	0	0	0	0	12	24.6299	12.1263	-7.8855
13606	13616	PT2691.35S	HYTNPSQDVTVPCPVPSTPPTPSPSTPPTPSPSCCHPR	HYTNPSQDVTVPCPVPSTPPTPSPSTPPTPSPSCCHPR	B/O[92.0%]	1387.51	N3H3F2S0G0	1106.28	5524.36	5	-3	0	y2/y12/	y12/y20/y27/		b2/b4/b5/b6/b7/b8/b9/b10/b11/b13/	b8/b10/		0	0	0	0	0	0	0	0	0	0	12	26.0284	12.1403	-8.6408
13617	13627	PT2693.07S	HYTNPSQDVTVPCPVPSTPPTPSPSTPPTPSPSCCHPR	HYTNPSQDVTVPCPVPSTPPTPSPSTPPTPSPSCCHPR	B/O[99.9%]	2042.72	N4H4F0S2G0	1546.15	6179.58	4	-2	0	y2/y9/y12/	y12/y20/y23/		b2/b4/b6/b7/b8/b9/b10/b11/b13/b15/	b10/		0	0	0	0	0	0	0	0	0	0	13	28.54	13.1554	-5.0736
13639	13643	PT2695.29S	HYTNPSQDVTVPCPVPSTPPTPSPSTPPTPSPSCCHPR	HYTNPSQDVTVPCPVPSTPPTPSPSTPPTPSPSCCHPR	B/O[99.0%]	1752.64	N4H4F2S0G0	1473.88	5889.49	4	-3	0	y2/	y23/		b2/b4/b5/b7/b8/b9/b10/b11/	b8/b10/		0	0	0	0	0	0	0	0	0	0	9	21.6317	9.1263	-8.1648
13672	13677	PT2700.1S	HYTNPSQDVTVPCPVPSTPPTPSPSTPPTPSPSCCHPR	HYTNPSQDVTVPCPVPSTPPTPSPSTPPTPSPSCCHPR	O/O[99.9%]	2083.75	N5H3F0S2G0	1556.67	6220.63	4	-3	0	y2/y9/y10/	y12/y23/		b2/b4/b5/b7/b8/b9/b10/b11/b13/	b10/		0	0	0	0	0	0	0	0	0	0	12	26.0645	12.1406	-0.43629
13683	13691	PT2702.14S	HYTNPSQDVTVPCPVPSTPPTPSPSTPPTPSPSCCHPR	HYTNPSQDVTVPCPVPSTPPTPSPSTPPTPSPSCCHPR	O/O[99.7%]	1225.46	N3H2F2S0G0	1342.08	5362.3	4	-3	0	y2/y9/y12/	y12/y20/y23/y25/y27/		b2/b4/b5/b6/b7/b8/b9/b10/b11/b13/	b8/b10/		0	0	0	0	0	0	0	0	0	0	13	28.8669	13.1587	-9.98
13694	13695	PT2702.8S	HYTNPSQDVTVPCPVPSTPPTPSPSTPPTPSPSCCHPR	HYTNPSQDVTVPCPVPSTPPTPSPSTPPTPSPSCCHPR	B/N[99.9%]	2042.72	N4H4F0S2G0	1237.53	6179.6	5	-4	0	y2/y9/y10/y12/	y12/y15/y17/y20/y23/y25/y27/		b2/b4/b5/b6/b7/b8/b9/b10/b11/b13/b15/	b8/b9/b10/b27/		0	0	0	0	0	0	0	0	0	0	15	31.6864	15.1669	-2.428
13705	13708	PT2704.5S	HYTNPSQDVTVPCPVPSTPPTPSPSTPPTPSPSCCHPR	HYTNPSQDVTVPCPVPSTPPTPSPSTPPTPSPSCCHPR	B/O[99.9%]	2042.72	N4H4F0S2G0	1546.66	6179.59	4	-4	0	y2/y9/y12/	y12/y20/y23/		b2/b4/b5/b6/b7/b8/b9/b10/b11/b13/b15/	b8/b10/b27/		0	0	0	0	0	0	0	0	0	0	14	32.4517	14.1845	-2.9988
13738	13746	PT2709.82S	HYTNPSQDVTVPCPVPSTPPTPSPSTPPTPSPSCCHPR	HYTNPSQDVTVPCPVPSTPPTPSPSTPPTPSPSCCHPR	B/O[99.8%]	2042.72	N4H4F0S2G0	1031.11	6179.59	6	-2	0	y2/y7/y9/y12/	y9/y12/y15/y20/y23/y25/y27/	y27/	b2/b4/b5/b6/b7/b8/b9/b10/b11/b13/b15/	b8/b9/b10/b27/		0	0	0	0	0	0	0	0	0	0	15	29.3138	15.1431	-3.4974
13760	13761	PT2712.17S	HYTNPSQDVTVPCPVPSTPPTPSPSTPPTPSPSCCHPR	HYTNPSQDVTVPCPVPSTPPTPSPSTPPTPSPSCCHPR	O/O[99.9%]	2083.75	N5H3F0S2G0	1555.92	6220.65	4	0	0	y2/y7/y9/y12/	y12/y20/y23/		b2/b4/b5/b6/b7/b8/b9/b10/b11/b13/b15/	b8/b10/		0	0	0	0	0	0	0	229583	0	0	15	34.6288	16.1863	1.5741
13771	13772	PT2713.78S	HYTNPSQDVTVPCPVPSTPPTPSPSTPPTPSPSCCHPR	HYTNPSQDVTVPCPVPSTPPTPSPSTPPTPSPSCCHPR	B/O[99.9%]	2042.72	N4H4F0S2G0	1237.33	6179.6	5	-3	0	y2/y7/y9/y12/	y9/y12/y15/y20/y23/y25/y27/	y27/	b2/b4/b5/b6/b7/b8/b9/b10/b11/b13/b15/	b8/b9/b10/b27/		0	0	0	0	0	0	0	0	0	0	15	31.2528	15.1625	-1.8456
13782	13784	PT2715.35S	HYTNPSQDVTVPCPVPSTPPTPSPSTPPTPSPSCCHPR	HYTNPSQDVTVPCPVPSTPPTPSPSTPPTPSPSCCHPR	B/O[99.9%]	2042.72	N4H4F0S2G0	1546.41	6179.59	4	-3	0	y2/y7/y9/y12/	y12/y20/y23/		b2/b4/b5/b6/b7/b8/b9/b10/b11/b13/b15/	b8/b10/		0	0	0	0	0	0	0	0	0	0	15	33.6138	15.1861	-2.4559
13815	13825	PT2720.7S	HYTNPSQDVTVPCPVPSTPPTPSPSTPPTPSPSCCHPR	HYTNPSQDVTVPCPVPSTPPTPSPSTPPTPSPSCCHPR	B/O[96.3%]	1752.64	N4H4F2S0G0	1473.63	5889.49	4	-2	0	y2/			b2/b4/b6/b7/b8/b9/b10/b11/			0	0	0	0	0	0	0	0	0	0	9	21.3433	9.1234	-7.0148
13826	13828	PT2721.34S	HYTNPSQDVTVPCPVPSTPPTPSPSTPPTPSPSCCHPR	HYTNPSQDVTVPCPVPSTPPTPSPSTPPTPSPSCCHPR	B/O[96.2%]	2042.72	N4H4F0S2G0	1031.44	6179.57	6	-4	0	y2/y9/y10/y12/	y9/y12/y15/y17/y20/y23/y25/y26/y27/	y27/	b2/b4/b5/b6/b7/b8/b9/b10/b11/b13/	b8/b10/b27/		0	0	0	0	0	0	0	0	0	0	14	26.5539	14.1255	-5.7289
13848	13849	PT2724.43S	HYTNPSQDVTVPCPVPSTPPTPSPSTPPTPSPSCCHPR	HYTNPSQDVTVPCPVPSTPPTPSPSTPPTPSPSCCHPR	B/O[99.9%]	2042.72	N4H4F0S2G0	1237.33	6179.6	5	-3	0	y2/y9/y12/	y12/y17/y20/y23/y25/y27/	y27/	b2/b3/b4/b5/b6/b7/b8/b9/b10/b11/b13/b15/	b8/b9/b10/b27/		0	0	0	0	0	0	0	0	0	0	15	30.3094	15.1531	-2.1419
13848	13854	PT2725.1S	HYTNPSQDVTVPCPVPSTPPTPSPSTPPTPSPSCCHPR	HYTNPSQDVTVPCPVPSTPPTPSPSTPPTPSPSCCHPR	O/O[62.0%]	1427.52	N4H2F0S1G0	1392.61	5564.42	4	-3	0	y1/y2/	y12/y23/		b2/b4/b5/b7/b8/b9/b10/b11/	b8/b10/		0	0	0	0	0	0	0	0	0	0	10	21.0953	10.111	2.5067
13859	13860	PT2726.03S	HYTNPSQDVTVPCPVPSTPPTPSPSTPPTPSPSCCHPR	HYTNPSQDVTVPCPVPSTPPTPSPSTPPTPSPSCCHPR	B/O[99.9%]	2042.72	N4H4F0S2G0	1546.41	6179.59	4	-3	0	y2/y9/y12/	y12/y20/y23/		b2/b4/b5/b6/b7/b8/b9/b10/b11/b13/b15/	b8/b10/		0	0	0	0	0	0	0	0	0	0	14	32.0009	14.18	-3.3251
13925	13926	PT2735.48S	HYTNPSQDVTVPCPVPSTPPTPSPSTPPTPSPSCCHPR	HYTNPSQDVTVPCPVPSTPPTPSPSTPPTPSPSCCHPR	B/O[99.8%]	2042.72	N4H4F0S2G0	1237.33	6179.59	5	-3	0	y2/y7/y9/y12/	y9/y12/y17/y20/y23/y27/		b2/b4/b5/b6/b7/b8/b9/b10/b11/b13/b15/	b8/b9/b10/b27/		0	0	0	0	0	0	0	0	0	0	15	30.0985	15.151	-2.5369
13936	13938	PT2737.19S	HYTNPSQDVTVPCPVPSTPPTPSPSTPPTPSPSCCHPR	HYTNPSQDVTVPCPVPSTPPTPSPSTPPTPSPSCCHPR	B/O[99.9%]	2042.72	N4H4F0S2G0	1545.65	6179.58	4	0	0	y2/y9/y12/	y12/y15/y20/y23/		b2/b4/b5/b7/b8/b9/b10/b11/b15/	b10/b37/		0	0	0	0	0	0	0	240339	0	0	12	31.031	13.1803	-4.778
13958	13967	PT2741.21S	HYTNPSQDVTVPCPVPSTPPTPSPSTPPTPSPSCCHPR	HYTNPSQDVTVPCPVPSTPPTPSPSTPPTPSPSCCHPR	B/O[87.7%]	2043.74	N4H4F2S1G0	1031.44	6180.58	6	-3	0	y2/y9/y12/	y9/y12/y19/y20/y23/y27/		b2/b4/b5/b6/b7/b8/b10/b11/	b8/b10/		0	0	0	0	0	0	0	0	0	0	11	22.3374	11.1134	-7.7747
13991	14000	PT2746.14S	TVVQPSVGAAAGPVVPPCPGR	TVVQPSVGAAAGPVVPPCPGR	O/O[99.9%]	365.132	N1H1F0S0G0	794.738	2381.2	3	-1	0	y1/y3/y4/y5/y6/y7/y8/y9/y10/y11/y12/y13/y14/y17/	y5/y6/y9/y17/		b2/b3/b4/b7/b9/b10/b11/			0	0	0	0	0	0	0	0	0	0	21	68.8571	21.4786	-2.5413
14002	14003	PT2746.67S	HYTNPSQDVTVPCPVPSTPPTPSPSTPPTPSPSCCHPR	HYTNPSQDVTVPCPVPSTPPTPSPSTPPTPSPSCCHPR	B/O[99.7%]	2042.72	N4H4F0S2G0	1237.53	6179.59	5	-4	0	y2/y9/y12/	y9/y12/y20/y23/y25/y27/	y27/	b2/b4/b5/b6/b7/b8/b9/b10/b11/	b6/b8/b10/b27/		0	0	0	0	0	0	0	0	0	0	12	22.6574	12.1066	-3.8107
14002	14010	PT2747.63S	HYTNPSQDVTVPCPVPSTPPTPSPSTPPTPSPSCCHPR	HYTNPSQDVTVPCPVPSTPPTPSPSTPPTPSPSCCHPR	O/O[99.1%]	1677.59	N3H3F0S2G0	1455.12	5814.47	4	-3	0	y2/y9/y12/	y9/y12/y20/y23/y27/		b2/b4/b5/b6/b7/b8/b9/b10/b11/b13/b15/	b8/b10/b27/		0	0	0	0	0	0	0	0	0	0	14	32.2506	14.1825	-2.0437
14013	14015	PT2748.4S	HYTNPSQDVTVPCPVPSTPPTPSPSTPPTPSPSCCHPR	HYTNPSQDVTVPCPVPSTPPTPSPSTPPTPSPSCCHPR	B/O[99.9%]	2042.72	N4H4F0S2G0	1546.65	6179.58	4	-4	0	y2/y7/y9/y12/	y12/y20/y23/y27/		b2/b4/b5/b6/b8/b9/b10/b11/	b27/		0	0	0	0	0	0	0	0	0	0	12	26.475	12.1447	-4.342
14035	14045	PT2752.57S	HYTNPSQDVTVPCPVPSTPPTPSPSTPPTPSPSCCHPR	HYTNPSQDVTVPCPVPSTPPTPSPSTPPTPSPSCCHPR	B/O[77.2%]	1898.7	N4H4F3S0G0	1208.32	6035.57	5	-2	0	y2/y9/y12/	y12/y20/y23/y27/		b2/b4/b5/b6/b7/b8/b9/b10/b11/b15/	b8/b10/b27/		0	0	0	0	0	0	0	0	0	0	13	25.3026	13.123	-3.3546
14079	14080	PT2757.83S	HYTNPSQDVTVPCPVPSTPPTPSPSTPPTPSPSCCHPR	HYTNPSQDVTVPCPVPSTPPTPSPSTPPTPSPSCCHPR	B/O[99.6%]	2042.72	N4H4F0S2G0	1237.53	6179.59	5	-4	0	y2/y9/y12/	y12/y20/y23/y27/		b2/b4/b5/b6/b7/b8/b9/b10/b11/	b8/b10/b27/		0	0	0	0	0	0	0	0	0	0	12	25.3714	12.1337	-2.5267
14079	14085	PT2758.51S	HYTNPSQDVTVPCPVPSTPPTPSPSTPPTPSPSCCHPR	HYTNPSQDVTVPCPVPSTPPTPSPSTPPTPSPSCCHPR	O/O[99.5%]	2083.75	N5H3F0S2G0	1556.91	6220.6	4	-4	0	y2/	y12/		b2/b4/b7/b8/b10/b11/	b10/		0	0	0	0	0	0	0	0	0	0	7	19.3992	7.124	-5.2143
14079	14089	PT2759.06S	TVVQPSVGAAAGPVVPPCPGR	TVVQPSVGAAAGPVVPPCPGR	O/O[99.9%]	365.132	N1H1F0S0G0	794.406	2381.2	3	0	0	y3/y4/y5/y6/y7/y8/y9/y10/y11/y12/y14/y17/	y5/y6/y9/		b2/b3/b4/b7/b9/b10/b12/			0	0	0	0	0	0	0	0	0	0	19	70.9006	19.519	-0.030251
14090	14092	PT2759.56S	HYTNPSQDVTVPCPVPSTPPTPSPSTPPTPSPSCCHPR	HYTNPSQDVTVPCPVPSTPPTPSPSTPPTPSPSCCHPR	O/O[99.8%]	1677.59	N3H3F0S2G0	1454.88	5814.49	4	-2	0	y2/y9/y12/	y9/y12/y17/y20/y23/y25/y27/		b2/b4/b5/b6/b7/b8/b9/b10/b11/b13/b15/	b8/b10/b27/		0	0	0	0	0	0	0	0	0	0	14	32.4146	14.1841	1.3046
14090	14094	PT2759.81S	HYTNPSQDVTVPCPVPSTPPTPSPSTPPTPSPSCCHPR	HYTNPSQDVTVPCPVPSTPPTPSPSTPPTPSPSCCHPR	B/O[99.9%]	2042.72	N4H4F0S2G0	1545.92	6179.66	4	-1	0	y2/y9/y12/	y12/y23/		b2/b4/b5/b6/b7/b8/b9/b10/b11/b15/			0	0	0	0	0	0	0	0	0	0	13	29.1109	13.1611	7.4795
14090	14095	PT2759.95S	HYTNPSQDVTVPCPVPSTPPTPSPSTPPTPSPSCCHPR	HYTNPSQDVTVPCPVPSTPPTPSPSTPPTPSPSCCHPR	O/N[99.9%]	1677.59	N3H3F0S2G0	1164.51	5814.48	5	-4	0	y2/y7/y9/y12/	y9/y12/y15/y20/y23/y25/y27/		b2/b3/b4/b5/b6/b7/b8/b9/b10/b11/b13/b15/	b8/b9/b10/b27/		0	0	0	0	0	0	0	0	0	0	16	30.6258	16.1463	0.52634
14156	14158	PT2769.21S	HYTNPSQDVTVPCPVPSTPPTPSPSTPPTPSPSCCHPR	HYTNPSQDVTVPCPVPSTPPTPSPSTPPTPSPSCCHPR	B/O[99.7%]	2043.74	N4H4F2S1G0	1237.33	6180.6	5	-2	0	y2/y9/	y12/y20/y23/y27/		b2/b4/b5/b6/b7/b8/b9/b10/b11/b13/	b6/b8/b9/b10/b27/		0	0	0	0	0	0	0	0	0	0	12	25.1379	12.1314	-4.6031
14167	14168	PT2770.82S	HYTNPSQDVTVPCPVPSTPPTPSPSTPPTPSPSCCHPR	HYTNPSQDVTVPCPVPSTPPTPSPSTPPTPSPSCCHPR	B/O[99.9%]	2042.72	N4H4F0S2G0	1546.91	6179.59	4	-5	0	y2/	y12/y23/		b2/b4/b5/b7/b8/b9/b10/b11/b13/b15/	b8/b10/		0	0	0	0	0	0	0	0	0	0	11	25.0431	11.1404	-2.5935
14167	14172	PT2771.29S	HYTNPSQDVTVPCPVPSTPPTPSPSTPPTPSPSCCHPR	HYTNPSQDVTVPCPVPSTPPTPSPSTPPTPSPSCCHPR	O/O[99.5%]	1677.59	N3H3F0S2G0	1455.13	5814.48	4	-3	0	y2/y9/y12/	y12/y20/y23/y27/		b2/b4/b5/b6/b7/b8/b9/b10/b11/b13/b15/	b8/b10/		0	0	0	0	0	0	0	0	0	0	14	32.8847	14.1888	1.1475
14178	14184	PT2773.05S	HYTNPSQDVTVPCPVPSTPPTPSPSTPPTPSPSCCHPR	HYTNPSQDVTVPCPVPSTPPTPSPSTPPTPSPSCCHPR	O/N[55.1%]	1677.59	N3H3F0S2G0	1164.5	5814.47	5	-4	0	y2/y9/y10/y12/	y12/y20/y23/y25/y27/		b2/b4/b5/b6/b7/b8/b9/b10/b11/	b8/b10/b27/		0	0	0	0	0	0	0	0	0	0	13	23.9876	13.1099	-0.52337
14233	14234	PT2780.31S	HYTNPSQDVTVPCPVPSTPPTPSPSTPPTPSPSCCHPR	HYTNPSQDVTVPCPVPSTPPTPSPSTPPTPSPSCCHPR	B/O[99.9%]	2043.74	N4H4F2S1G0	1237.53	6180.6	5	-3	0	y2/y9/	y12/y23/		b2/b4/b5/b6/b7/b8/b9/b10/b11/b13/b15/	b8/b9/b10/b27/		0	0	0	0	0	0	0	0	0	0	13	27.8237	13.1482	-4.8891
14244	14245	PT2782.05S	HYTNPSQDVTVPCPVPSTPPTPSPSTPPTPSPSCCHPR	HYTNPSQDVTVPCPVPSTPPTPSPSTPPTPSPSCCHPR	B/O[99.9%]	2043.74	N4H4F2S1G0	1546.91	6180.59	4	-4	0	y2/	y12/		b2/b4/b5/b6/b7/b8/b9/b10/b11/b13/b15/	b8/b10/		0	0	0	0	0	0	0	0	0	0	12	28.4151	12.1642	-6.3779
14299	14302	PT2790.14S	HYTNPSQDVTVPCPVPSTPPTPSPSTPPTPSPSCCHPR	HYTNPSQDVTVPCPVPSTPPTPSPSTPPTPSPSCCHPR	O/O[83.5%]	2083.75	N5H3F0S2G0	1245.93	6220.62	5	-5	0	y2/y9/	y12/y23/		b2/b4/b5/b6/b7/b8/b9/b10/b11/	b8/b9/b10/		0	0	0	0	0	0	0	0	0	0	11	22.9721	11.1197	-2.2037
14310	14313	PT2791.73S	HYTNPSQDVTVPCPVPSTPPTPSPSTPPTPSPSCCHPR	HYTNPSQDVTVPCPVPSTPPTPSPSTPPTPSPSCCHPR	B/O[99.9%]	2043.74	N4H4F2S1G0	1237.53	6180.6	5	-3	0	y2/y9/y10/y12/	y12/y20/y23/		b2/b4/b5/b6/b7/b8/b9/b10/b11/b15/	b8/b9/b10/b27/		0	0	0	0	0	0	0	0	0	0	14	30.1243	14.1612	-5.4817
14387	14388	PT2802.66S	HYTNPSQDVTVPCPVPSTPPTPSPSTPPTPSPSCCHPR	HYTNPSQDVTVPCPVPSTPPTPSPSTPPTPSPSCCHPR	B/O[99.7%]	2042.72	N4H4F0S2G0	1237.53	6179.59	5	-4	0	y2/y9/y12/	y12/y20/y23/		b2/b4/b5/b6/b7/b8/b9/b10/b11/b15/	b8/b9/b10/b27/		0	0	0	0	0	0	0	0	0	0	13	27.7895	13.1479	-3.2181
14398	14400	PT2804.38S	HYTNPSQDVTVPCPVPSTPPTPSPSTPPTPSPSCCHPR	HYTNPSQDVTVPCPVPSTPPTPSPSTPPTPSPSCCHPR	B/O[99.9%]	2042.72	N4H4F0S2G0	1546.91	6179.59	4	-5	0	y2/y9/y12/	y12/y23/		b2/b4/b5/b6/b7/b8/b9/b10/b11/	b8/b10/		0	0	0	0	0	0	0	0	0	0	12	26.0903	12.1409	-3.9368
14420	14427	PT2808.22S	HYTNPSQDVTVPCPVPSTPPTPSPSTPPTPSPSCCHPR	HYTNPSQDVTVPCPVPSTPPTPSPSTPPTPSPSCCHPR	O/O[69.4%]	1515.53	N3H2F0S2G0	1131.9	5652.44	5	-3	0	y2/y7/y9/y12/	y12/y15/y20/y23/y25/y27/		b2/b4/b6/b7/b8/b9/b10/b11/b13/	b8/b10/b27/		0	0	0	0	0	0	0	0	0	0	13	26.0106	13.1301	2.2912
14464	14470	PT2814.56S	HYTNPSQDVTVPCPVPSTPPTPSPSTPPTPSPSCCHPR	HYTNPSQDVTVPCPVPSTPPTPSPSTPPTPSPSCCHPR	B/O[98.8%]	2043.74	N4H4F2S1G0	1237.73	6180.6	5	-4	0	y2/y12/	y12/y23/		b2/b4/b5/b6/b7/b8/b9/b10/b11/	b8/b10/b27/		0	0	0	0	0	0	0	0	0	0	11	23.1496	11.1215	-5.2739
14475	14478	PT2815.76S	HYTNPSQDVTVPCPVPSTPPTPSPSTPPTPSPSCCHPR	HYTNPSQDVTVPCPVPSTPPTPSPSTPPTPSPSCCHPR	B/O[99.8%]	2042.72	N4H4F0S2G0	1546.91	6179.59	4	-5	0	y2/y12/	y12/y23/		b2/b4/b5/b7/b8/b9/b10/b11/			0	0	0	0	0	0	0	0	0	0	10	22.9662	10.1297	-4.0158
14541	14547	PT2826.05S	HYTNPSQDVTVPCPVPSTPPTPSPSTPPTPSPSCCHPR	HYTNPSQDVTVPCPVPSTPPTPSPSTPPTPSPSCCHPR	B/O[97.5%]	2042.72	N4H4F0S2G0	1237.72	6179.58	5	-5	0	y12/	y12/y20/y23/		b2/b4/b5/b6/b7/b8/b9/b10/b11/	b8/b10/		0	0	0	0	0	0	0	0	0	0	10	22.0526	10.1205	-5.4796
14574	14584	PT2831.47S	HYTNPSQDVTVPCPVPSTPPTPSPSTPPTPSPSCCHPR	HYTNPSQDVTVPCPVPSTPPTPSPSTPPTPSPSCCHPR	O/O[54.9%]	1677.59	N3H3F0S2G0	1164.5	5814.47	5	-4	0		y12/y23/		b2/b4/b5/b6/b7/b8/b9/b10/b11/b13/	b8/b10/		0	0	0	0	0	0	0	0	0	0	10	22.1183	10.1212	-0.94325
14695	14697	PT2848.65S	HYTNPSQDVTVPCPVPSTPPTPSPSTPPTPSPSCCHPR	HYTNPSQDVTVPCPVPSTPPTPSPSTPPTPSPSCCHPR	B/O[96.9%]	2042.72	N4H4F0S2G0	1237.53	6179.58	5	-4	0	y2/	y12/y23/		b2/b4/b5/b6/b7/b8/b10/b11/	b8/b10/		0	0	0	0	0	0	0	0	0	0	9	20.342	9.1134	-4.2058
14805	14813	PT2865.79S	HYTNPSQDVTVPCPVPSTPPTPSPSTPPTPSPSCCHPR	HYTNPSQDVTVPCPVPSTPPTPSPSTPPTPSPSCCHPR	B/O[81.6%]	2043.74	N4H4F2S1G0	1237.53	6180.6	5	-3	0				b2/b4/b5/b6/b7/b8/b9/b10/b11/	b8/		0	0	0	0	0	0	0	0	0	0	9	20.4649	9.1146	-5.4817
14970	14972	PT2889.34S	HYTNPSQDVTVPCPVPSTPPTPSPSTPPTPSPSCCHPR	HYTNPSQDVTVPCPVPSTPPTPSPSTPPTPSPSCCHPR	O/O[72.5%]	2171.76	N4H3F0S3G0	1263.35	6308.68	5	-4	0	y12/	y12/y23/		b2/b4/b5/b6/b7/b8/b9/b10/b11/	b8/b10/b27/		0	0	0	0	0	0	0	0	0	0	10	21.4497	10.1145	4.9363
15047	15050	PT2900.75S	HYTNPSQDVTVPCPVPSTPPTPSPSTPPTPSPSCCHPR	HYTNPSQDVTVPCPVPSTPPTPSPSTPPTPSPSCCHPR	O/O[86.5%]	2171.76	N4H3F0S3G0	1263.55	6308.72	5	-5	0	y2/y12/	y9/y12/y20/y23/y27/		b2/b4/b5/b6/b7/b8/b9/b10/b11/b15/	b8/b10/		0	0	0	0	0	0	0	0	0	0	12	25.0622	12.1306	9.8804
15883	15887	PT3022.65S	TVVQPSVGAAAGPVVPPCPGR	TVVQPSVGAAAGPVVPPCPGR	O/O[97.8%]	656.228	N1H1F0S1G0	891.774	2672.3	3	-1	0	y3/y5/y6/y7/y9/y10/y11/y12/y13/y14/y16/y17/	y6/y17/		b2/b3/b4/b7/b9/b10/b14/b15/			22013.5	0	0	0	0	0	0	0	0	0	20	64.7592	21.4376	2.2571
15960	15961	PT3033.69S	TVVQPSVGAAAGPVVPPCPGR	TVVQPSVGAAAGPVVPPCPGR	O/O[98.6%]	656.228	N1H1F0S1G0	891.773	2672.3	3	-1	0	y3/y5/y6/y7/y9/y10/y11/y12/y13/y14/y17/	y6/y17/		b2/b3/b4/b7/b9/b10/b15/			0	0	0	0	0	0	0	0	0	0	18	60.746	18.4275	0.6811
